# Supplementary material for: Integrative molecular characterization of sarcomatoid and rhabdoid renal cell carcinoma
Source: Nat Commun. 2021 Feb 5;12:808. doi: 10.1038/s41467-021-21068-9 (PMC7865061; doi:10.1038/s41467-021-21068-9)
Supplement: Supplementary file 5 — Supplementary Data 2 [file 41467_2021_21068_MOESM5_ESM.xlsx]

## Sheet: Caption
Supplementary Data 2: Genomic analysis results of the TCGA, CheckMate, and OncoPanel genomic cohorts, genomic meta-analysis results, and breakdown of genomic alterations by background histology in the TCGA and OncoPanel cohorts. P-values reported within each dataset for two-sided Fisher's exact test with Fisher’s meta-analysis method used to combine p-values. The combined p-values were corrected …

## Sheet: Mutations and Indels
genes	per_group_tcga	per_control_tcga	per_all_tcga	per_group_cm	per_control_cm	per_all_cm	per_group_oncop	per_control_oncop	per_all_oncop	p_tcga	p_cm	p_oncop	S	num.p	p.value	q.value
BAP1 (3p21.1)	0.0526316	0.0575221	0.0572626	0.304348	0.169591	0.192214	0.227848	0.078481	0.103376	1	0.0180244	0.000336808	24.0241	3	0.000516964	0.00982233
NF2 (22q12.2)	0.131579	0.0147493	0.0209497	0.0289855	0.0204678	0.0218978	0.101266	0.0379747	0.0485232	0.000657029	0.651224	0.0378715	22.0605	3	0.00118069	0.0112166
KDM5C (Xp11.22)	0.0263158	0.0280236	0.027933	0	0.131579	0.109489	0.0461538	0.096875	0.0883117	1	0.000214154	0.235895	19.7864	3	0.00302252	0.0191426
RELN (7q22.1)	0.105263	0.00737463	0.0125698	0.0144928	0.0146199	0.0145985	NA	NA	NA	0.000705062	1	NA	14.5144	2	0.00582186	0.0276538
FH (1q43)	0.0526316	0	0.0027933	0.0144928	0	0.00243309	0.0126582	0.0151899	0.0147679	0.00274642	0.168293	1	15.359	3	0.0176408	0.0670351
KRAS (12p12.1)	0.0526316	0.00737463	0.00977654	0	0	0	0.0379747	0.0101266	0.0147679	0.0486685	NA	0.0942766	10.7685	2	0.0292928	0.0927606
PTEN (10q23.31)	0.0789474	0.0294985	0.0321229	0.0724638	0.0467836	0.0510949	0.101266	0.0455696	0.0548523	0.117208	0.371716	0.0579654	11.9627	3	0.0628065	0.119332
RB1 (13q14.2)	0.0526316	0.00147493	0.00418994	0	0	0	0.0126582	0.0177215	0.0168776	0.0079623	NA	1	9.66608	2	0.0464444	0.119332
SETD2 (3p21.31)	0.157895	0.0870206	0.0907821	0.231884	0.216374	0.218978	0.303797	0.187342	0.206751	0.144536	0.752412	0.0229621	11.9852	3	0.0622994	0.119332
TP53 (17p13.1)	0.0789474	0.0501475	0.051676	0.115942	0.0789474	0.0851582	0.189873	0.0911392	0.107595	0.438395	0.343732	0.0157212	12.0906	3	0.0599789	0.119332
PBRM1 (3p21.1)	0.105263	0.221239	0.215084	0.231884	0.266082	0.260341	0.261538	0.365625	0.348052	0.10532	0.652418	0.117894	9.63158	3	0.141049	0.24363
TSC1 (9q34.13)	0	0.00884956	0.00837989	0.0724638	0.0204678	0.0291971	0.0253165	0.0481013	0.0443038	1	0.0354495	0.551471	7.86963	3	0.247811	0.392368
ERBB4 (2q34)	0	0.0147493	0.0139665	0.0144928	0.00584795	0.00729927	0.0506329	0.0151899	0.021097	1	0.425532	0.0676452	7.09579	3	0.31208	0.456117
STAG2 (Xq25)	0.0526316	0.019174	0.0209497	0	0	0	0	0.0151899	0.0126582	0.18665	NA	0.59556	4.39354	2	0.355358	0.482271
KMT2D (12q13.12)	0.0526316	0.0235988	0.0251397	0.0144928	0.0321637	0.0291971	0.0615385	0.03125	0.0363636	0.246765	0.699557	0.26846	6.14336	3	0.407324	0.515943
MTOR (1p36.22)	0.0526316	0.0457227	0.0460894	0.101449	0.0701754	0.0754258	0.0886076	0.0556962	0.0611814	0.6924	0.451338	0.300476	4.73103	3	0.578744	0.687258
ARID1A (1p36.11)	0.0526316	0.0294985	0.0307263	0.0434783	0.0204678	0.0243309	0.0506329	0.0531646	0.0527426	0.327886	0.382467	1	4.1524	3	0.65606	0.733244
VHL (3p25.3)	0.210526	0.19764	0.198324	0.637681	0.596491	0.603406	0.620253	0.564557	0.57384	0.835085	0.590582	0.385134	3.32207	3	0.767472	0.81011
MSH6 (2p16.3)	0	0.00294985	0.0027933	0	0.00292398	0.00243309	0.0506329	0.0253165	0.0295359	1	1	0.265912	2.64918	3	0.851413	0.851413

## Sheet: Deep Deletions
genes	per_group_tcga	per_control_tcga	per_all_tcga	per_group_cm	per_control_cm	per_all_cm	per_group_oncop	per_control_oncop	per_all_oncop	p_tcga	p_cm	p_oncop	S	num.p	p.value	q.value
CDKN2B (9p21.3)	0.114754	0.0249716	0.0307856	0.015873	0.00320513	0.00533333	0.0958904	0.0326087	0.0430839	0.00226029	0.30815	0.0242967	21.9737	3	0.00122424	0.0171393
CDKN2A (9p21.3)	0.114754	0.0249716	0.0307856	0.015873	0.00320513	0.00533333	0.0958904	0.0380435	0.047619	0.00226029	0.30815	0.0625813	20.0814	3	0.00267845	0.0187492
ABL1 (9q34.12)	0	0.00113507	0.00106157	0.0634921	0.00641026	0.016	0	0	0	1	0.00839852	NA	9.5594	2	0.0485409	0.226524
CTNNB1 (3p22.1)	0.0491803	0.0578888	0.0573248	0	0.0352564	0.0293333	0	0	0	1	0.223061	NA	3.00062	2	0.557721	0.711396
MLH1 (3p22.2)	0.0491803	0.0578888	0.0573248	0	0.0320513	0.0266667	0	0	0	1	0.223884	NA	2.99326	2	0.558954	0.711396
MYD88 (3p22.2)	0.0491803	0.0578888	0.0573248	0	0.0320513	0.0266667	0	0	0	1	0.223884	NA	2.99326	2	0.558954	0.711396
NOTCH1 (9q34.3)	0	0.00340522	0.00318471	0.0634921	0.0192308	0.0266667	0	0	0	1	0.0688199	NA	5.35252	2	0.253	0.711396
RAF1 (3p25.2)	0.0491803	0.0590238	0.0583864	0	0.0320513	0.0266667	0	0	0	1	0.223884	NA	2.99326	2	0.558954	0.711396
VHL (3p25.3)	0.0491803	0.0601589	0.059448	0	0.0320513	0.0266667	0.0136986	0.00271739	0.00453515	1	0.223884	0.303979	5.37485	3	0.496709	0.711396
XPC (3p25.1)	0.0491803	0.0590238	0.0583864	0	0.0320513	0.0266667	0	0	0	1	0.223884	NA	2.99326	2	0.558954	0.711396
PBRM1 (3p21.1)	0.0491803	0.0578888	0.0573248	0	0.0320513	0.0266667	0	0	0	1	0.223884	NA	2.99326	2	0.558954	0.711396
BAP1 (3p21.1)	0.0491803	0.0567537	0.0562633	0	0.0352564	0.0293333	0	0.00271739	0.00226757	1	0.223061	1	3.00062	3	0.808769	0.809693
FANCD2 (3p25.3)	0.0491803	0.0601589	0.059448	0	0.0320513	0.0266667	0	0.00271739	0.00226757	1	0.223884	1	2.99326	3	0.809693	0.809693
SETD2 (3p21.31)	0.0491803	0.0601589	0.059448	0	0.0352564	0.0293333	0	0.00271739	0.00226757	1	0.223061	1	3.00062	3	0.808769	0.809693

## Sheet: Any Deletions
genes	per_group_tcga	per_control_tcga	per_all_tcga	per_group_cm	per_control_cm	per_all_cm	per_group_oncop	per_control_oncop	per_all_oncop	p_tcga	p_cm	p_oncop	S	num.p	p.value	q.value
CDKN2A (9p21.3)	0.47541	0.205448	0.22293	0.68254	0.605769	0.618667	0.438356	0.19837	0.238095	2.45921e-05	0.31953	3.43592e-05	44.0653	3	7.17505e-08	7.89255e-06
CDKN2B (9p21.3)	0.47541	0.205448	0.22293	0.68254	0.605769	0.618667	0.438356	0.192935	0.23356	2.45921e-05	0.31953	2.81838e-05	44.4615	3	5.98697e-08	7.89255e-06
ATM (11q22.3)	0.229508	0.0635641	0.07431	0.174603	0.192308	0.189333	0.164384	0.0625	0.0793651	0.000102711	0.860701	0.00729622	28.508	3	7.53644e-05	0.00414504
NF2 (22q12.2)	0.262295	0.108967	0.118896	0.539683	0.384615	0.410667	0.150685	0.0570652	0.0725624	0.00208507	0.0250842	0.0108103	28.7714	3	6.72042e-05	0.00414504
CHEK2 (22q12.1)	0.262295	0.107832	0.117834	0.539683	0.384615	0.410667	0.123288	0.0570652	0.0680272	0.00192342	0.0250842	0.0693743	25.2148	3	0.000311553	0.00823424
CRKL (22q11.21)	0.262295	0.105562	0.115711	0.52381	0.394231	0.416	0.136986	0.0597826	0.0725624	0.0016483	0.0683848	0.027095	25.398	3	0.000288099	0.00823424
EP300 (22q13.2)	0.262295	0.103292	0.113588	0.539683	0.391026	0.416	0.123288	0.0570652	0.0680272	0.00143184	0.0353487	0.0693743	25.1191	3	0.00032455	0.00823424
EWSR1 (22q12.2)	0.262295	0.107832	0.117834	0.539683	0.384615	0.410667	0.123288	0.0570652	0.0680272	0.00192342	0.0250842	0.0693743	25.2148	3	0.000311553	0.00823424
NFKBIA (14q13.2)	0.508197	0.264472	0.280255	0.587302	0.628205	0.621333	0.315068	0.1875	0.208617	0.00035663	0.570452	0.0180292	25.0318	3	0.000336855	0.00823424
BUB1B (15q15.1)	0.213115	0.0726447	0.081741	0.396825	0.25	0.274667	0.0684932	0.0434783	0.047619	0.0011262	0.0205661	0.366333	23.3545	3	0.000686053	0.0100621
ID3 (1p36.12)	0.327869	0.204313	0.212314	0.52381	0.336538	0.368	0.287671	0.168478	0.188209	0.0539814	0.00636035	0.0217714	23.6079	3	0.000616468	0.0100621
MAPK1 (22q11.22)	0.262295	0.105562	0.115711	0.52381	0.394231	0.416	0.123288	0.0570652	0.0680272	0.0016483	0.0683848	0.0693743	23.5177	3	0.000640394	0.0100621
MTOR (1p36.22)	0.377049	0.207719	0.218684	0.539683	0.400641	0.424	0.287671	0.168478	0.188209	0.00684181	0.0502286	0.0217714	23.6061	3	0.000616943	0.0100621
SDHB (1p36.13)	0.344262	0.207719	0.216561	0.539683	0.362179	0.392	0.30137	0.168478	0.190476	0.0377419	0.0106883	0.0135249	24.2376	3	0.000472216	0.0100621
SMARCB1 (22q11.23)	0.262295	0.106697	0.116773	0.52381	0.38141	0.405333	0.123288	0.0570652	0.0680272	0.00177812	0.0482738	0.0693743	24.0626	3	0.000508588	0.0100621
AKT1 (14q32.33)	0.508197	0.283768	0.298301	0.619048	0.647436	0.642667	0.356164	0.211957	0.235828	0.00136457	0.667985	0.0103243	23.1473	3	0.00074861	0.0101043
SDHD (11q23.1)	0.213115	0.0646992	0.07431	0.174603	0.192308	0.189333	0.136986	0.0597826	0.0725624	0.000424229	0.860701	0.027095	23.0473	3	0.00078079	0.0101043
DICER1 (14q32.13)	0.508197	0.281498	0.296178	0.603175	0.644231	0.637333	0.342466	0.211957	0.23356	0.000859665	0.566873	0.0224444	22.8466	3	0.000849517	0.010383
FANCG (9p13.3)	0.393443	0.185017	0.198514	0.68254	0.592949	0.608	0.260274	0.168478	0.183673	0.000823953	0.204681	0.0700347	22.6929	3	0.000906126	0.010492
ABL1 (9q34.12)	0.377049	0.198638	0.210191	0.730159	0.589744	0.613333	0.246575	0.163043	0.176871	0.00369228	0.0465281	0.0944227	22.0584	3	0.00118173	0.0108326
ARID1A (1p36.11)	0.327869	0.208854	0.216561	0.52381	0.336538	0.368	0.30137	0.1875	0.206349	0.0577062	0.00636035	0.0385775	22.3303	3	0.00105479	0.0108326
SMAD2 (18q21.1)	0.344262	0.145289	0.158174	0.47619	0.394231	0.408	0.178082	0.108696	0.120181	0.000469198	0.261302	0.113701	22.3615	3	0.00104111	0.0108326
SMAD4 (18q21.2)	0.344262	0.146425	0.159236	0.47619	0.394231	0.408	0.178082	0.108696	0.120181	0.000493447	0.261302	0.113701	22.2607	3	0.00108594	0.0108326
STK11 (19p13.3)	0.163934	0.0340522	0.0424628	0.47619	0.461538	0.464	0.0821918	0.0353261	0.0430839	0.000169713	0.89014	0.105398	22.0956	3	0.00116352	0.0108326
WRN (8p12)	0.295082	0.177072	0.184713	0.460317	0.423077	0.429333	0.356164	0.168478	0.199546	0.0441336	0.675757	0.000617982	21.803	3	0.00131451	0.0115677
B2M (15q21.1)	0.213115	0.0703746	0.0796178	0.380952	0.237179	0.261333	0.0410959	0.0407609	0.0408163	0.000864398	0.0268281	1	21.3436	3	0.0015912	0.0129653
PAX5 (9p13.2)	0.377049	0.185017	0.197452	0.68254	0.592949	0.608	0.260274	0.168478	0.183673	0.00155016	0.204681	0.0700347	21.4289	3	0.0015358	0.0129653
BCL2 (18q21.33)	0.327869	0.146425	0.158174	0.47619	0.394231	0.408	0.178082	0.108696	0.120181	0.00110549	0.261302	0.113701	20.6475	3	0.0021222	0.0149776
CBL (11q23.3)	0.180328	0.0590238	0.066879	0.174603	0.182692	0.181333	0.150685	0.0625	0.0770975	0.00217552	1	0.015585	20.5839	3	0.00217856	0.0149776
FLT1 (13q12.3)	0.311475	0.146425	0.157113	0.365079	0.259615	0.277333	0.164384	0.0978261	0.108844	0.00346197	0.0920069	0.101794	20.6732	3	0.00209977	0.0149776
FLT3 (13q12.2)	0.311475	0.14756	0.158174	0.365079	0.259615	0.277333	0.164384	0.0978261	0.108844	0.00360172	0.0920069	0.101794	20.5941	3	0.00216942	0.0149776
GATA6 (18q11.2)	0.295082	0.144154	0.153928	0.460317	0.394231	0.405333	0.205479	0.100543	0.117914	0.00613082	0.329382	0.0164235	20.628	3	0.00213927	0.0149776
IGF1R (15q26.3)	0.180328	0.0681044	0.0753715	0.349206	0.227564	0.248	0.0547945	0.0217391	0.0272109	0.00584244	0.0541128	0.119896	20.3608	3	0.00238806	0.0159204
FBXW7 (4q31.3)	0.278689	0.103292	0.11465	0.444444	0.378205	0.389333	0.0410959	0.0815217	0.0748299	0.000388701	0.325819	0.329986	20.1656	3	0.00258749	0.0167426
NOTCH1 (9q34.3)	0.377049	0.200908	0.212314	0.714286	0.602564	0.621333	0.260274	0.163043	0.179138	0.00590904	0.117078	0.0646523	20.0298	3	0.00273573	0.017196
TSC1 (9q34.13)	0.377049	0.203178	0.214437	0.714286	0.592949	0.613333	0.246575	0.160326	0.174603	0.00612325	0.0884013	0.0908182	19.8409	3	0.0029559	0.0180638
ERCC5 (13q33.1)	0.311475	0.133939	0.145435	0.349206	0.25	0.266667	0.123288	0.0869565	0.0929705	0.00124211	0.118638	0.37552	19.6041	3	0.00325617	0.019361
SETBP1 (18q12.3)	0.327869	0.148695	0.160297	0.47619	0.394231	0.408	0.178082	0.108696	0.120181	0.00201101	0.261302	0.113701	19.4508	3	0.00346638	0.019554
SMARCA4 (19p13.2)	0.147541	0.0283768	0.0360934	0.47619	0.455128	0.458667	0.0547945	0.0326087	0.0362812	0.000233539	0.782917	0.316631	19.5138	3	0.0033784	0.019554
GNAQ (9q21.2)	0.360656	0.194098	0.204883	0.698413	0.589744	0.608	0.246575	0.152174	0.1678	0.00875376	0.120618	0.0588692	19.3717	3	0.00357989	0.0196894
NTRK2 (9q21.33)	0.360656	0.196368	0.207006	0.698413	0.589744	0.608	0.246575	0.152174	0.1678	0.00903331	0.120618	0.0588692	19.3088	3	0.00367269	0.0197071
TCF3 (19p13.3)	0.163934	0.0351873	0.0435244	0.47619	0.458333	0.461333	0.0684932	0.0407609	0.0453515	0.000212577	0.889922	0.350163	19.2444	3	0.00377024	0.0197489
BRCA2 (13q13.1)	0.311475	0.14983	0.160297	0.365079	0.259615	0.277333	0.150685	0.0978261	0.106576	0.00394248	0.0920069	0.210923	18.9562	3	0.00423826	0.0214211
DIS3 (13q21.33)	0.311475	0.140749	0.151805	0.349206	0.25641	0.272	0.136986	0.0923913	0.0997732	0.00178087	0.161742	0.283067	18.829	3	0.00446247	0.0214211
PTCH1 (9q22.32)	0.360656	0.192963	0.203822	0.698413	0.589744	0.608	0.232877	0.152174	0.165533	0.00570381	0.120618	0.119054	18.8198	3	0.00447895	0.0214211
XPA (9q22.33)	0.360656	0.192963	0.203822	0.698413	0.589744	0.608	0.232877	0.152174	0.165533	0.00570381	0.120618	0.119054	18.8198	3	0.00447895	0.0214211
GATA4 (8p23.1)	0.311475	0.181612	0.190021	0.460317	0.432692	0.437333	0.328767	0.173913	0.199546	0.0300236	0.780855	0.00381152	18.6457	3	0.00480572	0.0224948
MAP2K1 (15q22.31)	0.180328	0.0635641	0.0711253	0.349206	0.221154	0.242667	0.0410959	0.0326087	0.0340136	0.00364919	0.0364231	0.722839	18.5007	3	0.00509541	0.023354
RB1 (13q14.2)	0.311475	0.148695	0.159236	0.365079	0.266026	0.282667	0.150685	0.100543	0.108844	0.00376168	0.125536	0.218227	18.3605	3	0.00539162	0.0242073
BRD4 (19p13.12)	0.131148	0.0238365	0.0307856	0.47619	0.451923	0.456	0.0410959	0.0217391	0.0249433	0.000397513	0.782039	0.401543	17.9771	3	0.00628956	0.0267594
FANCC (9q22.32)	0.360656	0.194098	0.204883	0.698413	0.589744	0.608	0.232877	0.152174	0.165533	0.00875376	0.120618	0.119054	17.9632	3	0.00632494	0.0267594
GNA11 (19p13.3)	0.163934	0.0363224	0.044586	0.47619	0.458333	0.461333	0.0547945	0.0380435	0.0408163	0.000264231	0.889922	0.516258	18.0329	3	0.00615047	0.0267594
FGFR4 (5q35.2)	0.114754	0.0215664	0.0276008	0.031746	0.00961538	0.0133333	0.0273973	0.0190217	0.0204082	0.00112167	0.197963	0.647781	17.6936	3	0.00704524	0.0292444
AKT2 (19q13.2)	0.131148	0.0215664	0.0286624	0.428571	0.423077	0.424	0.0136986	0.0271739	0.0249433	0.000229335	1	0.700355	17.473	3	0.00769344	0.0306717
JAK2 (9p24.1)	0.377049	0.192963	0.204883	0.666667	0.602564	0.613333	0.246575	0.168478	0.181406	0.00309047	0.395633	0.133809	17.4361	3	0.00780734	0.0306717
NPM1 (5q35.1)	0.0983607	0.0192963	0.0244161	0.031746	0.00961538	0.0133333	0.0273973	0.0108696	0.0136054	0.00313043	0.197963	0.260013	17.4666	3	0.00771315	0.0306717
FLT4 (5q35.3)	0.114754	0.0215664	0.0276008	0.031746	0.00961538	0.0133333	0.0273973	0.0244565	0.0249433	0.00112167	0.197963	1	16.8252	3	0.00994751	0.0383939
BLM (15q26.1)	0.180328	0.0669694	0.07431	0.349206	0.227564	0.248	0.0273973	0.0298913	0.0294785	0.00521499	0.0541128	1	16.3458	3	0.0120135	0.0437456
CD274 (9p24.1)	0.377049	0.191827	0.203822	0.666667	0.602564	0.613333	0.219178	0.163043	0.172336	0.0030148	0.395633	0.23951	16.3213	3	0.0121294	0.0437456
FGFR1 (8p11.23)	0.245902	0.16118	0.166667	0.396825	0.394231	0.394667	0.30137	0.141304	0.1678	0.159767	1	0.00174983	16.3646	3	0.0119254	0.0437456
PDCD1LG2 (9p24.1)	0.377049	0.191827	0.203822	0.666667	0.602564	0.613333	0.219178	0.163043	0.172336	0.0030148	0.395633	0.23951	16.3213	3	0.0121294	0.0437456
AXL (19q13.2)	0.131148	0.0227015	0.029724	0.428571	0.423077	0.424	0.0136986	0.0244565	0.0226757	0.000304009	1	1	16.1969	3	0.0127352	0.0451895
CREBBP (16p13.3)	0.0983607	0.015891	0.0212314	0.253968	0.233974	0.237333	0.0136986	0.00271739	0.00453515	0.00141352	0.746489	0.303979	16.0897	3	0.0132805	0.0463765
CIITA (16p13.13)	0.0983607	0.0136209	0.0191083	0.269841	0.233974	0.24	0	0.00271739	0.00226757	0.000754355	0.522403	1	15.6779	3	0.0155911	0.0519704
ERCC4 (16p13.12)	0.0983607	0.0136209	0.0191083	0.269841	0.233974	0.24	0	0.00271739	0.00226757	0.000754355	0.522403	1	15.6779	3	0.0155911	0.0519704
SOCS1 (16p13.13)	0.0983607	0.0136209	0.0191083	0.269841	0.233974	0.24	0	0.00543478	0.00453515	0.000754355	0.522403	1	15.6779	3	0.0155911	0.0519704
HRAS (11p15.5)	0.147541	0.0397276	0.0467091	0.0634921	0.11859	0.109333	0.0273973	0.0298913	0.0294785	0.00182795	0.269215	1	15.2336	3	0.0185155	0.0607973
CBLB (3q13.11)	0.311475	0.170261	0.179406	0.126984	0.246795	0.226667	0.109589	0.127717	0.124717	0.0163713	0.0467776	0.846306	14.6829	3	0.0228717	0.0738518
TSC2 (16p13.3)	0.0983607	0.015891	0.0212314	0.253968	0.233974	0.237333	0.0273973	0.0163043	0.0181406	0.00141352	0.746489	0.624474	14.6498	3	0.0231626	0.0738518
TET2 (4q24)	0.245902	0.0987514	0.10828	0.428571	0.391026	0.397333	0.0684932	0.0978261	0.0929705	0.0024627	0.575969	0.514817	14.4443	3	0.0250484	0.0787236
CCND1 (11q13.3)	0.147541	0.0374574	0.044586	0.0952381	0.115385	0.112	0.0410959	0.0326087	0.0340136	0.00128259	0.827007	0.722839	14.3468	3	0.0259935	0.0792207
ERCC2 (19q13.32)	0.114754	0.0227015	0.0286624	0.444444	0.423077	0.426667	0.0136986	0.0326087	0.0294785	0.00143399	0.781133	0.703933	14.2907	3	0.0265517	0.0792207
IDH2 (15q26.1)	0.163934	0.0669694	0.0732484	0.349206	0.227564	0.248	0.0410959	0.0326087	0.0340136	0.0202541	0.0541128	0.722839	14.2813	3	0.026647	0.0792207
PIM1 (6p21.2)	0.245902	0.181612	0.185775	0.15873	0.282051	0.261333	0.0410959	0.119565	0.106576	0.314414	0.04223	0.0592997	14.2936	3	0.0265226	0.0792207
NTRK3 (15q25.3)	0.163934	0.0669694	0.0732484	0.349206	0.227564	0.248	0.0410959	0.0353261	0.0362812	0.0202541	0.0541128	0.736038	14.2451	3	0.0270148	0.0792434
NKX2-1 (14q13.3)	0	0	0	0	0	0	0.315068	0.192935	0.213152	NA	NA	0.0276952	7.173	1	0.0276952	0.0801702
CCND3 (6p21.1)	0.262295	0.177072	0.18259	0.15873	0.275641	0.256	0.0410959	0.111413	0.0997732	0.175186	0.0578843	0.0852498	14.1068	3	0.0284659	0.0804034
WT1 (11p13)	0.131148	0.0374574	0.0435244	0.0634921	0.11859	0.109333	0.0136986	0.0271739	0.0249433	0.00459364	0.269215	0.700355	14.103	3	0.0285067	0.0804034
KDR (4q12)	0.213115	0.0862656	0.0944798	0.460317	0.358974	0.376	0.0684932	0.0788043	0.0770975	0.00583198	0.153853	1	14.0323	3	0.0292773	0.0805126
PALB2 (16p12.2)	0.0983607	0.015891	0.0212314	0.269841	0.237179	0.242667	0	0.00271739	0.00226757	0.00141352	0.629167	1	14.0501	3	0.0290819	0.0805126
MEN1 (11q13.1)	0.131148	0.0374574	0.0435244	0.0634921	0.13141	0.12	0.0273973	0.0298913	0.0294785	0.00459364	0.199575	1	13.9893	3	0.029756	0.0808186
SDHAF2 (11q12.2)	0.131148	0.0374574	0.0435244	0.0634921	0.115385	0.106667	0.0273973	0.0298913	0.0294785	0.00459364	0.269654	1	13.3874	3	0.0372804	0.100021
FGFR3 (4p16.3)	0.213115	0.091941	0.0997877	0.380952	0.333333	0.341333	0.0410959	0.0842391	0.0770975	0.00823705	0.469789	0.333762	13.3038	3	0.0384571	0.101935
CDKN1C (11p15.4)	0.131148	0.0408627	0.0467091	0.0634921	0.11859	0.109333	0.0136986	0.0326087	0.0294785	0.00723234	0.269215	0.703933	13.185	3	0.0401902	0.102812
LMO1 (11p15.4)	0.131148	0.0408627	0.0467091	0.0634921	0.115385	0.106667	0.0136986	0.0271739	0.0249433	0.00723234	0.269654	0.700355	13.1919	3	0.0400871	0.102812
ROS1 (6q22.1)	0.344262	0.23042	0.237792	0.222222	0.358974	0.336	0.109589	0.160326	0.151927	0.0903731	0.0405978	0.371345	13.1969	3	0.0400129	0.102812
JAK3 (19p13.11)	0.114754	0.0238365	0.029724	0.47619	0.448718	0.453333	0.0273973	0.0298913	0.0294785	0.00181065	0.781619	1	13.1209	3	0.0411556	0.104072
LMO2 (11p13)	0.131148	0.0385925	0.044586	0.0634921	0.11859	0.109333	0.0273973	0.0271739	0.0272109	0.00537271	0.269215	1	13.0773	3	0.0418242	0.104561
CRTC1 (19p13.11)	0.114754	0.0249716	0.0307856	0.47619	0.445513	0.450667	0.0273973	0.0298913	0.0294785	0.00226029	0.678865	1	12.9592	3	0.0436886	0.106794
MEF2B (19p13.11)	0.114754	0.0249716	0.0307856	0.47619	0.445513	0.450667	0.0273973	0.0326087	0.031746	0.00226029	0.678865	1	12.9592	3	0.0436886	0.106794
CEBPA (19q13.11)	0.0983607	0.0192963	0.0244161	0.460317	0.419872	0.426667	0.0273973	0.0326087	0.031746	0.00313043	0.578379	1	12.6282	3	0.0493348	0.119271
NFKBIZ (3q12.3)	0.278689	0.178207	0.184713	0.126984	0.259615	0.237333	0.123288	0.141304	0.138322	0.0926916	0.0233287	0.852854	12.5914	3	0.0500029	0.119572
BAP1 (3p21.1)	0.672131	0.522134	0.531847	0.904762	0.961538	0.952	0.452055	0.529891	0.517007	0.0785678	0.0961589	0.249454	12.5481	3	0.0508014	0.120175
CDKN1A (6p21.2)	0.245902	0.183882	0.187898	0.15873	0.285256	0.264	0.0547945	0.11413	0.104308	0.318703	0.0415801	0.14686	12.4838	3	0.0520061	0.120803
FANCE (6p21.31)	0.245902	0.182747	0.186837	0.15873	0.282051	0.261333	0.0547945	0.116848	0.106576	0.316441	0.04223	0.146244	12.4755	3	0.0521647	0.120803
FANCF (11p14.3)	0.131148	0.0419977	0.0477707	0.0634921	0.115385	0.106667	0.0136986	0.0244565	0.0226757	0.00832835	0.269654	1	12.1974	3	0.057707	0.132245
APC (5q22.2)	0.0819672	0.0272418	0.0307856	0.0634921	0.0320513	0.0373333	0.0410959	0.0190217	0.0226757	0.0411629	0.266759	0.219973	12.0518	3	0.060824	0.137951
PDGFRA (4q12)	0.196721	0.0862656	0.0934183	0.444444	0.355769	0.370667	0.0684932	0.0788043	0.0770975	0.0128143	0.199524	1	11.938	3	0.0633657	0.140887
SETD2 (3p21.31)	0.672131	0.519864	0.529724	0.904762	0.961538	0.952	0.479452	0.529891	0.521542	0.0598811	0.0961589	0.444355	11.9366	3	0.0633992	0.140887
KIT (4q12)	0.196721	0.0862656	0.0934183	0.444444	0.358974	0.373333	0.0684932	0.0788043	0.0770975	0.0128143	0.202633	1	11.9071	3	0.0640736	0.140962
FANCA (16q24.3)	0.114754	0.0351873	0.0403397	0.301587	0.272436	0.277333	0	0.0244565	0.0204082	0.011202	0.645327	0.366787	11.8653	3	0.065043	0.141678
PIK3R1 (5q13.1)	0.0819672	0.0329171	0.0360934	0.0793651	0.0608974	0.064	0.0684932	0.0244565	0.031746	0.0742439	0.57423	0.0641577	11.8031	3	0.066509	0.143451
MITF (3p13)	0.508197	0.413167	0.419321	0.587302	0.75	0.722667	0.369863	0.391304	0.387755	0.283996	0.0129603	0.793215	11.6726	3	0.0696832	0.148838
PHOX2B (4p13)	0.213115	0.0953462	0.102972	0.396825	0.346154	0.354667	0.0273973	0.0625	0.0566893	0.0160352	0.471809	0.40262	11.5878	3	0.0718216	0.15193
ERBB4 (2q34)	0.163934	0.0998865	0.104034	0.253968	0.144231	0.162667	0.0958904	0.0679348	0.0725624	0.197207	0.0392776	0.45636	11.2901	3	0.0798125	0.163476
ESR1 (6q25.1)	0.344262	0.242906	0.249469	0.238095	0.371795	0.349333	0.136986	0.171196	0.165533	0.132481	0.0436237	0.605063	11.3118	3	0.0792053	0.163476
MAP3K1 (5q11.2)	0.0819672	0.0272418	0.0307856	0.0793651	0.0480769	0.0533333	0.0547945	0.0244565	0.0294785	0.0411629	0.352415	0.24397	11.2877	3	0.0798802	0.163476
MPL (1p34.2)	0.278689	0.173666	0.180467	0.349206	0.233974	0.253333	0.136986	0.122283	0.124717	0.0878952	0.0586209	0.700511	11.2484	3	0.080995	0.163476
PBRM1 (3p21.1)	0.672131	0.523269	0.532909	0.904762	0.961538	0.952	0.525424	0.58194	0.572626	0.0786424	0.0961589	0.472333	11.2693	3	0.0804005	0.163476
EXT2 (11p11.2)	0.114754	0.0374574	0.0424628	0.0634921	0.11859	0.109333	0.0273973	0.0244565	0.0249433	0.0148453	0.269215	1	11.0446	3	0.0870066	0.174013
FLCN (17p11.2)	0.147541	0.114642	0.116773	0.460317	0.346154	0.365333	0.150685	0.076087	0.0884354	0.542989	0.113997	0.0670729	10.9685	3	0.0893562	0.177102
PARK2 (6q26)	0.360656	0.247446	0.254777	0.238095	0.365385	0.344	0.150685	0.173913	0.170068	0.0985038	0.0590008	0.734246	10.9136	3	0.0910852	0.178917
MAP2K4 (17p12)	0.163934	0.121453	0.124204	0.460317	0.355769	0.373333	0.150685	0.076087	0.0884354	0.429512	0.152826	0.0670729	10.8511	3	0.0930898	0.181237
BCL2L12 (19q13.33)	0.0983607	0.0238365	0.0286624	0.460317	0.429487	0.434667	0.0273973	0.0244565	0.0249433	0.0073978	0.677593	1	10.5916	3	0.10185	0.194844
MYCL (1p34.2)	0.278689	0.174801	0.181529	0.349206	0.230769	0.250667	0.136986	0.133152	0.133787	0.0888478	0.0560232	1	10.6056	3	0.101356	0.194844
CDH1 (16q22.1)	0.0983607	0.030647	0.0350318	0.285714	0.262821	0.266667	0	0.0244565	0.0204082	0.0200449	0.755108	0.366787	10.3873	3	0.109261	0.205448
TP53 (17p13.1)	0.180328	0.122588	0.126327	0.428571	0.346154	0.36	0.164384	0.0923913	0.104308	0.243423	0.249757	0.0905279	10.4046	3	0.108614	0.205448
ARID1B (6q25.3)	0.344262	0.241771	0.248408	0.238095	0.36859	0.346667	0.150685	0.17663	0.172336	0.130984	0.0586573	0.734532	10.3545	3	0.110496	0.205757
CDKN2C (1p32.3)	0.262295	0.169126	0.175159	0.31746	0.237179	0.250667	0.164384	0.11413	0.122449	0.121118	0.202565	0.241966	10.2533	3	0.114383	0.205757
DDB2 (11p11.2)	0.114754	0.0374574	0.0424628	0.0793651	0.121795	0.114667	0.0273973	0.0298913	0.0294785	0.0148453	0.393986	1	10.283	3	0.113228	0.205757
MUTYH (1p34.1)	0.262295	0.171396	0.177282	0.349206	0.230769	0.250667	0.136986	0.130435	0.131519	0.124297	0.0560232	0.850809	10.2573	3	0.114227	0.205757
PRDM1 (6q21)	0.311475	0.22815	0.233546	0.222222	0.349359	0.328	0.123288	0.163043	0.156463	0.217989	0.0560382	0.481939	10.2699	3	0.113735	0.205757
VHL (3p25.3)	0.655738	0.517594	0.526539	0.888889	0.945513	0.936	0.465753	0.524457	0.514739	0.10587	0.151844	0.37238	10.2366	3	0.115037	0.205757
MYD88 (3p22.2)	0.672131	0.517594	0.527601	0.904762	0.945513	0.938667	0.465753	0.516304	0.507937	0.0591065	0.246332	0.444726	10.0796	3	0.121341	0.215282
PDGFRB (5q32)	0.0655738	0.0204313	0.0233546	0.031746	0.00961538	0.0133333	0.0273973	0.0163043	0.0181406	0.0561737	0.197963	0.624474	9.93966	3	0.127216	0.223901
CTNNB1 (3p22.1)	0.672131	0.518729	0.528662	0.904762	0.948718	0.941333	0.465753	0.513587	0.505669	0.0594515	0.233223	0.522038	9.85673	3	0.130816	0.228409
BRAF (7q34)	0.0491803	0.00794552	0.0106157	0.0634921	0.0352564	0.04	0	0.00815217	0.00680272	0.0254875	0.292785	1	9.79577	3	0.13352	0.231109
MLH1 (3p22.2)	0.672131	0.517594	0.527601	0.904762	0.945513	0.938667	0.465753	0.51087	0.503401	0.0591065	0.246332	0.522809	9.75605	3	0.135308	0.231109
SMO (7q32.1)	0.0491803	0.00794552	0.0106157	0.0634921	0.0416667	0.0453333	0	0.0163043	0.0136054	0.0254875	0.502777	0.595363	9.75152	3	0.135514	0.231109
AURKB (17p13.1)	0.163934	0.122588	0.125265	0.428571	0.342949	0.357333	0.164384	0.0951087	0.106576	0.432353	0.198267	0.0954271	9.61209	3	0.141967	0.240252
FANCD2 (3p25.3)	0.655738	0.517594	0.526539	0.888889	0.945513	0.936	0.465753	0.51087	0.503401	0.10587	0.151844	0.522809	9.55795	3	0.144545	0.240908
XPC (3p25.1)	0.655738	0.516459	0.525478	0.888889	0.945513	0.936	0.465753	0.513587	0.505669	0.105598	0.151844	0.522038	9.56606	3	0.144156	0.240908
CCNE1 (19q12)	0.0819672	0.0192963	0.0233546	0.460317	0.423077	0.429333	0.0273973	0.0244565	0.0249433	0.0132035	0.675757	1	9.4384	3	0.150382	0.245257
CYLD (16q12.1)	0.0983607	0.0317821	0.0360934	0.285714	0.25641	0.261333	0	0.0190217	0.015873	0.0230685	0.638925	0.60606	9.43606	3	0.150498	0.245257
RAF1 (3p25.2)	0.655738	0.515323	0.524416	0.888889	0.942308	0.933333	0.465753	0.513587	0.505669	0.105442	0.160327	0.522038	9.4603	3	0.149298	0.245257
MYB (6q23.3)	0.327869	0.238365	0.244161	0.238095	0.358974	0.338667	0.136986	0.171196	0.165533	0.222077	0.0794681	0.605063	9.07911	3	0.169178	0.27367
NBN (8q21.3)	0.163934	0.0874007	0.0923567	0.0793651	0.13141	0.122667	0.0273973	0.0516304	0.047619	0.0736966	0.298448	0.550659	8.82719	3	0.183532	0.294723
TNFAIP3 (6q23.3)	0.327869	0.241771	0.247346	0.238095	0.358974	0.338667	0.150685	0.173913	0.170068	0.22529	0.0794681	0.734246	8.66335	3	0.193415	0.308342
DDR2 (1q23.3)	0.0655738	0.111237	0.10828	0.126984	0.0897436	0.096	0.0136986	0.0570652	0.0498866	0.295397	0.352221	0.148219	8.34399	3	0.213969	0.338656
MYBL1 (8q13.1)	0.163934	0.0896708	0.0944798	0.0952381	0.153846	0.144	0.0410959	0.0706522	0.0657596	0.114883	0.324109	0.446789	8.19237	3	0.224346	0.352544
U2AF1 (21q22.3)	0.213115	0.135074	0.140127	0.190476	0.125	0.136	0.0547945	0.0733696	0.0702948	0.135079	0.163825	0.801998	8.06299	3	0.233525	0.364365
EGFR (7p11.2)	0.0327869	0.0045403	0.00636943	0.0634921	0.0384615	0.0426667	0	0.00815217	0.00680272	0.0571723	0.322733	1	7.98523	3	0.239187	0.370572
RUNX1 (21q22.12)	0.213115	0.139614	0.144374	0.190476	0.125	0.136	0.0547945	0.0679348	0.0657596	0.192519	0.163825	0.801397	7.35583	3	0.28919	0.444908
MECOM (3q26.2)	0.0983607	0.0817253	0.0828025	0.031746	0.0929487	0.0826667	0.0136986	0.0461957	0.0408163	0.643145	0.134104	0.330613	7.11467	3	0.310373	0.472972
PRKCI (3q26.2)	0.0983607	0.0817253	0.0828025	0.031746	0.0897436	0.08	0.0136986	0.0543478	0.047619	0.643145	0.198812	0.224689	7.09964	3	0.311731	0.472972
PIK3CA (3q26.32)	0.0819672	0.0794552	0.0796178	0.031746	0.0929487	0.0826667	0.0136986	0.0516304	0.0453515	1	0.134104	0.221455	7.03335	3	0.317774	0.478837
IDH1 (2q34)	0.131148	0.093076	0.0955414	0.206349	0.125	0.138667	0.0684932	0.0597826	0.0612245	0.379066	0.10835	0.789189	6.85838	3	0.334143	0.500079
CDK6 (7q21.2)	0.0163934	0.00340522	0.00424628	0.0634921	0.0352564	0.04	0.0136986	0.00815217	0.00907029	0.245956	0.292785	0.516432	6.58346	3	0.36109	0.533152
SOX2 (3q26.33)	0.0655738	0.0805902	0.0796178	0.031746	0.0929487	0.0826667	0.0136986	0.048913	0.0430839	0.810552	0.134104	0.338047	6.60751	3	0.358673	0.533152
SDHC (1q23.3)	0.0819672	0.112372	0.110403	0.126984	0.0961538	0.101333	0.0136986	0.0570652	0.0498866	0.533423	0.491786	0.148219	6.49444	3	0.370136	0.542867
NTRK1 (1q23.1)	0.0983607	0.112372	0.111465	0.126984	0.0961538	0.101333	0.0136986	0.0679348	0.0589569	0.836208	0.491786	0.0989574	6.40331	3	0.379558	0.552999
NA	0.131148	0.120318	0.121019	0.126984	0.102564	0.106667	0.0136986	0.0679348	0.0589569	0.843751	0.510948	0.0989574	6.3089	3	0.389491	0.563737
BCL6 (3q27.3)	0.0819672	0.0839955	0.0838641	0.031746	0.0929487	0.0826667	0.0136986	0.048913	0.0430839	1	0.134104	0.338047	6.18743	3	0.402526	0.575036
ETV5 (3q27.2)	0.0819672	0.0839955	0.0838641	0.031746	0.0929487	0.0826667	0.0136986	0.048913	0.0430839	1	0.134104	0.338047	6.18743	3	0.402526	0.575036
PRKDC (8q11.21)	0.180328	0.103292	0.10828	0.206349	0.214744	0.213333	0.0547945	0.0842391	0.0793651	0.0951671	1	0.484707	6.15266	3	0.406308	0.576695
MCL1 (1q21.2)	0.0819672	0.110102	0.10828	0.111111	0.102564	0.104	0.0136986	0.0570652	0.0498866	0.532728	0.822096	0.148219	5.46942	3	0.485161	0.684201
NRAS (1p13.2)	0.229508	0.157775	0.16242	0.253968	0.221154	0.226667	0.136986	0.111413	0.115646	0.216176	0.620864	0.548321	5.2184	3	0.516122	0.723229
IKZF1 (7p12.2)	0.0163934	0.00340522	0.00424628	0.0634921	0.0384615	0.0426667	0	0.00815217	0.00680272	0.245956	0.322733	1	5.06706	3	0.535241	0.72687
MDM4 (1q32.1)	0.0983607	0.111237	0.110403	0.111111	0.0897436	0.0933333	0.0136986	0.0597826	0.0521542	0.835952	0.634353	0.148338	5.0852	3	0.532933	0.72687
PIK3C2B (1q32.1)	0.0983607	0.112372	0.111465	0.111111	0.0897436	0.0933333	0.0136986	0.0597826	0.0521542	0.836208	0.634353	0.148338	5.08458	3	0.533011	0.72687
PMS2 (7p22.1)	0.0163934	0.00340522	0.00424628	0.0634921	0.0448718	0.048	0	0.0163043	0.0136054	0.245956	0.519446	0.595363	5.15236	3	0.524426	0.72687
SBDS (7q11.21)	0.0163934	0.00340522	0.00424628	0.0634921	0.0384615	0.0426667	0.0136986	0.0163043	0.015873	0.245956	0.322733	1	5.06706	3	0.535241	0.72687
FAM46C (1p12)	0.213115	0.15437	0.158174	0.253968	0.214744	0.221333	0.123288	0.108696	0.111111	0.288589	0.507431	0.686088	4.59579	3	0.596597	0.805223
NOTCH2 (1p12)	0.196721	0.136209	0.140127	0.142857	0.182692	0.176	0.123288	0.105978	0.108844	0.261097	0.586353	0.681081	4.52154	3	0.606468	0.813554
RAD21 (8q24.11)	0.131148	0.077185	0.0806794	0.0793651	0.112179	0.106667	0.0273973	0.0434783	0.0408163	0.227332	0.653749	0.749644	4.38906	3	0.624181	0.832241
ETV1 (7p21.2)	0.0163934	0.00681044	0.007431	0.0634921	0.0384615	0.0426667	0	0.00815217	0.00680272	0.390373	0.322733	1	4.14316	3	0.657309	0.871133
CDC73 (1q31.2)	0.0819672	0.112372	0.110403	0.111111	0.0897436	0.0933333	0.0273973	0.0597826	0.0544218	0.533423	0.634353	0.39789	4.01034	3	0.675277	0.889586
MYC (8q24.21)	0.114754	0.0692395	0.0721868	0.0793651	0.112179	0.106667	0.0273973	0.0298913	0.0294785	0.214437	0.653749	1	3.92954	3	0.686211	0.89861
AKT3 (1q44)	0.131148	0.120318	0.121019	0.126984	0.105769	0.109333	0.0273973	0.0652174	0.0589569	0.843751	0.657854	0.282114	3.70823	3	0.716091	0.926706
CARD11 (7p22.2)	0.0163934	0.0045403	0.00530786	0.0634921	0.0448718	0.048	0.0136986	0.013587	0.0136054	0.297485	0.519446	1	3.73477	3	0.712517	0.926706
NF1 (17q11.2)	0.114754	0.0885358	0.0902335	0.285714	0.253205	0.258667	0.0273973	0.048913	0.0453515	0.503486	0.636507	0.550765	3.46881	3	0.748115	0.956891
SUZ12 (17q11.2)	0.114754	0.0874007	0.089172	0.285714	0.253205	0.258667	0.0273973	0.0516304	0.047619	0.498514	0.636507	0.550659	3.48905	3	0.745427	0.956891
FH (1q43)	0.131148	0.121453	0.122081	0.126984	0.105769	0.109333	0.0273973	0.0679348	0.0612245	1	0.657854	0.283681	3.35735	3	0.762841	0.970087
ALK (2p23.1)	0.0491803	0.0737798	0.0721868	0.0634921	0.0384615	0.0426667	0.0410959	0.0461957	0.0453515	0.614852	0.322733	1	3.23461	3	0.778877	0.97916
MYCN (2p24.3)	0.0491803	0.0726447	0.0711253	0.0634921	0.0384615	0.0426667	0.0410959	0.0461957	0.0453515	0.613961	0.322733	1	3.23751	3	0.778501	0.97916
BCORL1 (Xq26.1)	0.163934	0.123723	0.126327	0	0	0	0	0.00815217	0.00680272	0.435487	NA	1	1.66258	2	0.797503	0.982203
EXT1 (8q24.11)	0.114754	0.0749149	0.0774947	0.0793651	0.112179	0.106667	0.0273973	0.0380435	0.0362812	0.328462	0.653749	1	3.07673	3	0.799156	0.982203
GPC3 (Xq26.2)	0.163934	0.123723	0.126327	0	0	0	0	0.00815217	0.00680272	0.435487	NA	1	1.66258	2	0.797503	0.982203
PHF6 (Xq26.2)	0.163934	0.121453	0.124204	0	0	0	0	0.00815217	0.00680272	0.429512	NA	1	1.69021	2	0.792495	0.982203
PTEN (10q23.31)	0.196721	0.171396	0.173036	0.285714	0.291667	0.290667	0.136986	0.0978261	0.104308	0.731616	1	0.300538	3.02937	3	0.805152	0.984075
MET (7q31.2)	0.0163934	0.00908059	0.00955414	0.0634921	0.0416667	0.0453333	0	0.0108696	0.00907029	0.471157	0.502777	1	2.88034	3	0.823708	0.990251
SMC3 (10q25.2)	0.213115	0.171396	0.174098	0.285714	0.304487	0.301333	0.123288	0.100543	0.104308	0.495392	0.880545	0.533453	2.91601	3	0.819313	0.990251
TCF7L2 (10q25.2)	0.213115	0.171396	0.174098	0.285714	0.304487	0.301333	0.123288	0.100543	0.104308	0.495392	0.880545	0.533453	2.91601	3	0.819313	0.990251
AR (Xq12)	0.114754	0.128263	0.127389	0	0	0	0	0.00815217	0.00680272	0.845137	NA	1	0.336514	2	0.987337	1
ARAF (Xp11.3)	0.0983607	0.128263	0.126327	0	0	0	0	0.0108696	0.00907029	0.556544	NA	1	1.17202	2	0.882684	1
ASXL1 (20q11.21)	0	0.0045403	0.00424628	0.047619	0.0544872	0.0533333	0	0.00271739	0.00226757	1	1	1	0	3	1	1
ATRX (Xq21.1)	0.147541	0.129398	0.130573	0	0	0	0.0136986	0.013587	0.0136054	0.846502	NA	1	0.333285	2	0.987565	1
BCL2L1 (20q11.21)	0	0.0045403	0.00424628	0.047619	0.0544872	0.0533333	0	0.00271739	0.00226757	1	1	1	0	3	1	1
BCOR (Xp11.4)	0.114754	0.130533	0.129512	0	0	0	0	0.0108696	0.00907029	0.845945	NA	1	0.334602	2	0.987472	1
BMPR1A (10q23.2)	0.196721	0.170261	0.171975	0.285714	0.291667	0.290667	0.0958904	0.0923913	0.0929705	0.730386	1	1	0.628363	3	0.995909	1
BRCA1 (17q21.31)	0.0983607	0.0851305	0.0859873	0.269841	0.24359	0.248	0.0273973	0.048913	0.0453515	0.816116	0.635187	0.550765	2.50696	3	0.867688	1
BRIP1 (17q23.2)	0.0819672	0.0817253	0.081741	0.253968	0.221154	0.226667	0.0273973	0.0461957	0.0430839	1	0.620864	0.751901	1.52359	3	0.957912	1
CD79B (17q23.3)	0.0819672	0.0817253	0.081741	0.253968	0.221154	0.226667	0.0273973	0.0543478	0.0498866	1	0.620864	0.554414	2.13297	3	0.907072	1
DNMT3A (2p23.3)	0.0655738	0.0726447	0.0721868	0.0634921	0.0384615	0.0426667	0.0410959	0.0434783	0.0430839	1	0.322733	1	2.26186	3	0.89411	1
ERBB2 (17q12)	0.0983607	0.0851305	0.0859873	0.269841	0.24359	0.248	0.0410959	0.0543478	0.0521542	0.816116	0.635187	0.780493	1.80973	3	0.93634	1
ERCC3 (2q14.3)	0.0655738	0.0658343	0.0658174	0.047619	0.0352564	0.0373333	0.0273973	0.048913	0.0453515	1	0.713023	0.550765	1.86938	3	0.931311	1
ETV4 (17q21.31)	0.0983607	0.0851305	0.0859873	0.253968	0.24359	0.245333	0.0273973	0.048913	0.0453515	0.816116	0.873051	0.550765	1.87081	3	0.931188	1
FAS (10q23.31)	0.196721	0.171396	0.173036	0.285714	0.291667	0.290667	0.0958904	0.0951087	0.0952381	0.731616	1	1	0.625	3	0.995969	1
FGFR2 (10q26.13)	0.213115	0.173666	0.176221	0.285714	0.307692	0.304	0.109589	0.100543	0.102041	0.60721	0.766378	0.832532	1.89649	3	0.928968	1
GATA3 (10p14)	0.131148	0.137344	0.136943	0.222222	0.211538	0.213333	0.0547945	0.0543478	0.0544218	1	0.866591	1	0.286376	3	0.99956	1
GLI2 (2q14.2)	0.0655738	0.0681044	0.0679406	0.047619	0.0352564	0.0373333	0.0273973	0.0461957	0.0430839	1	0.713023	0.751901	1.24679	3	0.974511	1
KDM6A (Xp11.3)	0.131148	0.129398	0.129512	0	0	0	0	0.013587	0.0113379	1	NA	0.596104	1.03468	2	0.904493	1
MSH2 (2p21)	0.0655738	0.0749149	0.07431	0.047619	0.0352564	0.0373333	0.0410959	0.0434783	0.0430839	1	0.713023	1	0.676484	3	0.994985	1
MSH6 (2p16.3)	0.0655738	0.0737798	0.0732484	0.047619	0.0352564	0.0373333	0.0410959	0.0434783	0.0430839	1	0.713023	1	0.676484	3	0.994985	1
NFE2L2 (2q31.2)	0.0819672	0.0692395	0.0700637	0.0952381	0.0641026	0.0693333	0.0410959	0.0434783	0.0430839	0.797898	0.412434	1	2.22291	3	0.898099	1
PMS1 (2q32.2)	0.0983607	0.077185	0.0785563	0.111111	0.0897436	0.0933333	0.0547945	0.0516304	0.0521542	0.628036	0.634353	1	1.84062	3	0.933758	1
PRF1 (10q22.1)	0.163934	0.164586	0.164544	0.285714	0.275641	0.277333	0.0821918	0.0869565	0.0861678	1	0.87806	1	0.260081	3	0.999667	1
PRKAR1A (17q24.2)	0.0819672	0.0817253	0.081741	0.253968	0.217949	0.224	0.0273973	0.0434783	0.0408163	1	0.512131	0.749644	1.91466	3	0.927377	1
RARA (17q21.2)	0.0983607	0.0851305	0.0859873	0.269841	0.24359	0.248	0.0273973	0.0516304	0.047619	0.816116	0.635187	0.550659	2.50735	3	0.867644	1
REL (2p16.1)	0.0655738	0.0715096	0.0711253	0.047619	0.0320513	0.0346667	0.0410959	0.0434783	0.0430839	1	0.464801	1	1.53229	3	0.957321	1
RET (10q11.21)	0.147541	0.14756	0.147558	0.269841	0.240385	0.245333	0.0958904	0.0733696	0.0770975	1	0.631706	0.476534	2.40109	3	0.879368	1
SF3B1 (2q33.1)	0.0983607	0.0783201	0.0796178	0.126984	0.0929487	0.0986667	0.0547945	0.0543478	0.0544218	0.631396	0.485493	1	2.36482	3	0.883279	1
SOX9 (17q24.3)	0.0819672	0.0805902	0.0806794	0.253968	0.214744	0.221333	0.0273973	0.0434783	0.0408163	1	0.507431	0.749644	1.9331	3	0.925747	1
SRSF2 (17q25.1)	0.0819672	0.0805902	0.0806794	0.253968	0.211538	0.218667	0.0410959	0.048913	0.047619	1	0.503983	1	1.37042	3	0.967633	1
STAG2 (Xq25)	0.147541	0.124858	0.126327	0	0	0	0.0136986	0.0108696	0.0113379	0.69626	NA	1	0.724065	2	0.948328	1
STAT3 (17q21.2)	0.0983607	0.0851305	0.0859873	0.269841	0.24359	0.248	0.0273973	0.0516304	0.047619	0.816116	0.635187	0.550659	2.50735	3	0.867644	1
SUFU (10q24.32)	0.213115	0.171396	0.174098	0.285714	0.304487	0.301333	0.109589	0.0978261	0.0997732	0.495392	0.880545	0.830384	2.03097	3	0.916828	1
XPO1 (2p15)	0.0655738	0.0715096	0.0711253	0.047619	0.0320513	0.0346667	0.0410959	0.0434783	0.0430839	1	0.464801	1	1.53229	3	0.957321	1
ZRSR2 (Xp22.2)	0.131148	0.131669	0.131635	0	0	0	0	0.0108696	0.00907029	1	NA	1	0	2	1	1
KDM5C (Xp11.22)	0.114754	0.129398	0.12845	0	0	0	0	0.0100334	0.00837989	0.845489	NA	1	0.33568	2	0.987396	1

## Sheet: High Amplifications
genes	per_group_tcga	per_control_tcga	per_all_tcga	per_group_cm	per_control_cm	per_all_cm	per_group_oncop	per_control_oncop	per_all_oncop	p_tcga	p_cm	p_oncop	S	num.p	p.value	q.value
EZH2 (7q36.1)	0.0333333	0.00851582	0.0102041	0.111111	0.0288462	0.0426667	0	0	0	0.120328	0.00895783	NA	13.6655	2	0.00844276	0.0422138
KMT2C (7q36.1)	0.0333333	0.00851582	0.0102041	0.111111	0.0288462	0.0426667	NA	NA	NA	0.120328	0.00895783	NA	13.6655	2	0.00844276	0.0422138
MCL1 (1q21.2)	0	0.00364964	0.00340136	0.0793651	0.0160256	0.0266667	0.0136986	0	0.00226757	1	0.0146691	0.165533	12.0412	3	0.061056	0.20352
FGFR4 (5q35.2)	0.0833333	0.0973236	0.0963719	0.142857	0.262821	0.242667	0.0136986	0	0.00226757	1	0.0523495	0.165533	9.49679	3	0.147506	0.210722
FLT4 (5q35.3)	0.0833333	0.0961071	0.0952381	0.142857	0.262821	0.242667	0.0136986	0	0.00226757	1	0.0523495	0.165533	9.49679	3	0.147506	0.210722
NPM1 (5q35.1)	0.0666667	0.093674	0.0918367	0.142857	0.259615	0.24	0.0136986	0	0.00226757	0.644623	0.0524975	0.165533	10.3693	3	0.109936	0.210722
PDGFRB (5q32)	0.1	0.0839416	0.085034	0.142857	0.25	0.232	0.0136986	0	0.00226757	0.631396	0.0726976	0.165533	9.75971	3	0.135143	0.210722
NOTCH2 (1p12)	0	0.00364964	0.00340136	0.0793651	0.0160256	0.0266667	0	0.00271739	0.00226757	1	0.0146691	1	8.44403	3	0.207343	0.230381
NTRK1 (1q23.1)	0	0.00364964	0.00340136	0.0634921	0.0160256	0.024	0	0	0	1	0.0471596	NA	6.10844	2	0.191195	0.230381
APC (5q22.2)	0.0166667	0.0596107	0.0566893	0.111111	0.150641	0.144	0.0136986	0	0.00226757	0.245906	0.55504	0.165533	7.58021	3	0.270499	0.270499

## Sheet: Any Amplifications
genes	per_group_tcga	per_control_tcga	per_all_tcga	per_group_cm	per_control_cm	per_all_cm	per_group_oncop	per_control_oncop	per_all_oncop	p_tcga	p_cm	p_oncop	S	num.p	p.value	q.value
AKT3 (1q44)	0.166667	0.0839416	0.0895692	0.349206	0.198718	0.224	0.219178	0.0625	0.0884354	0.0556193	0.0125892	0.00011307	32.7033	3	1.19581e-05	0.00150918
EXT1 (8q24.11)	0.233333	0.131387	0.138322	0.412698	0.288462	0.309333	0.315068	0.111413	0.145125	0.0334358	0.0720773	3.49425e-05	32.5799	3	1.26291e-05	0.00150918
MCL1 (1q21.2)	0.166667	0.0863747	0.0918367	0.365079	0.198718	0.226667	0.191781	0.0543478	0.0770975	0.0587091	0.00761993	0.000318757	31.5265	3	2.01069e-05	0.00160185
MYC (8q24.21)	0.233333	0.132603	0.139456	0.412698	0.298077	0.317333	0.328767	0.122283	0.156463	0.0505536	0.0773152	5.8495e-05	30.5823	3	3.04539e-05	0.00181962
FH (1q43)	0.15	0.0839416	0.0884354	0.349206	0.198718	0.224	0.205479	0.0652174	0.0884354	0.0959926	0.0125892	0.000464495	28.7859	3	6.6782e-05	0.00254917
NTRK1 (1q23.1)	0.15	0.0875912	0.0918367	0.365079	0.211538	0.237333	0.191781	0.0543478	0.0770975	0.107536	0.0141216	0.000318757	29.0821	3	5.8698e-05	0.00254917
RAD21 (8q24.11)	0.233333	0.128954	0.136054	0.412698	0.288462	0.309333	0.30137	0.122283	0.151927	0.0308132	0.0720773	0.000287313	28.5295	3	7.4662e-05	0.00254917
SDHC (1q23.3)	0.15	0.0875912	0.0918367	0.365079	0.205128	0.232	0.191781	0.0625	0.0839002	0.107536	0.00861206	0.000912427	27.9678	3	9.5282e-05	0.00284655
DDR2 (1q23.3)	0.15	0.0875912	0.0918367	0.365079	0.198718	0.226667	0.178082	0.0597826	0.0793651	0.107536	0.00761993	0.00176825	26.8894	3	0.000151884	0.00403336
MDM4 (1q32.1)	0.133333	0.0875912	0.0907029	0.365079	0.205128	0.232	0.191781	0.0625	0.0839002	0.241668	0.00861206	0.000912427	26.3484	3	0.000191711	0.0045819
CDC73 (1q31.2)	0.15	0.0851582	0.0895692	0.365079	0.201923	0.229333	0.178082	0.0652174	0.0839002	0.099544	0.00801904	0.00410129	25.2591	3	0.000305719	0.00664243
NA	0.15	0.0839416	0.0884354	0.349206	0.198718	0.224	0.178082	0.0625	0.0816327	0.0959926	0.0125892	0.00349418	24.7501	3	0.000379807	0.00756448
BCL2L1 (20q11.21)	0.433333	0.261557	0.273243	0.539683	0.474359	0.485333	0.260274	0.11413	0.138322	0.00638592	0.407279	0.00242495	23.9477	3	0.000533948	0.00941596
NBN (8q21.3)	0.183333	0.121655	0.12585	0.396825	0.272436	0.293333	0.30137	0.127717	0.156463	0.160877	0.0677516	0.00060125	23.871	3	0.000551563	0.00941596
ASXL1 (20q11.21)	0.433333	0.261557	0.273243	0.539683	0.474359	0.485333	0.260274	0.119565	0.142857	0.00638592	0.407279	0.0031379	23.4322	3	0.000663914	0.00985016
MYBL1 (8q13.1)	0.15	0.120438	0.122449	0.380952	0.253205	0.274667	0.287671	0.11413	0.142857	0.538612	0.0445655	0.000359794	23.3191	3	0.000696363	0.00985016
PIK3C2B (1q32.1)	0.133333	0.0888078	0.0918367	0.365079	0.205128	0.232	0.178082	0.0652174	0.0839002	0.246295	0.00861206	0.00410129	23.3045	3	0.000700639	0.00985016
ZNF217 (20q13.2)	0.433333	0.26399	0.27551	0.571429	0.483974	0.498667	0.260274	0.127717	0.14966	0.00669817	0.21662	0.00647054	23.1521	3	0.000747117	0.00992006
AURKA (20q13.2)	0.433333	0.26399	0.27551	0.571429	0.487179	0.501333	0.260274	0.130435	0.151927	0.00669817	0.269207	0.00724298	22.4918	3	0.000985822	0.0124006
CCNE1 (19q12)	0.233333	0.080292	0.0907029	0.269841	0.240385	0.245333	0.0684932	0.0217391	0.0294785	0.000470459	0.631706	0.0472383	22.3474	3	0.00104729	0.0125151
CEBPA (19q13.11)	0.216667	0.0827251	0.0918367	0.269841	0.24359	0.248	0.0684932	0.0217391	0.0294785	0.00185326	0.635187	0.0472383	19.5944	3	0.00326913	0.0372059
CARD11 (7p22.2)	0.516667	0.414842	0.421769	0.587302	0.480769	0.498667	0.369863	0.203804	0.231293	0.136954	0.130743	0.00358774	19.3057	3	0.00367727	0.0394371
PDCD1LG2 (9p24.1)	0.116667	0.0291971	0.0351474	0.047619	0.0288462	0.032	0.0547945	0.013587	0.0204082	0.00341529	0.432653	0.0451956	19.2281	3	0.0037952	0.0394371
GNAS (20q13.32)	0.416667	0.265207	0.27551	0.555556	0.490385	0.501333	0.260274	0.133152	0.154195	0.015931	0.407525	0.0118441	18.9461	3	0.00425558	0.0423784
NOTCH2 (1p12)	0.0833333	0.0766423	0.0770975	0.349206	0.163462	0.194667	0.0410959	0.0108696	0.015873	0.801919	0.00144434	0.0925773	18.2811	3	0.00556674	0.053218
CD274 (9p24.1)	0.116667	0.0291971	0.0351474	0.047619	0.0288462	0.032	0.0547945	0.0190217	0.0249433	0.00341529	0.432653	0.0910345	17.8277	3	0.00667763	0.0613828
JAK2 (9p24.1)	0.116667	0.0304136	0.0362812	0.047619	0.0288462	0.032	0.0547945	0.0190217	0.0249433	0.00414003	0.432653	0.0910345	17.4428	3	0.00778659	0.0664641
PRKDC (8q11.21)	0.15	0.111922	0.114512	0.285714	0.214744	0.226667	0.219178	0.0842391	0.106576	0.398258	0.248146	0.00157725	17.5329	3	0.00751187	0.0664641
MET (7q31.2)	0.533333	0.419708	0.427438	0.603175	0.487179	0.506667	0.410959	0.271739	0.294785	0.10433	0.0991225	0.0239494	16.6068	3	0.0108423	0.0893552
RUNX1 (21q22.12)	0.133333	0.0815085	0.085034	0.460317	0.391026	0.402667	0.0958904	0.0217391	0.0340136	0.155168	0.326238	0.00546673	16.3849	3	0.0118306	0.0942505
BCL2L12 (19q13.33)	0.2	0.0815085	0.0895692	0.269841	0.230769	0.237333	0.0547945	0.0190217	0.0249433	0.00755377	0.517969	0.0910345	15.8801	3	0.014412	0.111112
EGFR (7p11.2)	0.516667	0.414842	0.421769	0.603175	0.467949	0.490667	0.356164	0.241848	0.260771	0.136954	0.054063	0.0569269	15.5434	3	0.0164262	0.118965
PMS2 (7p22.1)	0.516667	0.418491	0.42517	0.587302	0.480769	0.498667	0.342466	0.211957	0.23356	0.139679	0.130743	0.0224444	15.5993	3	0.0160743	0.118965
CDKN1A (6p21.2)	0.0666667	0.0158151	0.0192744	0.269841	0.144231	0.165333	0	0.00815217	0.00680272	0.0235988	0.0240799	1	14.9459	3	0.0206819	0.141228
CUX1 (7q22.1)	0.533333	0.416058	0.424036	0.619048	0.490385	0.512	0.315068	0.220109	0.235828	0.0799558	0.0726021	0.0964145	14.9763	3	0.020442	0.141228
CDK6 (7q21.2)	0.533333	0.418491	0.426304	0.603175	0.490385	0.509333	0.328767	0.217391	0.235828	0.104029	0.128265	0.0494399	14.6475	3	0.0231831	0.14975
NRAS (1p13.2)	0.0666667	0.026764	0.0294785	0.126984	0.0737179	0.0826667	0.0410959	0.00543478	0.0113379	0.0937511	0.205545	0.0339697	14.663	3	0.0230463	0.14975
ABL1 (9q34.12)	0.1	0.0231144	0.0283447	0.015873	0.0416667	0.0373333	0.0136986	0.00543478	0.00680272	0.00493001	0.48039	0.419718	13.8275	3	0.0316237	0.157845
CDKN2C (1p32.3)	0.05	0.0218978	0.0238095	0.126984	0.0705128	0.08	0.0547945	0.013587	0.0204082	0.166375	0.13262	0.0451956	13.8211	3	0.0317	0.157845
FAM46C (1p12)	0.0666667	0.0279805	0.0306122	0.126984	0.0769231	0.0853333	0.0410959	0.00543478	0.0113379	0.10465	0.215222	0.0339697	14.351	3	0.0259517	0.157845
FANCC (9q22.32)	0.1	0.0194647	0.0249433	0.015873	0.025641	0.024	0.0136986	0.00543478	0.00680272	0.00244221	1	0.419718	13.766	3	0.0323616	0.157845
FANCE (6p21.31)	0.0666667	0.0170316	0.0204082	0.269841	0.147436	0.168	0	0.00815217	0.00680272	0.0288237	0.0255617	1	14.4264	3	0.025219	0.157845
GNAQ (9q21.2)	0.1	0.0194647	0.0249433	0.015873	0.0224359	0.0213333	0.0136986	0.00543478	0.00680272	0.00244221	1	0.419718	13.766	3	0.0323616	0.157845
NTRK2 (9q21.33)	0.1	0.0194647	0.0249433	0.015873	0.0224359	0.0213333	0.0136986	0.00543478	0.00680272	0.00244221	1	0.419718	13.766	3	0.0323616	0.157845
PIM1 (6p21.2)	0.0666667	0.0182482	0.021542	0.269841	0.147436	0.168	0	0.0108696	0.00907029	0.0346873	0.0255617	1	14.0561	3	0.0290159	0.157845
PTCH1 (9q22.32)	0.1	0.0194647	0.0249433	0.015873	0.025641	0.024	0.0136986	0.00543478	0.00680272	0.00244221	1	0.419718	13.766	3	0.0323616	0.157845
SBDS (7q11.21)	0.516667	0.416058	0.422902	0.587302	0.477564	0.496	0.315068	0.206522	0.22449	0.137731	0.129098	0.0468742	14.1798	3	0.0276905	0.157845
TSC1 (9q34.13)	0.1	0.0231144	0.0283447	0.015873	0.0448718	0.04	0.0136986	0.00543478	0.00680272	0.00493001	0.482364	0.419718	13.8193	3	0.0317213	0.157845
XPA (9q22.33)	0.1	0.0194647	0.0249433	0.015873	0.025641	0.024	0.0136986	0.00543478	0.00680272	0.00244221	1	0.419718	13.766	3	0.0323616	0.157845
ETV1 (7p21.2)	0.5	0.414842	0.420635	0.587302	0.474359	0.493333	0.356164	0.233696	0.253968	0.22321	0.128272	0.03851	13.6202	3	0.0341793	0.163377
RELN (7q22.1)	0.533333	0.416058	0.424036	0.619048	0.49359	0.514667	NA	NA	NA	0.0799558	0.0738114	NA	10.265	2	0.036192	0.169606
IKZF1 (7p12.2)	0.516667	0.411192	0.418367	0.587302	0.467949	0.488	0.315068	0.220109	0.235828	0.135412	0.0975458	0.0964145	13.3319	3	0.0380575	0.17334
MEN1 (11q13.1)	0.116667	0.0632603	0.0668934	0.222222	0.153846	0.165333	0.0410959	0.00815217	0.0136054	0.110807	0.194411	0.0599181	13.3051	3	0.0384394	0.17334
AKT2 (19q13.2)	0.183333	0.0827251	0.0895692	0.285714	0.237179	0.245333	0.0410959	0.0190217	0.0226757	0.0162161	0.424435	0.219973	12.986	3	0.0432589	0.186478
AXL (19q13.2)	0.183333	0.0827251	0.0895692	0.285714	0.237179	0.245333	0.0410959	0.0190217	0.0226757	0.0162161	0.424435	0.219973	12.986	3	0.0432589	0.186478
TP53 (17p13.1)	0.116667	0.225061	0.217687	0.126984	0.0769231	0.0853333	0.0273973	0.0788043	0.0702948	0.0518775	0.215222	0.137452	12.9589	3	0.0436937	0.186478
CCND2 (12p13.32)	0.433333	0.279805	0.290249	0.539683	0.448718	0.464	0.150685	0.119565	0.124717	0.0175252	0.213255	0.442243	12.8106	3	0.0461449	0.190149
CCND3 (6p21.1)	0.0666667	0.0231144	0.0260771	0.269841	0.147436	0.168	0	0.0108696	0.00907029	0.064631	0.0255617	1	12.8114	3	0.04613	0.190149
ETV4 (17q21.31)	0.15	0.256691	0.249433	0.222222	0.125	0.141333	0.0684932	0.105978	0.0997732	0.0876425	0.049104	0.398313	12.7376	3	0.0473966	0.191996
MUTYH (1p34.1)	0.05	0.0218978	0.0238095	0.111111	0.0737179	0.08	0.0410959	0.00543478	0.0113379	0.166375	0.312393	0.0339697	12.6786	3	0.0484337	0.192928
RARA (17q21.2)	0.15	0.255474	0.248299	0.206349	0.121795	0.136	0.0547945	0.108696	0.0997732	0.0873062	0.104288	0.201406	12.6027	3	0.0497967	0.195105
HNF1A (12q24.31)	0.416667	0.281022	0.290249	0.539683	0.432692	0.450667	0.136986	0.11413	0.117914	0.0379997	0.128496	0.554764	11.8225	3	0.066048	0.254604
BRIP1 (17q23.2)	0.183333	0.277372	0.270975	0.269841	0.160256	0.178667	0.164384	0.127717	0.133787	0.132712	0.047097	0.450698	11.7442	3	0.067926	0.257687
NFKBIA (14q13.2)	0.1	0.040146	0.0442177	0.0634921	0.0192308	0.0266667	0.0273973	0.0326087	0.031746	0.0428189	0.0688199	1	11.6541	3	0.0701461	0.261952
PTPN11 (12q24.13)	0.416667	0.278589	0.287982	0.52381	0.429487	0.445333	0.136986	0.11413	0.117914	0.0267673	0.210853	0.554764	11.5328	3	0.0732417	0.267684
TERT (5p15.33)	0.383333	0.238443	0.248299	0.52381	0.487179	0.493333	0.232877	0.171196	0.181406	0.0191683	0.678882	0.243758	11.5068	3	0.073921	0.267684
BMPR1A (10q23.2)	0.0833333	0.0206813	0.0249433	0.0793651	0.0641026	0.0666667	0.0136986	0.00543478	0.00680272	0.0132035	0.588215	0.419718	11.4522	3	0.0753658	0.268842
NOTCH1 (9q34.3)	0.1	0.0279805	0.0328798	0.015873	0.0512821	0.0453333	0.0136986	0.0108696	0.0113379	0.0106593	0.32614	1	11.3235	3	0.0788782	0.277234
ERBB2 (17q12)	0.15	0.255474	0.248299	0.206349	0.121795	0.136	0.0684932	0.108696	0.102041	0.0873062	0.104288	0.398202	11.2395	3	0.0812517	0.281437
STAT3 (17q21.2)	0.15	0.256691	0.249433	0.206349	0.125	0.138667	0.0684932	0.105978	0.0997732	0.0876425	0.10835	0.398313	11.1548	3	0.0837084	0.285804
SH2B3 (12q24.12)	0.416667	0.279805	0.289116	0.52381	0.432692	0.448	0.136986	0.116848	0.120181	0.027334	0.211848	0.693079	11.0362	3	0.0872629	0.293744
ERCC2 (19q13.32)	0.183333	0.0827251	0.0895692	0.269841	0.237179	0.242667	0.0410959	0.0217391	0.0249433	0.0162161	0.629167	0.401543	10.9951	3	0.0885282	0.293864
CD79B (17q23.3)	0.183333	0.277372	0.270975	0.269841	0.160256	0.178667	0.150685	0.130435	0.133787	0.132712	0.047097	0.706284	10.8457	3	0.0932635	0.302604
FGFR1 (8p11.23)	0.0833333	0.0778589	0.0782313	0.190476	0.0897436	0.106667	0.0136986	0.0516304	0.0453515	0.804195	0.0249519	0.221455	10.8325	3	0.0936932	0.302604
MPL (1p34.2)	0.05	0.0218978	0.0238095	0.111111	0.0801282	0.0853333	0.0410959	0.00815217	0.0136054	0.166375	0.457091	0.0599181	10.7823	3	0.0953417	0.303822
MYCL (1p34.2)	0.05	0.0218978	0.0238095	0.111111	0.0833333	0.088	0.0410959	0.00815217	0.0136054	0.166375	0.467488	0.0599181	10.7373	3	0.0968415	0.304541
NF1 (17q11.2)	0.15	0.250608	0.243764	0.174603	0.108974	0.12	0.0684932	0.111413	0.104308	0.0873587	0.142319	0.400385	10.6055	3	0.101361	0.306651
SMO (7q32.1)	0.5	0.414842	0.420635	0.603175	0.490385	0.509333	0.30137	0.220109	0.23356	0.22321	0.128265	0.172025	10.6268	3	0.100617	0.306651
SUZ12 (17q11.2)	0.15	0.250608	0.243764	0.174603	0.108974	0.12	0.0684932	0.111413	0.104308	0.0873587	0.142319	0.400385	10.6055	3	0.101361	0.306651
PRKAR1A (17q24.2)	0.2	0.277372	0.272109	0.269841	0.163462	0.181333	0.164384	0.130435	0.136054	0.230082	0.0503637	0.455473	10.4884	3	0.105533	0.31528
BRCA1 (17q21.31)	0.15	0.256691	0.249433	0.206349	0.125	0.138667	0.0821918	0.105978	0.102041	0.0876425	0.10835	0.673917	10.1031	3	0.120379	0.315288
CRTC1 (19p13.11)	0.183333	0.0778589	0.085034	0.238095	0.214744	0.218667	0.0273973	0.0163043	0.0181406	0.0129518	0.738364	0.624474	10.2414	3	0.114848	0.315288
ERBB3 (12q13.2)	0.4	0.281022	0.289116	0.507937	0.429487	0.442667	0.150685	0.119565	0.124717	0.0555663	0.268343	0.442243	10.0431	3	0.122848	0.315288
ETV6 (12p13.2)	0.4	0.277372	0.285714	0.52381	0.426282	0.442667	0.150685	0.130435	0.133787	0.0534544	0.16631	0.706284	10.1411	3	0.118833	0.315288
EZH2 (7q36.1)	0.483333	0.417275	0.421769	0.634921	0.512821	0.533333	0.287671	0.211957	0.22449	0.344433	0.0962626	0.168033	10.3803	3	0.109525	0.315288
FANCF (11p14.3)	0.15	0.0620438	0.0680272	0.190476	0.160256	0.165333	0	0.013587	0.0113379	0.0158707	0.577779	0.596104	10.4184	3	0.108104	0.315288
FLCN (17p11.2)	0.133333	0.22871	0.222222	0.0952381	0.0705128	0.0746667	0.0273973	0.0815217	0.0725624	0.106711	0.441596	0.137367	10.0802	3	0.121316	0.315288
GLI1 (12q13.3)	0.4	0.282238	0.290249	0.507937	0.429487	0.442667	0.150685	0.119565	0.124717	0.0564611	0.268343	0.442243	10.0112	3	0.124182	0.315288
HRAS (11p15.5)	0.116667	0.0656934	0.069161	0.222222	0.166667	0.176	0.0410959	0.013587	0.0181406	0.179102	0.281795	0.130926	10.039	3	0.123019	0.315288
KIT (4q12)	0.116667	0.0474453	0.0521542	0.015873	0.0416667	0.0373333	0.0410959	0.0271739	0.0294785	0.0307839	0.48039	0.459266	9.98409	3	0.125324	0.315288
MAP2K4 (17p12)	0.133333	0.227494	0.221088	0.0952381	0.0737179	0.0773333	0.0273973	0.0896739	0.0793651	0.106644	0.603959	0.0945541	10.2022	3	0.116392	0.315288
MEF2B (19p13.11)	0.183333	0.0778589	0.085034	0.238095	0.217949	0.221333	0.0273973	0.0163043	0.0181406	0.0129518	0.7403	0.624474	10.2361	3	0.115054	0.315288
PHF6 (Xq26.2)	0.05	0.153285	0.146259	0	0	0	0.0273973	0.0244565	0.0249433	0.023545	NA	1	7.49768	2	0.111812	0.315288
PRF1 (10q22.1)	0.0833333	0.0218978	0.0260771	0.0634921	0.0705128	0.0693333	0.0136986	0.00543478	0.00680272	0.0160015	1	0.419718	10.0065	3	0.124379	0.315288
SOX9 (17q24.3)	0.2	0.281022	0.27551	0.269841	0.166667	0.184	0.178082	0.138587	0.145125	0.2304	0.0730645	0.367498	10.1708	3	0.117642	0.315288
KRAS (12p12.1)	0.416667	0.278589	0.287982	0.507937	0.429487	0.442667	0.136986	0.133152	0.133787	0.0267673	0.268343	1	9.87212	3	0.130142	0.315569
NFKBIZ (3q12.3)	0.166667	0.181265	0.180272	0.380952	0.275641	0.293333	0.150685	0.0842391	0.0952381	0.863424	0.0976339	0.0832804	9.91784	3	0.128155	0.315569
PDGFRA (4q12)	0.116667	0.0486618	0.053288	0.015873	0.0416667	0.0373333	0.0410959	0.0244565	0.0272109	0.034265	0.48039	0.428403	9.90896	3	0.128539	0.315569
SRSF2 (17q25.1)	0.2	0.281022	0.27551	0.269841	0.166667	0.184	0.150685	0.11413	0.120181	0.2304	0.0730645	0.429494	9.859	3	0.130717	0.315569
SMC3 (10q25.2)	0.0666667	0.0194647	0.0226757	0.0634921	0.0641026	0.064	0.0273973	0.00815217	0.0113379	0.0411984	1	0.193315	9.66558	3	0.13946	0.33331
BCORL1 (Xq26.1)	0.05	0.150852	0.143991	0	0	0	0.0136986	0.0163043	0.015873	0.0341591	NA	1	6.75345	2	0.149505	0.340302
FGFR2 (10q26.13)	0.0833333	0.0182482	0.0226757	0.0634921	0.0608974	0.0613333	0.0136986	0.0108696	0.0113379	0.00864274	1	1	9.50207	3	0.147248	0.340302
GPC3 (Xq26.2)	0.05	0.150852	0.143991	0	0	0	0.0136986	0.0190217	0.0181406	0.0341591	NA	1	6.75345	2	0.149505	0.340302
JAK3 (19p13.11)	0.183333	0.0790754	0.0861678	0.238095	0.211538	0.216	0.0136986	0.013587	0.0136054	0.0136156	0.618231	1	9.55487	3	0.144693	0.340302
KMT2C (7q36.1)	0.483333	0.414842	0.419501	0.634921	0.516026	0.536	NA	NA	NA	0.343155	0.0969409	NA	6.80645	2	0.146477	0.340302
CDKN1B (12p13.1)	0.4	0.278589	0.286848	0.52381	0.426282	0.442667	0.136986	0.138587	0.138322	0.054063	0.16631	1	9.42301	3	0.151148	0.340797
DICER1 (14q32.13)	0.0833333	0.0413625	0.0442177	0.0634921	0.025641	0.032	0.0410959	0.0244565	0.0272109	0.178636	0.124649	0.428403	9.30469	3	0.157154	0.347775
MDM2 (12q15)	0.4	0.284672	0.292517	0.52381	0.429487	0.445333	0.164384	0.138587	0.142857	0.0765711	0.210853	0.583404	9.33001	3	0.155851	0.347775
PIK3R1 (5q13.1)	0.333333	0.215328	0.223356	0.507937	0.458333	0.466667	0.123288	0.171196	0.163265	0.0523559	0.491458	0.387092	9.21832	3	0.161667	0.354481
STAT6 (12q13.3)	0.4	0.281022	0.289116	0.507937	0.429487	0.442667	0.150685	0.130435	0.133787	0.0555663	0.268343	0.706284	9.10681	3	0.16766	0.360997
U2AF1 (21q22.3)	0.133333	0.0790754	0.0827664	0.460317	0.394231	0.405333	0.0410959	0.0190217	0.0226757	0.144729	0.329382	0.219973	9.11536	3	0.167193	0.360997
MAP3K1 (5q11.2)	0.333333	0.217762	0.225624	0.52381	0.455128	0.466667	0.136986	0.171196	0.165533	0.0533283	0.335297	0.605063	9.0529	3	0.170625	0.364102
BRAF (7q34)	0.466667	0.418491	0.421769	0.603175	0.49359	0.512	0.30137	0.222826	0.235828	0.499628	0.129077	0.173896	8.98107	3	0.174646	0.369384
DDB2 (11p11.2)	0.133333	0.0632603	0.0680272	0.190476	0.144231	0.152	0	0.013587	0.0113379	0.0561129	0.340846	0.596104	8.94811	3	0.176517	0.370067
ATRX (Xq21.1)	0.0666667	0.152068	0.146259	0	0	0	0.0136986	0.00815217	0.00907029	0.0866789	NA	0.516432	6.21271	2	0.183816	0.37088
AURKB (17p13.1)	0.133333	0.225061	0.218821	0.126984	0.0833333	0.0906667	0.0410959	0.0815217	0.0748299	0.107012	0.332983	0.329986	8.88636	3	0.180071	0.37088
EP300 (22q13.2)	0.15	0.0729927	0.0782313	0.126984	0.153846	0.149333	0.0410959	0.0217391	0.0249433	0.0434593	0.700172	0.401543	8.8096	3	0.184573	0.37088
EXT2 (11p11.2)	0.133333	0.0644769	0.069161	0.190476	0.144231	0.152	0	0.0163043	0.0136054	0.0591197	0.340846	0.595363	8.8462	3	0.182414	0.37088
FBXW7 (4q31.3)	0.0333333	0.0547445	0.053288	0.015873	0.0416667	0.0373333	0.0684932	0.0190217	0.0272109	0.76411	0.48039	0.0333123	8.80806	3	0.184664	0.37088
GATA3 (10p14)	0.0833333	0.0328467	0.0362812	0.111111	0.0929487	0.096	0.0273973	0.013587	0.015873	0.0596464	0.641218	0.326988	8.76308	3	0.187347	0.373133
CDK4 (12q14.1)	0.4	0.282238	0.290249	0.507937	0.429487	0.442667	0.136986	0.125	0.126984	0.0564611	0.268343	0.847238	8.71093	3	0.1905	0.376276
RET (10q11.21)	0.0833333	0.0206813	0.0249433	0.0793651	0.0769231	0.0773333	0.0136986	0.0108696	0.0113379	0.0132035	1	1	8.65455	3	0.193958	0.379967
KMT2D (12q13.12)	0.383333	0.278589	0.285714	0.507937	0.416667	0.432	0.152542	0.133779	0.136872	0.102473	0.209963	0.681045	8.44622	3	0.2072	0.402608
SETD2 (3p21.31)	0.05	0.0997567	0.0963719	0.015873	0.00641026	0.008	0	0.0380435	0.031746	0.261107	0.425004	0.140285	8.32511	3	0.215239	0.414856
AR (Xq12)	0.0833333	0.153285	0.148526	0	0	0	0.0136986	0.00271739	0.00453515	0.186638	NA	0.303979	5.73877	2	0.219525	0.416015
BAP1 (3p21.1)	0.05	0.0985401	0.0952381	0.015873	0.00641026	0.008	0	0.0407609	0.0340136	0.261653	0.425004	0.147186	8.22491	3	0.222085	0.416015
BRD4 (19p13.12)	0.166667	0.0778589	0.0839002	0.238095	0.211538	0.216	0.0136986	0.0163043	0.015873	0.0266892	0.618231	1	8.20878	3	0.223204	0.416015
CDKN1C (11p15.4)	0.133333	0.0644769	0.069161	0.222222	0.166667	0.176	0.0136986	0.0190217	0.0181406	0.0591197	0.281795	1	8.18953	3	0.224544	0.416015
PAX5 (9p13.2)	0.0833333	0.026764	0.0306122	0.031746	0.0288462	0.0293333	0.0136986	0.00815217	0.00907029	0.0310854	1	0.516432	8.26366	3	0.219417	0.416015
CCND1 (11q13.3)	0.133333	0.0644769	0.069161	0.190476	0.166667	0.170667	0.0410959	0.0217391	0.0249433	0.0591197	0.713354	0.401543	8.15682	3	0.226838	0.416068
SUFU (10q24.32)	0.0666667	0.0194647	0.0226757	0.0634921	0.0608974	0.0613333	0.0136986	0.00543478	0.00680272	0.0411984	1	0.419718	8.11506	3	0.229795	0.416068
TCF7L2 (10q25.2)	0.0666667	0.0194647	0.0226757	0.0634921	0.0641026	0.064	0.0136986	0.00543478	0.00680272	0.0411984	1	0.419718	8.11506	3	0.229795	0.416068
BCL6 (3q27.3)	0.25	0.209246	0.212018	0.47619	0.362179	0.381333	0.150685	0.111413	0.117914	0.512252	0.117205	0.325835	7.86827	3	0.247914	0.430546
CTNNB1 (3p22.1)	0.05	0.10219	0.0986395	0.015873	0.00961538	0.0106667	0	0.0380435	0.031746	0.261376	0.522382	0.140285	7.91045	3	0.244737	0.430546
ERCC4 (16p13.12)	0.3	0.322384	0.320862	0.190476	0.285256	0.269333	0.0958904	0.163043	0.151927	0.776056	0.160442	0.157721	7.86057	3	0.248497	0.430546
FANCG (9p13.3)	0.0833333	0.0279805	0.031746	0.031746	0.0288462	0.0293333	0.0136986	0.00815217	0.00907029	0.0359037	1	0.516432	7.97546	3	0.239907	0.430546
NF2 (22q12.2)	0.133333	0.0681265	0.0725624	0.126984	0.153846	0.149333	0.0410959	0.0217391	0.0249433	0.0698965	0.700172	0.401543	7.85922	3	0.2486	0.430546
TSC2 (16p13.3)	0.3	0.327251	0.325397	0.190476	0.291667	0.274667	0.0958904	0.157609	0.147392	0.775581	0.121756	0.207799	7.86212	3	0.24838	0.430546
MECOM (3q26.2)	0.266667	0.214112	0.217687	0.47619	0.358974	0.378667	0.136986	0.116848	0.120181	0.333738	0.0884662	0.693079	7.77829	3	0.254801	0.43811
CRKL (22q11.21)	0.133333	0.0681265	0.0725624	0.126984	0.153846	0.149333	0.0410959	0.0244565	0.0272109	0.0698965	0.700172	0.428403	7.72972	3	0.258581	0.441435
APC (5q22.2)	0.416667	0.357664	0.361678	0.619048	0.625	0.624	0.164384	0.271739	0.253968	0.403952	1	0.0566484	7.5547	3	0.272574	0.448914
ARID2 (12q12)	0.366667	0.279805	0.285714	0.507937	0.419872	0.434667	0.164384	0.13587	0.14059	0.181907	0.211959	0.579798	7.6014	3	0.268784	0.448914
CBL (11q23.3)	0.133333	0.0620438	0.0668934	0.174603	0.137821	0.144	0	0.0108696	0.00907029	0.0534001	0.43542	1	7.52277	3	0.275191	0.448914
GNA11 (19p13.3)	0.15	0.0729927	0.0782313	0.253968	0.214744	0.221333	0.0136986	0.0163043	0.015873	0.0434593	0.507431	1	7.62865	3	0.266591	0.448914
LMO1 (11p15.4)	0.116667	0.0620438	0.0657596	0.206349	0.160256	0.168	0.0273973	0.0163043	0.0181406	0.105056	0.360475	0.624474	7.48889	3	0.277989	0.448914
LMO2 (11p13)	0.133333	0.0608273	0.0657596	0.190476	0.150641	0.157333	0.0136986	0.0163043	0.015873	0.0509823	0.448814	1	7.55485	3	0.272563	0.448914
TCF3 (19p13.3)	0.15	0.0742092	0.0793651	0.253968	0.214744	0.221333	0.0136986	0.0163043	0.015873	0.046203	0.507431	1	7.50621	3	0.276555	0.448914
ZRSR2 (Xp22.2)	0.0833333	0.147202	0.142857	0	0	0	0.0136986	0.00271739	0.00453515	0.249048	NA	0.303979	5.16182	2	0.271093	0.448914
KDR (4q12)	0.1	0.0486618	0.0521542	0.015873	0.0416667	0.0373333	0.0410959	0.0244565	0.0272109	0.120483	0.48039	0.428403	7.39419	3	0.285925	0.455574
STK11 (19p13.3)	0.15	0.0754258	0.0804989	0.253968	0.211538	0.218667	0.0136986	0.0163043	0.015873	0.0491669	0.503983	1	7.39549	3	0.285815	0.455574
CREBBP (16p13.3)	0.3	0.326034	0.324263	0.190476	0.285256	0.269333	0.0958904	0.157609	0.147392	0.775575	0.160442	0.207799	7.31032	3	0.2931	0.463622
MTOR (1p36.22)	0	0.0121655	0.0113379	0.0634921	0.0576923	0.0586667	0.0410959	0.00543478	0.0113379	1	0.773668	0.0339697	7.2778	3	0.295919	0.463622
PIK3CA (3q26.32)	0.266667	0.215328	0.218821	0.47619	0.362179	0.381333	0.136986	0.116848	0.120181	0.336116	0.117205	0.693079	7.20149	3	0.302615	0.463622
SOX2 (3q26.33)	0.266667	0.214112	0.217687	0.47619	0.362179	0.381333	0.123288	0.108696	0.111111	0.333738	0.117205	0.686088	7.23596	3	0.299576	0.463622
STAG2 (Xq25)	0.0666667	0.154501	0.148526	0	0	0	0.0136986	0.0163043	0.015873	0.087714	NA	1	4.86735	2	0.301181	0.463622
WT1 (11p13)	0.116667	0.0608273	0.0646259	0.190476	0.150641	0.157333	0	0.0163043	0.0136054	0.0996717	0.448814	0.595363	7.25121	3	0.298239	0.463622
KDM6A (Xp11.3)	0.0833333	0.153285	0.148526	0	0	0	0.0136986	0.00815217	0.00907029	0.186638	NA	0.516432	4.6788	2	0.32187	0.48998
GATA4 (8p23.1)	0.05	0.0608273	0.0600907	0.15873	0.0833333	0.096	0.0136986	0.0461957	0.0408163	1	0.096481	0.330613	6.89043	3	0.331099	0.500839
PRKCI (3q26.2)	0.266667	0.212895	0.216553	0.47619	0.362179	0.381333	0.123288	0.11413	0.115646	0.331578	0.117205	0.841402	6.84082	3	0.335819	0.504785
BCOR (Xp11.4)	0.1	0.150852	0.147392	0	0	0	0.0136986	0.00271739	0.00453515	0.348166	NA	0.303979	4.49175	2	0.343527	0.506808
CIITA (16p13.13)	0.3	0.323601	0.321995	0.190476	0.285256	0.269333	0.0958904	0.152174	0.142857	0.775812	0.160442	0.271936	6.77172	3	0.342476	0.506808
SOCS1 (16p13.13)	0.3	0.323601	0.321995	0.190476	0.285256	0.269333	0.0958904	0.152174	0.142857	0.775812	0.160442	0.271936	6.77172	3	0.342476	0.506808
AKT1 (14q32.33)	0.0833333	0.0425791	0.0453515	0.0634921	0.0352564	0.04	0.0273973	0.0217391	0.0226757	0.184458	0.292785	0.673872	6.62673	3	0.35675	0.518918
MLH1 (3p22.2)	0.05	0.10219	0.0986395	0.015873	0.0128205	0.0133333	0	0.0380435	0.031746	0.261376	1	0.140285	6.61174	3	0.358249	0.518918
MYD88 (3p22.2)	0.05	0.10219	0.0986395	0.015873	0.0128205	0.0133333	0	0.0380435	0.031746	0.261376	1	0.140285	6.61174	3	0.358249	0.518918
CYLD (16q12.1)	0.3	0.309002	0.30839	0.174603	0.240385	0.229333	0.0684932	0.13587	0.124717	1	0.324499	0.123989	6.42607	3	0.37719	0.543063
ETV5 (3q27.2)	0.25	0.210462	0.213152	0.47619	0.362179	0.381333	0.123288	0.105978	0.108844	0.513202	0.117205	0.681081	6.38998	3	0.38095	0.545192
PALB2 (16p12.2)	0.316667	0.319951	0.319728	0.190476	0.282051	0.266667	0.0958904	0.152174	0.142857	1	0.160279	0.271936	6.26605	3	0.394056	0.560592
SDHAF2 (11q12.2)	0.116667	0.0644769	0.0680272	0.206349	0.144231	0.154667	0.0136986	0.0108696	0.0113379	0.175967	0.250503	1	6.24349	3	0.396475	0.560695
CHEK2 (22q12.1)	0.133333	0.0681265	0.0725624	0.126984	0.153846	0.149333	0.0136986	0.0244565	0.0226757	0.0698965	0.700172	1	6.03434	3	0.419355	0.569648
EWSR1 (22q12.2)	0.133333	0.0681265	0.0725624	0.126984	0.153846	0.149333	0.0273973	0.0271739	0.0272109	0.0698965	0.700172	1	6.03434	3	0.419355	0.569648
FAS (10q23.31)	0.0666667	0.0206813	0.0238095	0.0634921	0.0641026	0.064	0.0136986	0.0108696	0.0113379	0.048361	1	1	6.05813	3	0.416711	0.569648
MAPK1 (22q11.22)	0.133333	0.0681265	0.0725624	0.126984	0.153846	0.149333	0.0273973	0.0244565	0.0249433	0.0698965	0.700172	1	6.03434	3	0.419355	0.569648
PHOX2B (4p13)	0.0666667	0.0498783	0.0510204	0.031746	0.0544872	0.0506667	0.0547945	0.0217391	0.0272109	0.53923	0.751818	0.119896	6.04801	3	0.417833	0.569648
SMARCB1 (22q11.23)	0.133333	0.0681265	0.0725624	0.126984	0.157051	0.152	0.0273973	0.0271739	0.0272109	0.0698965	0.700596	1	6.03313	3	0.41949	0.569648
WRN (8p12)	0.05	0.0620438	0.0612245	0.142857	0.0801282	0.0906667	0.0136986	0.0461957	0.0408163	1	0.145224	0.330613	6.07257	3	0.41511	0.569648
MITF (3p13)	0.0666667	0.118005	0.114512	0.111111	0.0608974	0.0693333	0.0410959	0.0461957	0.0453515	0.295112	0.172049	1	5.96076	3	0.4276	0.574834
SMARCA4 (19p13.2)	0.15	0.0778589	0.0827664	0.238095	0.208333	0.213333	0.0136986	0.0163043	0.015873	0.0828429	0.614301	1	5.95616	3	0.428119	0.574834
PTEN (10q23.31)	0.0666667	0.0218978	0.0249433	0.0634921	0.0641026	0.064	0.0136986	0.0108696	0.0113379	0.0561737	1	1	5.75861	3	0.450767	0.601861
PDGFRB (5q32)	0.516667	0.409976	0.417234	0.666667	0.708333	0.701333	0.273973	0.296196	0.292517	0.135163	0.546888	0.77898	5.70911	3	0.456552	0.606199
CBLB (3q13.11)	0.15	0.182482	0.180272	0.380952	0.282051	0.298667	0.0958904	0.0842391	0.0861678	0.60523	0.131885	0.818927	5.45546	3	0.486856	0.642865
CDH1 (16q22.1)	0.3	0.305353	0.304989	0.174603	0.227564	0.218667	0.0684932	0.127717	0.117914	1	0.406592	0.169745	5.3468	3	0.500162	0.656807
ARID1A (1p36.11)	0.0333333	0.0109489	0.0124717	0.047619	0.0576923	0.056	0.0136986	0.00543478	0.00680272	0.16863	1	0.419718	5.29644	3	0.506393	0.657761
GATA6 (18q11.2)	0.1	0.0571776	0.0600907	0.0952381	0.0673077	0.072	0.0136986	0.0217391	0.0204082	0.164569	0.425603	1	5.31735	3	0.503802	0.657761
IDH1 (2q34)	0.1	0.142336	0.139456	0.174603	0.208333	0.202667	0.0273973	0.0652174	0.0589569	0.443104	0.609695	0.282114	5.14838	3	0.524928	0.67815
PBRM1 (3p21.1)	0.05	0.0985401	0.0952381	0.015873	0.00641026	0.008	0.0169492	0.0401338	0.0363128	0.261653	0.425004	0.702708	5.09842	3	0.531254	0.682633
FANCD2 (3p25.3)	0.0666667	0.100973	0.0986395	0.031746	0.0160256	0.0186667	0.0136986	0.0353261	0.031746	0.504252	0.333979	0.48269	5.01948	3	0.541317	0.684938
VHL (3p25.3)	0.0666667	0.100973	0.0986395	0.031746	0.0160256	0.0186667	0.0136986	0.0353261	0.031746	0.504252	0.333979	0.48269	5.01948	3	0.541317	0.684938
XPC (3p25.1)	0.0666667	0.100973	0.0986395	0.031746	0.0160256	0.0186667	0.0136986	0.0380435	0.0340136	0.504252	0.333979	0.483308	5.01692	3	0.541645	0.684938
SF3B1 (2q33.1)	0.116667	0.152068	0.14966	0.190476	0.217949	0.213333	0.0273973	0.0706522	0.0634921	0.574988	0.736823	0.198951	4.94702	3	0.550626	0.69263
ERBB4 (2q34)	0.1	0.139903	0.137188	0.142857	0.198718	0.189333	0.0410959	0.0733696	0.0680272	0.558358	0.378879	0.446889	4.71748	3	0.580525	0.718888
FANCA (16q24.3)	0.316667	0.306569	0.307256	0.174603	0.240385	0.229333	0.0821918	0.130435	0.122449	0.885168	0.324499	0.328847	4.71922	3	0.580296	0.718888
TET2 (4q24)	0.05	0.0523114	0.0521542	0	0.0416667	0.0346667	0.0273973	0.0217391	0.0226757	1	0.13724	0.673872	4.76148	3	0.574748	0.718888
ARAF (Xp11.3)	0.116667	0.153285	0.150794	0	0	0	0.0136986	0.00543478	0.00680272	0.575229	NA	0.419718	2.84232	2	0.58455	0.720142
MYB (6q23.3)	0	0.0170316	0.015873	0.15873	0.108974	0.117333	0	0.013587	0.0113379	0.6157	0.283204	0.596104	4.52785	3	0.605627	0.738495
ROS1 (6q22.1)	0	0.0182482	0.0170068	0.15873	0.108974	0.117333	0	0.0163043	0.0136054	0.616238	0.283204	0.595363	4.52859	3	0.605529	0.738495
ARID1B (6q25.3)	0	0.0170316	0.015873	0.15873	0.112179	0.12	0	0.013587	0.0113379	0.6157	0.292549	0.596104	4.46292	3	0.614291	0.741493
ESR1 (6q25.1)	0	0.0170316	0.015873	0.15873	0.112179	0.12	0	0.013587	0.0113379	0.6157	0.292549	0.596104	4.46292	3	0.614291	0.741493
PMS1 (2q32.2)	0.116667	0.152068	0.14966	0.206349	0.214744	0.213333	0.0273973	0.0706522	0.0634921	0.574988	1	0.198951	4.3362	3	0.631279	0.758169
DIS3 (13q21.33)	0.0833333	0.0620438	0.0634921	0.142857	0.185897	0.178667	0.0136986	0.0407609	0.0362812	0.578602	0.475362	0.489673	4.00967	3	0.675367	0.807064
FLT4 (5q35.3)	0.5	0.417275	0.422902	0.68254	0.717949	0.712	0.287671	0.296196	0.294785	0.224812	0.647387	1	3.85461	3	0.696344	0.826656
PARK2 (6q26)	0	0.0194647	0.0181406	0.15873	0.115385	0.122667	0	0.013587	0.0113379	0.61851	0.398169	0.596104	3.83732	3	0.69868	0.826656
RAF1 (3p25.2)	0.0666667	0.103406	0.100907	0.031746	0.0192308	0.0213333	0.0136986	0.0380435	0.0340136	0.504947	0.626344	0.483308	3.75652	3	0.709586	0.835424
KDM5C (Xp11.22)	0.1	0.152068	0.148526	0	0	0	0	0.00668896	0.00558659	0.348109	NA	1	2.11048	2	0.715447	0.838196
BCL2 (18q21.33)	0.0833333	0.0547445	0.0566893	0.0952381	0.0705128	0.0746667	0.0273973	0.0271739	0.0272109	0.377859	0.441596	1	3.58119	3	0.733139	0.838374
FGFR4 (5q35.2)	0.5	0.420925	0.426304	0.68254	0.717949	0.712	0.30137	0.290761	0.292517	0.279297	0.647387	0.888264	3.65756	3	0.722903	0.838374
SETBP1 (18q12.3)	0.0833333	0.0547445	0.0566893	0.0952381	0.0705128	0.0746667	0.0136986	0.0217391	0.0204082	0.377859	0.441596	1	3.58119	3	0.733139	0.838374
SMAD2 (18q21.1)	0.0833333	0.0547445	0.0566893	0.0952381	0.0705128	0.0746667	0.0273973	0.0298913	0.0294785	0.377859	0.441596	1	3.58119	3	0.733139	0.838374
SMAD4 (18q21.2)	0.0833333	0.0547445	0.0566893	0.0952381	0.0705128	0.0746667	0.0273973	0.0298913	0.0294785	0.377859	0.441596	1	3.58119	3	0.733139	0.838374
PRDM1 (6q21)	0.0166667	0.0182482	0.0181406	0.15873	0.112179	0.12	0	0.0163043	0.0136054	1	0.292549	0.595363	3.49541	3	0.74458	0.843725
TNFAIP3 (6q23.3)	0	0.0170316	0.015873	0.15873	0.108974	0.117333	0.0136986	0.013587	0.0136054	0.6157	0.283204	1	3.49317	3	0.744878	0.843725
FGFR3 (4p16.3)	0.0666667	0.0510949	0.0521542	0.047619	0.0897436	0.0826667	0.0273973	0.0244565	0.0249433	0.545983	0.326481	1	3.4491	3	0.750729	0.846341
ERCC5 (13q33.1)	0.0833333	0.0693431	0.0702948	0.15873	0.192308	0.186667	0.0273973	0.048913	0.0453515	0.603563	0.598882	0.550765	3.22809	3	0.779723	0.863879
ID3 (1p36.12)	0	0.0109489	0.0102041	0.047619	0.0576923	0.056	0.0273973	0.00815217	0.0113379	1	1	0.193315	3.28687	3	0.772075	0.863879
NFE2L2 (2q31.2)	0.15	0.156934	0.156463	0.222222	0.227564	0.226667	0.0273973	0.0733696	0.0657596	1	1	0.197883	3.24016	3	0.778157	0.863879
NPM1 (5q35.1)	0.483333	0.419708	0.424036	0.68254	0.714744	0.709333	0.287671	0.298913	0.297052	0.34636	0.648782	0.889435	3.22021	3	0.780744	0.863879
B2M (15q21.1)	0.0333333	0.0583942	0.0566893	0.0793651	0.0961538	0.0933333	0.0136986	0.0353261	0.031746	0.57042	0.814943	0.48269	2.9888	3	0.810251	0.891329
SDHD (11q23.1)	0.0833333	0.0608273	0.0623583	0.15873	0.13141	0.136	0	0.0108696	0.00907029	0.413426	0.548765	1	2.96672	3	0.813011	0.891329
RB1 (13q14.2)	0.0666667	0.0583942	0.0589569	0.142857	0.173077	0.168	0.0136986	0.0407609	0.0362812	0.774437	0.711906	0.489673	2.61889	3	0.854932	0.933007
FLT3 (13q12.2)	0.0833333	0.0571776	0.0589569	0.142857	0.169872	0.165333	0.0136986	0.0190217	0.0181406	0.390577	0.711501	1	2.56102	3	0.861578	0.935987
FLT1 (13q12.3)	0.0833333	0.0583942	0.0600907	0.142857	0.169872	0.165333	0.0136986	0.0217391	0.0204082	0.397727	0.711501	1	2.52473	3	0.865689	0.936198
ERCC3 (2q14.3)	0.166667	0.138686	0.14059	0.238095	0.25641	0.253333	0.0410959	0.0625	0.0589569	0.563054	0.874135	0.596155	2.45231	3	0.873766	0.940379
GLI2 (2q14.2)	0.183333	0.139903	0.142857	0.238095	0.253205	0.250667	0.0410959	0.0516304	0.0498866	0.341243	0.87431	1	2.41896	3	0.877424	0.940379
ATM (11q22.3)	0.0833333	0.0620438	0.0634921	0.15873	0.13141	0.136	0	0.0108696	0.00907029	0.578602	0.548765	1	2.29445	3	0.890725	0.950372
MSH2 (2p21)	0.15	0.136253	0.137188	0.238095	0.253205	0.250667	0.0273973	0.0516304	0.047619	0.70044	0.87431	0.550659	2.17401	3	0.903019	0.950756
MSH6 (2p16.3)	0.15	0.136253	0.137188	0.238095	0.253205	0.250667	0.0273973	0.0516304	0.047619	0.70044	0.87431	0.550659	2.17401	3	0.903019	0.950756
REL (2p16.1)	0.15	0.135036	0.136054	0.238095	0.25641	0.253333	0.0273973	0.0516304	0.047619	0.698263	0.874135	0.550659	2.18064	3	0.902358	0.950756
BRCA2 (13q13.1)	0.0666667	0.0583942	0.0589569	0.142857	0.169872	0.165333	0.0136986	0.0298913	0.0272109	0.774437	0.711501	0.699798	1.90592	3	0.928144	0.972923
DNMT3A (2p23.3)	0.15	0.13747	0.138322	0.222222	0.253205	0.248	0.0273973	0.0461957	0.0430839	0.702784	0.749155	0.751901	1.85333	3	0.932681	0.97341
SDHB (1p36.13)	0	0.0109489	0.0102041	0.047619	0.0576923	0.056	0.0136986	0.00543478	0.00680272	1	1	0.419718	1.73634	3	0.942281	0.979153
MAP2K1 (15q22.31)	0.0333333	0.0644769	0.0623583	0.111111	0.102564	0.104	0.0136986	0.0217391	0.0204082	0.575926	0.822096	1	1.49535	3	0.959803	0.993043
ALK (2p23.1)	0.15	0.138686	0.139456	0.222222	0.253205	0.248	0.0410959	0.048913	0.047619	0.846502	0.749155	1	0.910904	3	0.988765	0.996524
BUB1B (15q15.1)	0.05	0.0608273	0.0600907	0.0793651	0.0929487	0.0906667	0.0273973	0.0217391	0.0226757	1	1	0.673872	0.789431	3	0.992354	0.996524
IDH2 (15q26.1)	0.0666667	0.0632603	0.0634921	0.111111	0.105769	0.106667	0.0136986	0.0217391	0.0204082	0.787264	0.826207	1	0.860204	3	0.990361	0.996524
IGF1R (15q26.3)	0.05	0.0632603	0.0623583	0.111111	0.105769	0.106667	0.0136986	0.0326087	0.0294785	1	0.826207	0.703933	1.08396	3	0.982228	0.996524
MYCN (2p24.3)	0.15	0.136253	0.137188	0.222222	0.253205	0.248	0.0410959	0.0434783	0.0430839	0.70044	0.749155	1	1.28971	3	0.972222	0.996524
NTRK3 (15q25.3)	0.05	0.0620438	0.0612245	0.111111	0.105769	0.106667	0.0273973	0.0217391	0.0226757	1	0.826207	0.673872	1.17125	3	0.978281	0.996524
XPO1 (2p15)	0.15	0.135036	0.136054	0.238095	0.25641	0.253333	0.0410959	0.048913	0.047619	0.698263	0.874135	1	0.98736	3	0.986087	0.996524
BLM (15q26.1)	0.05	0.0632603	0.0623583	0.111111	0.105769	0.106667	0.0136986	0.0244565	0.0226757	1	0.826207	1	0.38182	3	0.998994	0.998994

## Sheet: Mut_oncop_cc_ncc
genes	per_cc_sr	per_cc_nsr	per_ncc_sr	per_ncc_nsr
ABL1	0.0181818	0.00729927	0	0.00826446
AKT1	0	0.00729927	0	0
AKT2	0.0181818	0.00729927	0.0833333	0
ALK	0.0181818	0.00729927	0.0416667	0.0165289
APC	0.0363636	0.0145985	0	0.0247934
AR	0.0181818	0.00729927	0	0.0330579
ARAF	0.0181818	0.00364964	0	0.00826446
ARID1A	0.0545455	0.0583942	0.0416667	0.0413223
ARID1B	0.0181818	0.0474453	0.0416667	0.0165289
ARID2	0	0.00729927	0	0.0247934
ASXL1	0	0.00729927	0.0416667	0
ATM	0.0363636	0.0437956	0	0.0413223
ATRX	0.0181818	0.0109489	0	0
AURKA	0.0181818	0	0	0
AURKB	0	0.00729927	0	0
AXL	0	0.0182482	0	0.00826446
B2M	0.0181818	0.00729927	0.0416667	0.0247934
BAP1	0.327273	0.109489	0	0.00826446
BCL2L1	0	0.0109489	0	0
BCL2L12	0	0.00729927	0.0416667	0.00826446
BCL6	0.0363636	0	0	0
BCOR	0	0.0109489	0	0
BCORL1	0	0.0182482	0	0.00826446
BLM	0	0.0218978	0	0.0247934
BRAF	0.0363636	0.00364964	0	0
BRCA1	0.0363636	0.0109489	0.0416667	0.0413223
BRCA2	0.0545455	0.0437956	0	0.00826446
BRD4	0	0.00729927	0	0.0247934
BRIP1	0	0.0182482	0.0416667	0
BUB1B	0	0.00729927	0	0.00826446
CARD11	0	0.00364964	0	0.0165289
CBL	0	0.00364964	0	0.00826446
CBLB	0	0.00729927	0	0
CCND3	0	0	0	0.00826446
CCNE1	0.0181818	0.00729927	0	0.00826446
CDC73	0.0363636	0	0.0416667	0.00826446
CDH1	0.0181818	0.00364964	0	0
CDK4	0	0	0	0
CDK6	0.0181818	0.00364964	0	0.00826446
CDKN1A	0	0	0.0416667	0.0247934
CDKN1B	0	0.00729927	0	0
CDKN1C	0	0.0109489	0	0.0165289
CDKN2A	0	0.0145985	0	0.0165289
CDKN2B	0	0.00364964	0	0.00826446
CEBPA	0	0	0	0.00826446
CHEK2	0.0363636	0.0145985	0	0.00826446
CIITA	0.0181818	0.0182482	0	0.0330579
CREBBP	0.0181818	0.0182482	0.0416667	0.0247934
CRLF2	0	0.00364964	0	0
CRTC1	0	0.0109489	0	0
CTNNB1	0	0.00729927	0	0.0247934
CUX1	0.0181818	0.0109489	0	0
CYLD	0	0.00364964	0	0
DDB2	0.0181818	0.00364964	0	0.0165289
DDR2	0	0.0145985	0	0.00826446
DICER1	0	0.00729927	0	0.0165289
DIS3	0	0.0109489	0	0.00826446
DNMT3A	0	0.0145985	0.0416667	0
EGFR	0.0181818	0.0218978	0	0.0247934
EP300	0	0.0255474	0.0833333	0.0661157
ERBB2	0.0181818	0.0145985	0	0.0330579
ERBB3	0	0.00729927	0.0416667	0.0165289
ERBB4	0.0545455	0.0182482	0.0416667	0.00826446
ERCC2	0.0181818	0.0218978	0	0.0247934
ERCC3	0.0181818	0.0109489	0	0.00826446
ERCC4	0	0.00364964	0	0.0165289
ERCC5	0.0363636	0.00364964	0	0.0247934
ESR1	0	0.0145985	0	0.00826446
ETV1	0.0181818	0.00364964	0	0
ETV4	0	0.00364964	0	0.00826446
ETV5	0.0181818	0	0	0
ETV6	0.0181818	0.00364964	0	0.00826446
EWSR1	0	0.00729927	0	0.00826446
EXT1	0	0.0109489	0	0.0247934
EXT2	0	0.0145985	0	0
EZH2	0	0.00364964	0	0
FANCA	0.0181818	0.0291971	0	0.0247934
FANCC	0	0.0109489	0	0
FANCD2	0	0.00729927	0.0833333	0.00826446
FANCE	0	0.00364964	0	0.00826446
FANCF	0.0181818	0.0109489	0	0
FANCG	0	0	0.0416667	0.0165289
FAS	0	0	0	0.00826446
FBXW7	0.0363636	0	0	0.0247934
FGFR1	0	0.00729927	0.0416667	0.00826446
FGFR2	0.0181818	0.00364964	0	0.00826446
FGFR3	0.0181818	0.00364964	0	0.0165289
FGFR4	0.0181818	0.00729927	0	0.0330579
FH	0	0.00364964	0.0416667	0.0413223
FLCN	0	0.0109489	0	0.0743802
FLT1	0.0181818	0.0218978	0	0.00826446
FLT4	0.0363636	0.0255474	0	0.00826446
GATA3	0	0.0109489	0	0.00826446
GATA4	0.0181818	0.00364964	0	0
GLI1	0.0181818	0.00729927	0	0.0247934
GLI2	0.0363636	0.0182482	0	0.00826446
GNA11	0	0.00729927	0	0
GNAQ	0	0.00364964	0	0
GNAS	0	0.00364964	0	0.00826446
GPC3	0.0181818	0.0109489	0	0
HNF1A	0	0.00364964	0	0.0165289
HRAS	0	0.00729927	0.0416667	0
ID3	0	0.0109489	0	0
IDH1	0	0.00364964	0	0
IDH2	0	0.00364964	0.0416667	0
IGF1R	0.0181818	0.0182482	0	0.0247934
JAK2	0	0.0182482	0	0.0165289
JAK3	0.0181818	0.0182482	0	0.0247934
KDM6A	0	0.0109489	0	0.0495868
KDR	0.0181818	0.0218978	0	0.00826446
KIT	0	0	0	0.00826446
KRAS	0.0181818	0.00729927	0.0833333	0.0165289
LMO2	0	0.00729927	0	0
MAP2K1	0	0.00729927	0	0
MAP2K4	0.0181818	0.00729927	0	0
MAP3K1	0.0181818	0.0109489	0	0.0247934
MAPK1	0	0.00364964	0.0416667	0
MCL1	0	0	0	0.00826446
MDM2	0	0	0.0833333	0
MDM4	0	0.00364964	0	0
MECOM	0	0.0109489	0	0
MEF2B	0	0.00729927	0	0
MEN1	0	0.00364964	0	0.0247934
MET	0	0.0182482	0.0833333	0.0661157
MITF	0.0181818	0.00364964	0	0.00826446
MLH1	0.0363636	0.00729927	0.0416667	0.0247934
MPL	0.0181818	0.0109489	0	0
MSH2	0	0.0145985	0	0
MSH6	0.0363636	0.0291971	0.0833333	0.0165289
MTOR	0.109091	0.0693431	0.0416667	0.0247934
MUTYH	0	0.00729927	0.0833333	0
MYB	0.0545455	0.0109489	0	0
MYBL1	0	0	0.0416667	0
MYC	0	0.00729927	0	0
MYCL	0.0181818	0	0	0.00826446
MYCN	0.0545455	0.00364964	0	0
NBN	0	0.00364964	0	0
NF1	0	0.0182482	0	0.0413223
NF2	0.0545455	0.0291971	0.208333	0.0578512
NFE2L2	0.0181818	0.0182482	0	0.0247934
NFKBIA	0	0.00364964	0	0
NFKBIZ	0.0181818	0	0	0.0165289
NKX2-1	0	0.00364964	0	0
NOTCH1	0.0363636	0.0364964	0.0416667	0.0413223
NOTCH2	0.0181818	0.0109489	0.0416667	0.0247934
NPM1	0	0	0	0.00826446
NTRK1	0	0.0145985	0	0.0165289
NTRK2	0.0181818	0.0109489	0.0416667	0
NTRK3	0.0181818	0.0109489	0	0
PALB2	0	0.00729927	0	0.0165289
PARK2	0.0363636	0.0109489	0.0416667	0.00826446
PAX5	0.0181818	0.00364964	0	0
PDCD1LG2	0	0.00364964	0	0
PDGFRA	0	0.0145985	0	0.0247934
PDGFRB	0	0.00729927	0	0
PHF6	0	0.00729927	0	0
PHOX2B	0	0	0	0.00826446
PIK3C2B	0.0181818	0.0145985	0	0.0247934
PIK3CA	0	0.0255474	0	0.0413223
PIK3R1	0.0181818	0.0109489	0	0
PMS1	0	0.00364964	0	0
PMS2	0.0181818	0.0218978	0.0833333	0.0247934
PRDM1	0.0181818	0.00729927	0	0.0165289
PRF1	0.0181818	0.00729927	0.0416667	0.0247934
PRKAR1A	0	0	0	0.00826446
PRKDC	0.0181818	0.0364964	0.0416667	0.0330579
PTCH1	0	0.0145985	0	0.0330579
PTEN	0.109091	0.0437956	0.0833333	0.0495868
PTPN11	0	0	0	0.0165289
RAD21	0	0.00364964	0	0
RAF1	0.0181818	0	0	0
RARA	0.0181818	0.00729927	0	0
RB1	0	0.00729927	0.0416667	0.0413223
REL	0	0.00364964	0	0
RET	0.0181818	0.00729927	0.0416667	0
ROS1	0.0363636	0.0182482	0	0
RUNX1	0	0.00364964	0	0
SBDS	0	0.0109489	0	0.0165289
SDHB	0.0181818	0.00364964	0	0.00826446
SDHD	0	0.00364964	0	0
SETBP1	0	0.0145985	0.0416667	0.0165289
SETD2	0.345455	0.233577	0.208333	0.0826446
SF3B1	0	0.0145985	0	0.00826446
SH2B3	0.0181818	0.00364964	0	0
SMAD2	0	0	0	0.00826446
SMAD4	0.0181818	0	0	0.00826446
SMARCA4	0.0545455	0.0182482	0	0.0413223
SMARCB1	0.0181818	0.00364964	0.0416667	0.0330579
SMC3	0.0181818	0.00729927	0	0
SMO	0.0545455	0.0145985	0	0.0330579
SOCS1	0	0.00364964	0	0.00826446
SOX2	0	0	0.0416667	0
SOX9	0	0.00364964	0.0416667	0.00826446
SRSF2	0	0.00364964	0	0
STAG2	0	0.00729927	0	0.0330579
STAT3	0	0.00729927	0	0.00826446
STAT6	0.0181818	0.00364964	0	0.0165289
STK11	0.0181818	0.00729927	0.0416667	0.00826446
SUFU	0	0	0	0.00826446
TCF3	0.0181818	0.00729927	0	0.0247934
TCF7L2	0	0.00364964	0	0
TERT	0.0363636	0.00364964	0	0.00826446
TET2	0.0545455	0.0437956	0	0.0495868
TNFAIP3	0	0.00729927	0	0
TP53	0.145455	0.0766423	0.291667	0.123967
TSC1	0.0363636	0.0620438	0	0.0165289
TSC2	0.0181818	0.040146	0	0.0578512
U2AF1	0	0	0	0.00826446
VHL	0.836364	0.79562	0.125	0.0413223
WRN	0.0181818	0.00729927	0	0.0330579
WT1	0.0363636	0.0109489	0	0.00826446
XPA	0	0.00364964	0.0416667	0
XPC	0.0181818	0.00364964	0	0.0165289
XPO1	0.0363636	0.00364964	0	0.00826446
ZNF217	0	0.0182482	0.0833333	0.00826446
ZRSR2	0	0.00364964	0	0.0165289
PBRM1	0.340426	0.497797	0.0526316	0.0412371
KDM5C	0.0638298	0.140969	0	0
KMT2D	0.0851064	0.0264317	0	0.0412371

## Sheet: deep_del_oncop_cc_ncc
genes	per_cc_sr	per_cc_nsr	per_ncc_sr	per_ncc_nsr
BAP1	0	0.00395257	0	0
CBLB	0	0.00395257	0	0
CD274	0	0	0	0.00869565
CDKN1A	0	0	0	0.00869565
CDKN2A	0.08	0.0237154	0.130435	0.0695652
CDKN2B	0.08	0.0197628	0.130435	0.0608696
FANCD2	0	0	0	0.00869565
FH	0	0	0.0434783	0
GATA4	0	0	0	0.00869565
JAK2	0	0	0	0.00869565
MYCL	0	0.00395257	0	0
NFKBIZ	0	0.00395257	0	0
PDCD1LG2	0	0	0	0.00869565
PTEN	0	0.00395257	0	0
SETD2	0	0	0	0.00869565
VHL	0.02	0	0	0.00869565

## Sheet: high_amp_oncop_cc_ncc
genes	per_cc_sr	per_cc_nsr	per_ncc_sr	per_ncc_nsr
APC	0.02	0	0	0
CCND3	0	0	0	0.00869565
CCNE1	0	0	0.0434783	0
CRKL	0.04	0	0	0
EGFR	0	0	0	0.00869565
FGFR4	0.02	0	0	0
FLT4	0.02	0	0	0
KDR	0.02	0	0	0
KIT	0.02	0	0	0
MAP3K1	0.02	0	0	0
MCL1	0.02	0	0	0
MDM2	0.02	0.00395257	0	0
MET	0.02	0.00395257	0	0
MYCL	0	0.00395257	0	0
MYCN	0.02	0	0	0
NOTCH2	0	0.00395257	0	0
NPM1	0.02	0	0	0
PDGFRA	0.02	0	0	0
PDGFRB	0.02	0	0	0
PIK3R1	0.02	0	0	0
PIM1	0	0	0	0.00869565
SDHAF2	0	0	0	0.00869565
SOX2	0	0.00395257	0	0
TERT	0.02	0	0	0.00869565

## Sheet: mut_tcga_cc_ncc
genes	per_cc_sr	per_cc_nsr	per_ncc_sr	per_ncc_nsr
ABL1	0	0.00292398	0	0.00892857
AKT2	0	0	0	0.00297619
AKT3	0	0.00584795	0	0
ALK	0	0.00292398	0	0.00595238
APC	0	0.00877193	0	0.00892857
AR	0	0.00292398	0	0
ARID1A	0.0740741	0.0292398	0	0.0297619
ARID1B	0	0.0116959	0	0
ARID2	0	0.00584795	0.0909091	0.0119048
ASXL1	0.037037	0.00877193	0	0.00297619
ATM	0	0.0380117	0	0.0208333
ATRX	0	0.0175439	0	0.00297619
AXL	0	0.00292398	0	0
B2M	0	0.00584795	0.0909091	0
BAP1	0.0740741	0.0818713	0	0.0327381
BCL6	0	0.00292398	0	0
BCOR	0	0.00292398	0	0.00892857
BCORL1	0	0.00292398	0	0.00892857
BLM	0	0	0	0.00297619
BMPR1A	0	0	0	0.00595238
BRAF	0	0.00292398	0	0.0119048
BRCA1	0	0.00292398	0	0.00595238
BRCA2	0	0.0146199	0	0.00595238
BRD4	0	0.00292398	0	0.00297619
BRIP1	0	0.00584795	0	0
BUB1B	0	0.00584795	0	0.00297619
CARD11	0	0.00584795	0	0.00297619
CBL	0	0.00584795	0	0
CBLB	0	0.00584795	0	0.0119048
CCND2	0	0.00292398	0	0
CCND3	0	0	0	0.00297619
CD274	0	0.00292398	0	0
CDC73	0	0.00584795	0	0.00892857
CDH1	0	0	0	0.00297619
CDKN1B	0	0	0	0.00297619
CDKN1C	0	0	0	0.00297619
CDKN2C	0	0.00292398	0	0
CEBPA	0	0	0	0.00297619
CHEK2	0	0	0	0.00892857
CIITA	0	0.00877193	0	0.00892857
CREBBP	0	0.00584795	0	0.014881
CRTC1	0	0.00292398	0	0
CTNNB1	0	0.00292398	0	0.00595238
CUX1	0	0.0116959	0	0.00297619
CYLD	0	0	0	0.00297619
DDR2	0	0.00292398	0	0
DICER1	0	0	0	0.00297619
DIS3	0.037037	0.00877193	0	0
DNMT3A	0	0.0146199	0.0909091	0.014881
EGFR	0	0.00292398	0	0
EP300	0.037037	0.0116959	0	0.0267857
ERBB2	0	0.00292398	0	0.00595238
ERBB3	0	0.00292398	0	0.00297619
ERBB4	0	0.0204678	0	0.00892857
ERCC2	0	0	0	0.0119048
ERCC3	0	0.00292398	0	0
ERCC4	0	0.00292398	0	0.00297619
ERCC5	0	0	0	0.00297619
ESR1	0	0	0	0.00297619
ETV1	0.037037	0.00292398	0	0
ETV4	0	0.00292398	0	0
ETV5	0	0	0	0.00595238
EWSR1	0	0.00292398	0	0
EXT1	0	0.00584795	0	0
EXT2	0	0	0	0.00595238
EZH2	0.037037	0.00292398	0	0
FAM46C	0	0	0	0.00297619
FANCD2	0	0	0	0.00595238
FANCE	0	0.00292398	0	0
FANCG	0	0.00584795	0	0.00297619
FBXW7	0	0	0	0.00297619
FGFR1	0	0.00292398	0	0
FGFR3	0	0.00292398	0	0.00892857
FGFR4	0	0.00292398	0	0.00595238
FH	0	0	0.181818	0
FLCN	0	0.00292398	0	0.00892857
FLT1	0	0.0175439	0	0.00297619
FLT3	0	0.00292398	0	0
FLT4	0	0.00292398	0.0909091	0.00595238
GATA3	0	0	0	0.00297619
GLI1	0	0.00584795	0	0.0119048
GLI2	0	0.00877193	0	0
GNAS	0	0.00584795	0	0.00297619
HNF1A	0	0	0.0909091	0.00595238
IDH1	0	0.00292398	0	0
IDH2	0	0	0	0.00595238
IGF1R	0	0.00877193	0	0.00297619
JAK2	0.037037	0.00292398	0	0.00297619
JAK3	0	0.00584795	0	0.00297619
KDM6A	0	0.00584795	0	0.0267857
KDR	0.037037	0.0116959	0	0.00892857
KRAS	0.0740741	0	0	0.014881
MAP3K1	0	0.00584795	0	0.00892857
MAPK1	0	0.00292398	0	0.00297619
MDM4	0	0	0	0.00297619
MECOM	0	0.0116959	0	0.00297619
MEN1	0	0.00292398	0	0.00297619
MET	0.037037	0.00292398	0	0.047619
MITF	0	0	0	0.00595238
MLH1	0	0.00292398	0	0.00297619
MSH2	0	0	0	0.014881
MSH6	0	0	0	0.00595238
MTOR	0.0740741	0.0760234	0	0.014881
MUTYH	0.037037	0.00292398	0	0.00595238
MYB	0	0.00292398	0	0
MYBL1	0	0.00292398	0	0
MYCL	0	0.00292398	0	0
MYCN	0	0.00292398	0	0.00297619
NBN	0	0.00292398	0	0.00297619
NF1	0	0.0233918	0	0.014881
NF2	0.0740741	0.0116959	0.272727	0.0178571
NFE2L2	0	0.0116959	0	0.014881
NFKBIZ	0	0.00292398	0	0.00595238
NOTCH1	0.037037	0.00292398	0	0.014881
NOTCH2	0.037037	0.0146199	0	0.00595238
NRAS	0	0.00292398	0.0909091	0
NTRK1	0	0.00292398	0	0.00595238
NTRK2	0	0.00292398	0	0.00297619
NTRK3	0.037037	0.00292398	0	0.0119048
PALB2	0	0.00292398	0	0.0119048
PARK2	0	0	0	0.00595238
PAX5	0	0	0	0.00297619
PDCD1LG2	0	0	0	0.00595238
PDGFRA	0	0.00877193	0	0.00297619
PDGFRB	0	0.00292398	0	0.00595238
PHF6	0.037037	0	0	0
PIK3C2B	0	0	0	0.014881
PIK3CA	0	0.00584795	0	0.00892857
PIK3R1	0	0.00584795	0	0.00595238
PMS1	0	0	0	0.00297619
PRDM1	0	0.00584795	0	0.00297619
PRF1	0	0	0	0.00297619
PRKAR1A	0	0	0	0.00297619
PRKCI	0	0	0	0.0119048
PRKDC	0	0.0175439	0	0.0208333
PTCH1	0	0	0	0.00297619
PTEN	0.111111	0.0321637	0	0.0267857
PTPN11	0	0.00584795	0	0
RAD21	0.037037	0	0	0
RAF1	0	0	0	0.00892857
RARA	0.037037	0.00292398	0	0
RB1	0.037037	0	0.0909091	0.00297619
RET	0	0.00292398	0	0
ROS1	0	0.0204678	0	0.00297619
RUNX1	0	0.00292398	0	0
SBDS	0	0	0	0.00297619
SDHB	0	0.00292398	0	0
SDHD	0	0.00292398	0	0
SETBP1	0	0.00584795	0	0.00892857
SETD2	0.111111	0.131579	0.272727	0.0416667
SF3B1	0	0.00877193	0	0.00892857
SMAD2	0	0.00584795	0	0.00297619
SMAD4	0	0	0	0.00595238
SMARCA4	0.037037	0.0233918	0	0.0327381
SMARCB1	0	0.00584795	0	0.0238095
SMC3	0	0.00584795	0	0.00297619
SOX2	0	0.00292398	0	0
SOX9	0	0.00584795	0	0.00595238
SRSF2	0	0	0	0.00297619
STAG2	0.0740741	0.0175439	0	0.0208333
STAT3	0	0.00584795	0	0.00297619
STAT6	0	0.00292398	0	0.00297619
SUFU	0	0	0	0.00595238
SUZ12	0	0.0116959	0	0.00595238
TCF7L2	0	0.00292398	0	0
TERT	0	0	0	0.0238095
TET2	0	0.00877193	0	0.00297619
TNFAIP3	0	0	0	0.00297619
TP53	0.0740741	0.0292398	0.0909091	0.0714286
TSC1	0	0.00584795	0	0.0119048
TSC2	0	0.00877193	0	0.0178571
VHL	0.296296	0.383041	0	0.00892857
WRN	0	0.00292398	0	0
XPC	0	0.00292398	0	0.00595238
XPO1	0	0.00877193	0	0.00595238
ZNF217	0	0.00584795	0	0.00297619
KDM5C	0.037037	0.0467836	0	0.00892857
KMT2D	0.037037	0.0146199	0.0909091	0.0327381
PBRM1	0.148148	0.409357	0	0.0297619
RELN	0.111111	0.00877193	0.0909091	0.00595238
KMT2C	0.037037	0.0321637	0	0.0446429

[truncated: 2 more sheets: deep_del_tcga_cc_ncc, high_amp_tcga_cc_ncc]
