# Supplementary material for: Integrative molecular characterization of sarcomatoid and rhabdoid renal cell carcinoma
Source: Nat Commun. 2021 Feb 5;12:808. doi: 10.1038/s41467-021-21068-9 (PMC7865061; doi:10.1038/s41467-021-21068-9)
Supplement: Supplementary file 10 — Supplementary Data 7 [file 41467_2021_21068_MOESM10_ESM.xlsx]

## Sheet: Caption
Supplementary Data 7: Gene-level differential gene expression analysis results (two-sided Mann-Whitney U test results) with log2 fold-changes of the mean. p-values were corrected for multiple hypothesis testing using Benjamini-Hochberg correction (q-value reported). Genes that are significantly (q<0.05) upregulated or downregulated in the TCGA and CheckMate cohorts independently are also highligh…

## Sheet: Gene Level results
genes	log2_fold_change_cm	p.value_cm	log2_fold_change_tcga	p.value_tcga	q_value_cm	q_value_tcga
A1BG	0.410238	0.134688	0.3	0.00308	0.410762	0.0139355
A1CF	-1.15887	0.0641573	-0.49	0.0862	0.280676	0.184848
A2M	-0.125902	0.321349	0.05	0.652	0.624901	0.770949
A2M-AS1	0.0780129	0.498151	0.12	0.558	0.758227	0.695916
A2ML1	-0.877216	0.106299	-3.02	0.635	0.363257	0.758662
A4GALT	-0.173388	0.625896	-0.25	0.00818	0.837459	0.0301539
A4GNT	-0.40608	0.029625	-0.82	0.0612	0.191318	0.143002
AAAS	0.0752147	0.239151	0.06	0.252	0.54412	0.405173
AACS	0.103486	0.334742	0.03	0.788	0.636318	0.868774
AADAC	-0.253412	0.840977	-1.03	0.319	0.938332	0.476929
AADACL2	-0.401211	0.255455	1.21	0.246	0.56214	0.398099
AADACL3	0.0336559	0.473848	0.6	0.122	0.743183	0.240323
AADACL4	-0.564287	0.163891	0.41	0.00217	0.455161	0.0106613
AADAT	-0.200093	0.240401	-0.33	0.00414	0.545363	0.0176312
AAGAB	0.194647	0.145891	-0.14	0.292	0.429	0.448583
AAK1	-0.0985488	0.495703	-0.2	0.0563	0.756718	0.134358
AAMDC	-0.160517	0.549886	-0.14	0.277	0.792863	0.432666
AAMP	0.191596	0.0980858	-0.05	0.396	0.348862	0.554029
AANAT	0.0425825	0.678911	0.27	0.0561	0.865703	0.133988
AAR2	0.197487	0.299492	0.07	0.149	0.606914	0.279022
AARD	0.171188	0.930989	0.42	0.0365	0.97545	0.0964216
AARS	0.404737	0.000633743	0.3	0.0897	0.0325188	0.190348
AARS2	0.236925	0.0224076	-0.01	0.335	0.165474	0.49311
AARSD1	0.254302	0.0360926	-0.17	0.261	0.212056	0.415097
AASDH	-0.0184133	0.648952	-0.11	0.13	0.850691	0.251734
AASDHPPT	0.170842	0.200095	-0.08	0.274	0.500742	0.429328
AASS	-0.319735	0.0259382	-0.26	0.188	0.177494	0.328619
AATK	-0.150573	0.893103	0	0.237	0.960354	0.387881
ABAT	0.0591795	0.936899	-1.24	3.61e-07	0.97742	1.34403e-05
ABCA1	-0.140849	0.164646	0.06	0.521	0.455996	0.664393
ABCA10	-0.593714	0.00845356	-0.01	0.689	0.103903	0.797068
ABCA12	-0.0489826	0.898872	0.04	0.262	0.962279	0.416243
ABCA13	-0.0281291	0.960117	-1.59	0.494	0.987035	0.642218
ABCA2	-0.0226965	0.726333	-0.02	0.686	0.887679	0.795138
ABCA3	-0.0183375	0.833339	0.11	0.914	0.935873	0.948699
ABCA4	0.0577453	0.847997	-0.76	0.00332	0.940716	0.0147971
ABCA5	-0.598813	0.00055611	-0.33	0.000624	0.0300479	0.00404144
ABCA6	-0.153211	0.645209	0.66	0.131	0.848092	0.253042
ABCA7	0.216925	0.121383	0.18	0.483	0.389593	0.63325
ABCA8	-0.844071	0.0245782	-1.19	0.00196	0.173149	0.00983735
ABCA9	-0.316876	0.257063	0.46	0.0022	0.564222	0.0107732
ABCB1	-0.367323	0.095573	-0.84	0.00512	0.345065	0.0208289
ABCB10	-0.0813642	0.458279	0.05	0.381	0.731514	0.539918
ABCB11	-0.250504	0.554972	-2.7	0.64	0.79654	0.762093
ABCB4	-0.510227	0.107299	0.16	0.305	0.36475	0.462328
ABCB5	-0.146243	0.869793	-3.18	0.771	0.950699	0.856146
ABCB6	-0.0499811	0.502317	-0.19	0.42	0.760846	0.576173
ABCB7	-0.31852	0.00448691	-0.02	0.157	0.0783153	0.289344
ABCB8	0.252973	0.0504303	-0.11	0.981	0.249064	0.988952
ABCB9	0.126941	0.870089	-0.02	0.601	0.95079	0.731361
ABCC1	-0.0403936	0.654206	0.18	0.0544	0.85359	0.130887
ABCC10	0.162917	0.162755	0.14	0.0724	0.453213	0.162007
ABCC11	0.20236	0.605777	-0.57	0.975	0.826345	0.985233
ABCC12	-0.297884	0.439259	5.56	0.0016	0.718283	0.00840751
ABCC2	-0.069094	0.950164	0.07	0.401	0.982307	0.558363
ABCC3	-0.236457	0.359306	0.23	0.117	0.656175	0.233245
ABCC4	-0.209424	0.289892	-0.56	9.99e-05	0.595206	0.000986667
ABCC5	-0.0148562	0.851265	-0.08	0.538	0.941541	0.678821
ABCC6	-0.664969	0.259256	-0.5	0.00267	0.567082	0.0125038
ABCC8	-0.927879	0.119325	-1.64	0.141	0.386273	0.267453
ABCC9	-0.320171	0.059932	0.31	0.0161	0.272056	0.0513388
ABCD1	0.214639	0.264126	0.12	0.158	0.571804	0.290649
ABCD2	0.346553	0.0937185	0.95	0.000905	0.342225	0.00538251
ABCD3	-0.17762	0.245868	-0.33	0.000258	0.55141	0.00203895
ABCD4	-0.0306205	0.788117	-0.21	0.00293	0.91766	0.0134024
ABCE1	0.0589628	0.612673	0.24	0.000287	0.830124	0.00220773
ABCF1	0.504047	1.96483e-05	-0.06	0.64	0.00804119	0.762093
ABCF2	0.266446	0.000945277	0.14	0.0448	0.0386968	0.112806
ABCF3	0.0822147	0.615601	-0.09	0.231	0.831699	0.380986
ABCG1	-0.182846	0.107754	-0.24	0.0448	0.365466	0.112806
ABCG2	-0.544694	0.0802911	-0.54	0.0596	0.314147	0.140215
ABCG4	-0.0100466	0.769387	0.35	0.908	0.910258	0.945926
ABCG5	-1.4195	0.00728944	-1.36	0.000263	0.0994964	0.00207389
ABCG8	-0.406933	0.327993	-2.73	0.00394	0.631189	0.0169162
ABHD1	-0.663302	0.354403	-0.68	1.57e-05	0.652554	0.000231977
ABHD10	-0.173253	0.34849	-0.39	1.73e-05	0.648054	0.000248842
ABHD11	-0.0865791	0.67844	-0.65	0.0196	0.865226	0.0597035
ABHD12	0.0594264	0.491758	0.02	0.564	0.754877	0.700667
ABHD12B	-0.809928	0.127777	0.72	0.0484	0.398993	0.119733
ABHD13	-0.123794	0.1488	0	0.656	0.433286	0.773839
ABHD14A	-0.293137	0.986702	-0.21	0.184	0.995373	0.323999
ABHD14B	0.0568894	0.670829	-0.26	0.00937	0.862399	0.0336066
ABHD15	0.357512	0.0864141	-0.1	0.378	0.327445	0.536899
ABHD16A	0.421433	0.00138388	-0.08	0.171	0.0447339	0.307704
ABHD16B	0.494324	0.167831	-0.04	0.25	0.460834	0.402644
ABHD17A	0.217575	0.0875671	0.14	0.407	0.330068	0.564217
ABHD17B	-0.113643	0.646705	-0.08	0.247	0.848813	0.399033
ABHD17C	0.205994	0.186892	-0.13	0.855	0.483788	0.913292
ABHD18	-0.19367	0.0521719	-0.21	0.033	0.253678	0.0893505
ABHD2	0.15185	0.210529	-0.31	0.6	0.511346	0.730343
ABHD3	-0.0524007	0.900521	-0.23	0.243	0.962893	0.394922
ABHD4	0.121627	0.718529	0.1	0.492	0.884541	0.640734
ABHD5	-0.0629668	0.89228	-0.05	0.528	0.959927	0.670597
ABHD6	-0.157162	0.278649	-0.43	2.07e-05	0.584932	0.000286031
ABHD8	-0.183687	0.392425	-0.08	0.257	0.682661	0.410595
ABI1	0.0162665	0.5347	0.17	0.00173	0.783861	0.00894624
ABI2	-0.0723977	0.330583	-0.04	0.692	0.6333	0.799506
ABI3	0.170423	0.215119	0.22	0.0823	0.51758	0.178689
ABI3BP	-0.394928	0.10022	-0.1	0.469	0.35267	0.621033
ABL1	0.206202	0.0622337	0.06	0.485	0.276478	0.634943
ABL2	0.295406	0.0146173	0.47	4.05e-07	0.134793	1.48015e-05
ABLIM1	-0.337231	0.0504303	-0.31	0.000349	0.249064	0.00257515
ABLIM2	0.361942	0.169445	0.3	0.0605	0.463023	0.141829
ABLIM3	-0.298586	0.537445	0.12	0.631	0.785615	0.755597
ABO	-0.741559	0.0623796	-0.86	0.000506	0.27699	0.00344673
ABR	0.301957	0.0114314	-0.27	0.204	0.119856	0.348093
ABRA	-0.666982	0.180054	-0.09	0.339	0.475507	0.497567
ABRACL	0.689923	0.0249793	0.03	0.21	0.174808	0.355923
ABT1	0.618301	0.00027969	0.05	0.203	0.0222437	0.34675
ABTB1	0.127152	0.335787	0.04	0.647	0.637337	0.766859
ABTB2	-0.125838	0.434645	-0.38	0.407	0.71534	0.564217
ACAA1	0.0989474	0.517029	-0.48	0.000187	0.771435	0.00159466
ACAA2	-0.429687	0.0183545	-0.76	3.72e-10	0.149746	1.21123e-07
ACACB	-0.31128	0.047325	-0.63	2.3e-05	0.241383	0.000311091
ACAD10	-0.0376508	0.921997	-0.56	0.000397	0.971814	0.00285063
ACAD11	-0.871973	5.44836e-05	-0.38	0.195	0.0120736	0.337267
ACAD8	0.145784	0.118653	-0.49	6.48e-08	0.384655	3.71891e-06
ACAD9	0.114657	0.230939	-0.24	0.00031	0.535359	0.00234141
ACADL	-1.17641	0.0168649	-0.79	3.36e-06	0.143613	7.28461e-05
ACADM	-0.170502	0.179694	-0.49	2.67e-06	0.474905	6.1458e-05
ACADS	0.0743354	0.941871	-0.3	3.18e-07	0.979047	1.22468e-05
ACADSB	-0.265687	0.0454952	-0.55	4.24e-09	0.236771	4.98615e-07
ACADVL	0.0250657	0.699922	-0.15	0.0911	0.875049	0.192566
ACAN	0.038172	0.746753	0	0.0453	0.898143	0.113841
ACAP1	0.393909	0.0676808	0.94	0.000516	0.287893	0.00349226
ACAP2	0.00284079	0.742024	0.24	0.000508	0.89694	0.00345509
ACAP3	0.269032	0.18794	0.07	0.943	0.484263	0.9662
ACAT1	-0.310202	0.0446029	-1.1	2.15e-11	0.234719	2.22436e-08
ACAT2	0.25435	0.184816	0.06	0.332	0.481957	0.489943
ACBD3	0.296864	0.00592058	0.17	0.0629	0.0901964	0.146003
ACBD4	-0.0343919	0.572348	-0.48	2.51e-05	0.807883	0.000332218
ACBD5	0.146683	0.322367	-0.16	0.0586	0.625861	0.13839
ACBD6	-0.308863	0.423698	0.11	0.114	0.706943	0.228434
ACBD7	0.887316	0.161946	0.44	0.145	0.45238	0.273419
ACCS	0.0779374	0.525147	-0.25	0.0794	0.777025	0.173529
ACCSL	-0.224005	0.609645	-0.3	0.261	0.828107	0.415097
ACD	0.0196605	1	0.14	0.235	1	0.385559
ACE	-0.0195147	0.950163	-0.47	0.135	0.982307	0.259036
ACE2	-1.42755	0.0114653	-1.34	3.86e-07	0.120071	1.42232e-05
ACER1	0.222623	0.650274	-0.1	0.288	0.851376	0.444191
ACER2	-0.481275	0.0678342	-0.33	0.526	0.288386	0.668721
ACER3	-0.0956507	0.576608	0.26	0.0115	0.810947	0.0394449
ACHE	-0.166597	0.686838	0.44	0.95	0.869547	0.970153
ACIN1	0.223052	0.0328933	0.07	0.521	0.201938	0.664393
ACKR1	-0.29996	0.395311	0.68	0.232	0.684849	0.381967
ACKR2	-0.688481	0.234411	-0.1	0.448	0.539915	0.602492
ACKR3	0.125628	0.776118	0.21	0.0651	0.913008	0.14977
ACKR4	-0.761703	0.000201799	0.19	0.94	0.0194291	0.96423
ACLY	0.0406309	0.776916	0.04	0.712	0.913587	0.81374
ACMSD	-0.575691	0.167192	-0.8	1.63e-05	0.45992	0.000238481
ACO1	0.0191218	0.764172	-0.16	0.0998	0.906638	0.206567
ACO2	0.00725614	0.861076	-0.71	7.35e-10	0.946661	1.7094e-07
ACOT1	0.329498	0.974239	-0.31	0.000531	0.99095	0.00356682
ACOT11	0.0628361	0.809034	-1.05	1.46e-06	0.927006	4.02861e-05
ACOT12	0.00806461	0.969499	-3.04	0.708	0.989107	0.810617
ACOT13	-0.0941999	0.621475	-0.16	0.113	0.834849	0.226836
ACOT2	-0.123328	0.314785	-0.28	9.79e-05	0.620629	0.000972915
ACOT4	0.282784	0.622941	-0.03	0.00644	0.83566	0.0250385
ACOT6	0.117002	0.896847	-0.22	0.0124	0.961491	0.0418664
ACOT7	0.234355	0.177006	0.2	0.00782	0.472051	0.0291387
ACOT8	0.191632	0.119393	0.14	0.272	0.386317	0.426979
ACOT9	0.210857	0.17501	0.3	0.000152	0.469665	0.00135761
ACOX1	-0.149775	0.395314	-0.38	2.09e-07	0.684849	8.954e-06
ACOX2	-0.945523	0.000128531	-0.6	0.000191	0.0153079	0.0016157
ACOX3	0.110274	0.465889	0.11	0.207	0.736507	0.352004
ACOXL	0.774878	0.200391	-0.72	0.681	0.501384	0.792266
ACP1	0.00326275	0.701466	-0.07	0.0419	0.876001	0.107253
ACP2	0.126257	0.360399	0.07	0.514	0.657568	0.659222
ACP5	0.302542	0.720088	-0.77	0.00134	0.885121	0.00730494
ACP6	-0.415473	0.00531058	-0.25	0.00566	0.0856002	0.0225744
ACP7	-0.331223	0.57766	0.69	0.151	0.811862	0.281531
ACPP	-0.405147	0.47742	-0.34	0.274	0.745675	0.429328
ACR	0.0745974	0.963422	-0.37	0.016	0.987797	0.0511931
ACRBP	0.134526	0.609751	0.08	0.698	0.828107	0.803845
ACRV1	-0.27718	0.49084	0.53	0.0459	0.754374	0.11501
ACSBG1	-0.236554	0.520455	0.75	0.0543	0.774059	0.1307
ACSBG2	0.302832	0.633841	-0.03	0.865	0.841799	0.919749
ACSF2	0.486582	0.0139561	-0.27	0.276	0.131887	0.431556
ACSF3	0.237906	0.0430769	-0.25	0.152	0.230688	0.282807
ACSL1	-0.197068	0.277726	-0.67	0.000529	0.584089	0.00355739
ACSL3	0.214514	0.0504303	0.02	0.287	0.249064	0.44303
ACSL4	0.0162117	0.662497	0.33	0.000142	0.857831	0.00128496
ACSL5	0.227706	0.0691022	0.38	0.00459	0.291104	0.019138
ACSL6	0.274246	0.276777	-0.75	0.783	0.583522	0.864753
ACSM1	-0.393442	0.366993	-0.67	0.0167	0.663798	0.0528755
ACSM2A	-1.22732	0.0622337	-1.17	4.13e-06	0.276478	8.54042e-05
ACSM2B	-0.976236	0.14618	-0.86	0.00187	0.429567	0.00949474
ACSM3	-0.527112	0.0117058	-0.59	4.14e-05	0.121523	0.000495914
ACSM4	0.975939	0.0379166	1.44	0.023	0.216619	0.0676439
ACSM5	-0.931657	0.00663465	-0.44	0.00417	0.0949747	0.0177252
ACSM6	-0.349847	0.259228	0.16	0.146	0.567082	0.274755
ACSS1	-0.236407	0.0658231	-0.42	2.97e-05	0.28397	0.000379905
ACSS2	-0.100848	0.175673	-0.54	0.0046	0.470408	0.0191663
ACSS3	-0.476755	0.15964	-0.71	1.4e-05	0.449432	0.000212288
ACTA1	-0.0855634	0.639838	-0.17	0.678	0.844752	0.79011
ACTA2	-0.252514	0.0871815	0.36	0.0133	0.329307	0.0441558
ACTB	0.546915	1.5531e-06	0.24	0.00107	0.00373908	0.00611409
ACTBL2	0.65537	0.0319832	1.85	0.000768	0.199006	0.00474744
ACTC1	0.0790258	0.839802	0.19	0.845	0.938006	0.906558
ACTG1	0.323237	0.00109596	0.06	0.637	0.0404668	0.76024
ACTG2	-0.363413	0.220957	0.71	0.00198	0.52333	0.00991273
ACTL10	-0.0121556	0.703646	-0.02	0.766	0.877195	0.852603
ACTL6A	0.308792	0.0360003	0.33	0.000327	0.212	0.00244404
ACTL6B	-0.041995	0.782887	-5.23	0.186	0.915755	0.326494
ACTL7A	-0.14307	0.678048	-0.01	0.673	0.865226	0.78669
ACTL7B	-0.173335	0.213251	-0.3	0.195	0.515222	0.337267
ACTL8	0.407239	0.901977	-1.16	0.000134	0.963736	0.00123186
ACTL9	0.0950773	0.942898	-0.53	0.361	0.979577	0.520054
ACTN1	0.134654	0.345286	0.71	2.5e-07	0.64538	1.03395e-05
ACTN2	0.479744	0.196459	0.86	0.00145	0.496086	0.00776281
ACTN3	0.326771	0.723825	0.61	0.000183	0.886429	0.00156877
ACTN4	0.187894	0.0328933	-0.08	0.0872	0.201938	0.186435
ACTR10	-0.0778197	0.314284	-0.1	0.00422	0.620051	0.017908
ACTR1A	0.248559	0.00501116	0.04	0.473	0.0832285	0.624345
ACTR1B	0.122473	0.389548	-0.07	0.154	0.680921	0.285313
ACTR2	0.212542	0.136325	0.32	0.000322	0.41343	0.0024117
ACTR3	0.257658	0.0142834	0.3	3.51e-05	0.133361	0.000433796
ACTR3B	-0.215428	0.279575	-0.24	0.0408	0.58557	0.105038
ACTR3C	-0.107273	0.907122	-0.02	0.329	0.965684	0.48684
ACTR5	0.182146	0.477435	0.12	0.205	0.745675	0.349333
ACTR6	0.0712127	0.925306	0.02	0.755	0.973183	0.844242
ACTR8	-0.142477	0.27223	-0.16	0.347	0.579954	0.506032
ACTRT1	0.33015	0.247015	-0.91	0.586	0.552873	0.71897
ACTRT2	-0.288227	0.274871	1.53	0.659	0.581985	0.776253
ACTRT3	-0.162434	0.533807	-0.05	0.651	0.783558	0.770275
ACVR1	-0.0137344	0.554065	0	0.896	0.796196	0.939106
ACVR1B	-0.0388994	0.799362	-0.23	0.00203	0.922773	0.0100925
ACVR1C	0.057272	0.894678	-0.82	0.0156	0.960823	0.0501913
ACVR2A	-0.421084	0.000880641	-0.23	0.000139	0.0372461	0.00126549
ACVR2B	-0.232148	0.4545	-0.26	0.00411	0.727883	0.0175201
ACVRL1	-0.199729	0.307322	-0.06	0.764	0.614919	0.851117
ACY1	0.00364374	0.712308	-0.63	0.000106	0.881488	0.0010339
ACY3	-0.635733	0.133605	-0.47	0.00679	0.409272	0.026099
ACYP1	-0.360416	0.00241811	0.05	0.325	0.0586858	0.482996
ACYP2	0.263736	0.34742	0.05	0.84	0.647072	0.902653
ADA	0.418865	0.0772772	0.83	2.22e-07	0.30746	9.35242e-06
ADAD1	0.0563719	0.737853	2.24	0.196	0.894857	0.338539
ADAD2	0.12758	0.513876	-0.33	0.696	0.769615	0.802522
ADAL	-0.0606173	0.597403	-0.4	6.87e-06	0.822046	0.000123275
ADAM10	-0.0736965	0.646705	-0.04	0.539	0.848813	0.679939
ADAM11	0.315778	0.368053	1.28	0.000333	0.664258	0.00247648
ADAM12	0.68224	0.0225305	1.85	1.84e-09	0.165903	2.91599e-07
ADAM15	0.131786	0.20452	0.4	1.6e-06	0.505526	4.30222e-05
ADAM17	-0.00751527	0.83822	0.38	0.00263	0.938001	0.0123584
ADAM18	-0.836783	0.260636	-0.08	0.251	0.567957	0.403891
ADAM19	0.540298	0.00488305	1.15	8.6e-08	0.0820316	4.55888e-06
ADAM2	-0.40554	0.526562	-0.24	0.442	0.777834	0.597249
ADAM20	-0.297479	0.0487377	0.32	0.83	0.245029	0.89648
ADAM21	-0.557491	0.0345502	0.56	0.00207	0.207208	0.0102629
ADAM22	-0.420204	0.0646082	0.09	0.741	0.281372	0.83437
ADAM23	-0.157374	0.401123	0.47	0.0382	0.689725	0.100013
ADAM28	-0.0499235	0.45199	0.16	0.666	0.726269	0.781619
ADAM29	-0.883029	0.0293345	0.69	0.316	0.190458	0.474106
ADAM30	-0.522171	0.418247	-0.68	0.283	0.703419	0.439317
ADAM32	-0.284855	0.289417	0.55	0.00524	0.595206	0.0212592
ADAM33	-0.242352	0.338894	3.57	2.33e-05	0.64046	0.000313963
ADAM3A	-0.118654	0.265958	-12.41	0.268	0.573828	0.422887
ADAM7	0.1783	0.777842	-2.84	0.391	0.914265	0.549265
ADAM8	0.70432	0.00228787	0.75	4.72e-06	0.0571425	9.43368e-05
ADAM9	0.245679	0.239151	0.17	0.129	0.54412	0.250475
ADAMDEC1	1.07437	0.0161128	1.26	0.0135	0.140293	0.0446955
ADAMTS1	0.0907424	0.738877	0.01	0.45	0.895009	0.604093
ADAMTS10	-0.0954924	0.92117	0.65	0.00522	0.971663	0.0211828
ADAMTS12	0.0270569	0.907122	1.33	8.44e-07	0.965684	2.57485e-05
ADAMTS13	0.59244	0.00551907	-0.31	0.175	0.0868502	0.312921
ADAMTS14	0.437817	0.218217	1.19	5.58e-07	0.520562	1.87783e-05
ADAMTS15	0.103242	0.874191	-0.43	0.203	0.952194	0.34675
ADAMTS16	0.707106	0.16718	-0.71	0.0976	0.45992	0.202999
ADAMTS17	-0.44847	0.180709	-0.03	0.918	0.47629	0.951032
ADAMTS18	-0.605244	0.0329776	0.13	0.272	0.202317	0.426979
ADAMTS19	-0.124767	0.877826	-1.32	0.309	0.953601	0.466811
ADAMTS2	0.32672	0.313283	0.63	0.00131	0.619144	0.00718294
ADAMTS20	0.255442	0.927971	0.19	0.00079	0.974497	0.00485328
ADAMTS3	-0.169914	0.87255	0.16	0.0814	0.951844	0.177143
ADAMTS4	0.384985	0.22932	0.31	0.00391	0.533143	0.0168156
ADAMTS5	-0.00739581	0.770536	0	0.266	0.910329	0.420844
ADAMTS6	0.409975	0.207508	2.24	1.11e-05	0.508353	0.000177165
ADAMTS7	0.00323806	0.839848	0.31	0.132	0.938006	0.254644
ADAMTS8	-0.700617	0.0372971	1.11	0.247	0.214833	0.399033
ADAMTS9	-0.136369	0.68915	-0.22	0.0405	0.870024	0.104506
ADAMTSL1	0.590673	0.0180985	0.04	0.00644	0.149152	0.0250385
ADAMTSL2	-0.340092	0.0903053	-0.01	0.729	0.335795	0.825478
ADAMTSL3	-0.325289	0.389548	-0.03	0.866	0.680921	0.920485
ADAMTSL4	0.151508	0.261462	0.99	0.00345	0.568902	0.0152174
ADAMTSL5	-0.221637	0.723055	0.29	0.0251	0.886038	0.0724635
ADAP1	-0.228406	0.495043	-0.52	0.0254	0.756718	0.0731174
ADAP2	0.201143	0.195022	0.43	0.000492	0.494277	0.00336416
ADAR	0.177891	0.0165801	0.2	0.00276	0.141997	0.0128213
ADARB1	-0.069091	0.398798	0.11	0.185	0.687758	0.325153
ADARB2	-0.046774	0.780585	-1.62	0.0743	0.915319	0.165164
ADAT1	0.102775	0.444509	0.01	0.994	0.721562	0.996783
ADAT2	0.352754	0.429152	0.08	0.505	0.712257	0.651364
ADAT3	0.321045	0.0667409	-0.07	0.455	0.286094	0.608752
ADCK1	-0.276646	0.538133	-0.06	0.558	0.786021	0.695916
ADCK2	0.193318	0.0377894	0.02	0.168	0.216188	0.303403
ADCK5	0.493392	0.0265002	0.22	0.27	0.180238	0.424994
ADCY1	0.0473783	0.720867	0.23	0.725	0.88564	0.822769
ADCY10	-0.524594	0.354412	0.32	0.85	0.652554	0.910231
ADCY2	0.159056	0.960951	-0.48	0.127	0.987531	0.247558
ADCY3	0.0487909	0.640731	0.58	4.37e-06	0.845058	8.89295e-05
ADCY4	-0.52835	0.00765934	0.02	0.517	0.101037	0.661695
ADCY5	-1.59174	8.54132e-06	-0.9	2.24e-06	0.00589987	5.41348e-05
ADCY6	-0.235495	0.159023	-0.18	0.0347	0.44861	0.0930529
ADCY7	0.472941	0.00611164	0.76	3.05e-08	0.0910543	2.05336e-06
ADCY8	-0.798666	0.162007	-0.42	0.913	0.45238	0.948101
ADCY9	-0.284166	0.0752056	-0.4	9.58e-05	0.30374	0.000957358
ADCYAP1	-0.0798986	0.931152	-2.11	0.0723	0.97545	0.161844
ADCYAP1R1	0.0164625	0.863124	0.3	0.466	0.947597	0.618478
ADD1	0.190613	0.0911002	-0.18	0.000127	0.33721	0.00118269
ADD2	0.129434	0.826836	0.94	0.00923	0.934149	0.0331909
ADD3	-0.11093	0.438329	-0.22	0.11	0.717513	0.222384
ADGB	-0.402175	0.620456	-0.2	0.684	0.834482	0.793745
ADGRA1	0.0667164	0.91922	-2.65	0.0552	0.970982	0.13235
ADGRA2	-0.309816	0.0931119	0.36	0.00684	0.340922	0.0262574
ADGRA3	-0.358349	0.00926428	-0.34	0.203	0.108152	0.34675
ADGRB1	0.60933	0.0819249	-0.94	0.0923	0.31873	0.194277
ADGRB2	-0.259037	0.756239	-0.18	0.811	0.902487	0.884278
ADGRB3	-0.122143	0.301421	0.84	0.85	0.608857	0.910231
ADGRD1	0.0100235	0.74991	0.44	0.0236	0.900033	0.069057
ADGRD2	0.17122	0.216366	0.82	0.194	0.519115	0.336284
ADGRE1	0.56285	0.0726656	1.39	3.33e-05	0.298963	0.000416436
ADGRE2	0.216947	0.121634	0.57	0.00017	0.389593	0.00148505
ADGRE3	-0.0482461	0.790451	0.42	0.179	0.919156	0.31782
ADGRE5	0.291751	0.0276558	0.45	0.000109	0.184454	0.00105512
ADGRF1	-0.905884	0.189354	-0.89	0.0164	0.487135	0.0521099
ADGRF2	0.520666	0.248316	0.07	0.563	0.55415	0.699813
ADGRF3	0.019125	0.877467	0.33	0.699	0.953325	0.804738
ADGRF4	0.977214	0.08745	0.97	2.89e-06	0.330068	6.50995e-05
ADGRF5	-0.646091	0.00038511	-0.57	0.416	0.0254485	0.57222
ADGRG1	-0.132712	0.913729	-0.17	0.139	0.967828	0.264725
ADGRG2	-0.419271	0.0757191	0.63	0.00144	0.304783	0.00773007
ADGRG3	0.352107	0.508886	1.08	0.000232	0.765367	0.00187569
ADGRG4	-0.393367	0.348132	0.3	0.686	0.648054	0.795138
ADGRG5	0.700448	0.0374028	0.5	0.562	0.214911	0.699249
ADGRG6	-0.290154	0.248421	0.44	0.432	0.55415	0.587906
ADGRG7	0.889826	0.0612829	-1.15	0.073	0.274787	0.162942
ADGRL1	-0.281683	0.126991	-0.31	0.131	0.398166	0.253042
ADGRL2	-0.412559	0.0384673	-0.13	0.298	0.21786	0.454603
ADGRL3	-0.649751	0.124929	0.04	0.184	0.394989	0.323999
ADGRL4	-0.513997	0.0146173	-0.22	0.955	0.134793	0.973427
ADGRV1	-0.434681	0.128031	-1.2	0.000849	0.399578	0.00512779
ADH1A	-0.0109275	0.863504	-2.55	0.304	0.94779	0.461124
ADH1B	-0.419939	0.252284	0.12	0.377	0.558455	0.536031
ADH1C	-0.347114	0.674542	-1.43	0.648	0.864121	0.767638
ADH4	-0.310657	0.5793	-2.48	0.259	0.812154	0.412869
ADH5	0.0380334	0.897223	-0.25	0.000268	0.961491	0.00209853
ADH6	0.211341	0.769736	-1.64	1.29e-06	0.910329	3.638e-05
ADH7	-0.225752	0.614876	0.27	0.192	0.831419	0.333657
ADHFE1	-0.69074	0.0107063	-0.8	1.75e-06	0.116199	4.56172e-05
ADI1	-0.0669873	0.443269	-0.1	0.0314	0.72079	0.0860724
ADIG	0.259268	0.439468	-2.15	5.49e-05	0.718283	0.000617556
ADIPOQ	0.592273	0.0891242	0.32	0.13	0.332924	0.251734
ADIPOR1	0.208547	0.00904158	0.07	0.0824	0.106735	0.178755
ADIPOR2	-0.103458	0.332659	0.05	0.0167	0.63429	0.0528755
ADIRF	-0.792477	0.0100828	-0.44	0.00486	0.113277	0.0200168
ADK	0.0808314	0.601024	0.07	0.242	0.823499	0.393725
ADM	0.327966	0.117184	0.09	0.371	0.382246	0.529772
ADM2	0.0714986	0.938555	-0.46	0.00356	0.977994	0.0155684
ADM5	0.869357	0.0224239	0.74	0.00387	0.165526	0.0166837
ADNP	-0.0101152	0.867629	0.12	0.112	0.949551	0.225258
ADNP2	-0.203458	0.0110307	0	0.782	0.117654	0.863861
ADO	0.410905	0.0130138	0.04	0.5	0.126796	0.647714
ADORA1	1.09856	0.0127926	0.38	0.353	0.125942	0.512238
ADORA2A	-0.521128	0.363508	0.19	0.216	0.660545	0.363102
ADORA2B	0.572522	0.0985088	1.23	7.11e-07	0.349537	2.26156e-05
ADPGK	-0.0192708	0.503645	0.35	2.49e-06	0.761634	5.85952e-05
ADPRH	-0.077366	0.633295	-0.02	0.999	0.841199	0.999391
ADPRHL1	0.533338	0.153258	-0.05	0.64	0.439759	0.762093
ADPRHL2	0.0406979	0.4545	0.1	0.144	0.727883	0.271992
ADPRM	-0.397434	0.00275509	0.31	0.00019	0.0619047	0.0016118
ADRA1A	-1.3348	0.00277143	-0.02	0.906	0.0620949	0.945052
ADRA1B	-0.732215	0.00898658	0.15	0.484	0.106367	0.634097
ADRA1D	0.258906	0.472629	0.98	0.0126	0.742573	0.0423182
ADRA2A	0.557787	0.365757	0.63	0.988	0.662601	0.993102
ADRA2C	-0.150057	0.524462	0.02	0.822	0.776662	0.890848
ADRB1	-0.76637	0.0453022	-1.67	0.0806	0.236384	0.175658
ADRB2	-0.369946	0.100435	-1.02	0.000183	0.353219	0.00156877
ADRB3	-0.0399852	0.610224	0.81	0.000129	0.828561	0.00119696
ADRM1	0.450957	8.08862e-05	0.24	0.00425	0.0135157	0.0179927
ADSL	-0.0541855	0.657216	0.19	0.162	0.85546	0.295487
ADSS	0.189265	0.165915	0.17	0.00128	0.458096	0.00706386
ADSSL1	-0.519538	0.0914997	0.03	0.947	0.337572	0.96847
ADTRP	0.674033	0.394039	-0.75	9.07e-05	0.683843	0.000915029
AEBP1	0.458921	0.0631155	0.85	0.0021	0.278873	0.0103772
AEBP2	0.00950253	0.993351	0.13	0.0445	0.997864	0.112209
AEN	-0.00623626	0.446995	-0.02	0.881	0.723629	0.930135
AFAP1	0.310064	0.0368385	0.46	0.000205	0.21329	0.00170671
AFAP1L1	-0.182835	0.778514	-0.18	0.989	0.914265	0.993717
AFAP1L2	0.106869	0.561063	0.28	0.0323	0.801045	0.0878937
AFDN	-0.0479962	0.566692	-0.24	0.00498	0.803955	0.0203984
AFF1	-0.245415	0.0372164	-0.09	0.0497	0.214437	0.122173
AFF2	-0.38915	0.141891	-0.04	0.175	0.422232	0.312921
AFF3	-0.539424	0.0141189	0.02	0.86	0.132795	0.91661
AFF4	-0.0576242	0.606836	0.02	0.737	0.826844	0.831278
AFG3L1P	0.479925	0.0270005	0.19	0.236	0.18192	0.38681
AFG3L2	-0.0361233	0.791326	-0.53	2.23e-06	0.919661	5.4039e-05
AFM	-0.303906	0.58993	-1.43	0.025	0.818296	0.072268
AFMID	0.143176	0.590914	-0.4	0.00134	0.818856	0.00730494
AFP	0.472563	0.437611	0.08	0.295	0.717452	0.451797
AFTPH	-0.170324	0.0335825	-0.24	0.00125	0.203863	0.00694539
AGA	-0.0552869	0.675392	-0.05	0.827	0.864169	0.894211
AGAP1	0.0940853	0.236666	-0.25	0.0121	0.541902	0.0410392
AGAP11	-1.48382	0.00545433	-0.23	0.387	0.0866691	0.545314
AGAP2	0.217452	0.201562	0.69	0.000441	0.502237	0.00308614
AGAP3	0.132925	0.608293	0.34	0.00674	0.827633	0.0259681
AGAP4	0.0601724	0.286111	0.28	0.242	0.591444	0.393725
AGAP5	-0.180033	0.0997902	0.32	0.0302	0.351849	0.0834215
AGAP6	-0.0979608	0.410544	0.52	0.0519	0.697073	0.126298
AGBL2	-0.383643	0.165915	-0.2	0.971	0.458096	0.98291
AGBL3	-0.337367	0.13146	-0.13	0.332	0.405685	0.489943
AGBL4	-1.05872	0.0121111	-0.67	2.04e-05	0.123055	0.000282977
AGBL5	-0.186807	0.213198	-0.13	0.0763	0.515172	0.168543
AGER	-0.236461	0.786514	0.34	0.368	0.916926	0.526832
AGFG1	0.0848958	0.4237	0.2	0.0435	0.706943	0.110402
AGFG2	-0.043448	0.698379	-0.3	0.00548	0.874586	0.0219789
AGGF1	0.0591283	0.527867	-0.02	0.614	0.778477	0.741887
AGK	0.188599	0.0769287	0	0.744	0.306961	0.836329
AGL	-0.318288	0.00646959	-0.26	0.000158	0.0935716	0.0014049
AGMAT	-0.998898	0.075891	-0.97	0.00273	0.30479	0.0127248
AGMO	-0.584673	0.20452	-0.31	0.0697	0.505526	0.157639
AGO1	-0.176444	0.0285508	-0.09	0.188	0.187628	0.328619
AGO2	0.0854358	0.273141	0.35	0.00624	0.580926	0.0243987
AGO3	-0.213739	0.0359082	0.14	0.118	0.211597	0.234768
AGO4	-0.248403	0.0531896	0.03	0.759	0.256536	0.847339
AGPAT1	0.261204	0.0588078	-0.04	0.535	0.26893	0.676179
AGPAT2	0.391833	0.0172514	-0.02	0.811	0.14552	0.884278
AGPAT3	0.183811	0.200828	-0.3	0.00101	0.501384	0.00583266
AGPAT4	-0.0159995	0.654958	-0.16	0.435	0.853893	0.590821
AGPAT5	-0.129806	0.255318	-0.15	0.429	0.561976	0.585202
AGPS	0.0687424	0.395314	-0.17	0.149	0.684849	0.279022
AGR2	-0.40518	0.63004	-1.89	0.442	0.839254	0.597249
AGR3	-0.760828	0.160531	-1.9	0.394	0.450722	0.552266
AGRN	0.292745	0.107299	-0.19	0.178	0.36475	0.316578
AGRP	0.521349	0.361614	0.98	0.231	0.65866	0.380986
AGT	-0.624002	0.280502	-0.56	0.00691	0.585937	0.026458
AGTPBP1	-0.150371	0.0976633	0.27	0.0057	0.348398	0.0227138
AGTR1	-0.98113	0.0121967	-1.01	0.0174	0.123433	0.0545517
AGTR2	-0.363538	0.100137	0.36	0.0164	0.35267	0.0521099
AGTRAP	0.185362	0.151159	-0.07	0.887	0.436746	0.933498
AGXT	0.96815	0.0241761	-2.55	0.00489	0.171508	0.0201264
AGXT2	-1.0382	0.143594	-1.04	0.000266	0.425181	0.0020911
AHCTF1	-0.108554	0.220564	0.24	4.19e-05	0.522677	0.000499897
AHCY	0.313702	0.0141189	0.12	0.665	0.132795	0.780855
AHCYL1	-0.0493057	0.902171	-0.21	0.000308	0.963736	0.00232925
AHCYL2	0.154237	0.251853	-0.39	0.247	0.557915	0.399033
AHDC1	-0.161589	0.113812	0.08	0.916	0.376752	0.949784
AHI1	-0.200288	0.120136	0.22	0.00508	0.387151	0.0207227
AHNAK	-0.0271437	0.639241	0.1	0.832	0.844385	0.897666
AHNAK2	0.896435	0.000262153	0.63	0.2	0.0221024	0.343262
AHR	-0.0322841	0.877475	-0.06	0.447	0.953325	0.601825
AHRR	-0.601162	0.196462	0.58	0.00855	0.496086	0.0312158
AHSA1	0.369967	0.00204646	0.23	0.467	0.0540532	0.619209
AHSG	0.362553	0.603054	-4.21	0.0242	0.824893	0.0704214
AHSP	-0.597404	0.709936	-2.1	0.184	0.880858	0.323999
AICDA	0.443296	0.453139	0.11	0.0301	0.726912	0.0832995
AIDA	0.325136	0.0135564	0.33	3.79e-07	0.129407	1.4023e-05
AIF1	0.473154	0.0119153	0.58	0.000793	0.122211	0.00486504
AIF1L	-0.225708	0.826841	-0.92	2.86e-06	0.934149	6.45862e-05
AIFM1	-0.0950474	0.709204	-0.85	2.57e-07	0.880201	1.05559e-05
AIFM2	0.34163	0.12725	0.02	0.709	0.398461	0.811243
AIFM3	0.121437	0.395865	0.18	0.684	0.685603	0.793745
AIG1	-0.034099	0.980054	-0.4	1.73e-05	0.993311	0.000248842
AIM2	1.16957	0.00237524	2.15	2.9e-09	0.0581447	3.93433e-07
AIMP1	0.22524	0.0837721	0.03	0.94	0.322067	0.96423
AIMP2	0.403098	0.00255511	-0.11	0.54	0.0598913	0.680481
AIP	0.121479	0.22372	0.16	0.0306	0.526186	0.0842794
AIPL1	0.0120099	0.405693	-0.11	0.00098	0.693459	0.00570912
AIRE	0.465471	0.36206	-0.74	0.656	0.659121	0.773839
AJAP1	-0.0935634	0.307316	-0.76	0.000116	0.614919	0.00110614
AJUBA	0.0364029	0.847184	0.02	0.255	0.940568	0.408274
AK1	0.0826323	0.494386	-0.18	0.201	0.756577	0.344615
AK2	0.0223529	0.823596	0.01	0.608	0.932711	0.736725
AK3	-0.0790123	0.249276	-0.2	0.00269	0.555248	0.0125777
AK4	0.0383622	0.60538	-0.06	0.894	0.826043	0.937998
AK5	-0.144276	0.633182	0.63	0.2	0.841199	0.343262
AK7	-0.887263	0.0102352	-0.84	1.39e-05	0.114058	0.000211129
AK8	-0.250858	0.480665	-0.56	0.00509	0.74785	0.0207493
AK9	-0.602664	0.0218018	-0.27	0.00579	0.16329	0.0229854
AKAIN1	0.0294758	0.801249	-0.36	0.628	0.923462	0.753062
AKAP1	-0.0446686	0.67844	-0.34	0.000119	0.865226	0.00112516
AKAP10	-0.0501191	0.482617	-0.05	0.388	0.748935	0.546336
AKAP11	-0.200873	0.0157508	0.05	0.493	0.139017	0.641523
AKAP12	-0.0249739	0.870909	-0.18	0.231	0.95099	0.380986
AKAP13	-0.116928	0.116698	0.07	0.53	0.381354	0.672422
AKAP14	-0.353983	0.31831	0.05	0.281	0.623119	0.437122
AKAP17A	0.269517	0.178346	0.25	0.163	0.473089	0.296767
AKAP2	0.23342	0.0236633	0.13	0.0729	0.169708	0.1628
AKAP3	0.294638	0.721437	-0.67	0.000134	0.88564	0.00123186
AKAP4	0.298611	0.191494	-0.39	0.584	0.490106	0.717401
AKAP5	0.504195	0.0762348	0.24	0.0101	0.305557	0.0356818
AKAP6	-0.981754	0.000217302	-0.59	2.74e-06	0.0203741	6.26666e-05
AKAP7	-0.0624494	0.579456	-0.26	0.0108	0.812154	0.0375838
AKAP8	0.144917	0.249276	0.05	0.317	0.555248	0.47485
AKAP8L	0.0890532	0.42129	0.13	0.357	0.704958	0.516285
AKAP9	-0.0460676	0.809034	-0.17	0.672	0.927006	0.78588
AKIP1	0.0251689	0.584456	0.15	0.0536	0.815044	0.129328
AKIRIN1	-0.0437902	0.666279	-0.04	0.96	0.860006	0.976412
AKIRIN2	0.090224	0.676915	0	0.909	0.864451	0.946307
AKNA	0.208689	0.185853	0.57	0.000197	0.482635	0.00165706
AKNAD1	-0.199751	0.677394	1.93	2.68e-06	0.865001	6.15301e-05
AKR1A1	0.0146612	0.848	-0.23	0.0316	0.940716	0.0864751
AKR1B1	-0.0258797	0.86599	0.44	0.566	0.948917	0.702372
AKR1B10	0.139043	0.884006	-2.54	0.515	0.956259	0.660126
AKR1B15	0.934592	0.172424	-0.85	0.0284	0.466713	0.0795289
AKR1C1	-0.348012	0.105942	-1.97	1.24e-06	0.362825	3.51916e-05
AKR1C2	-0.237231	0.631071	-1.56	0.0187	0.840115	0.0576087
AKR1C3	-0.120632	0.642222	-0.28	0.683	0.845469	0.793304
AKR1C4	0.267778	0.629368	-1.78	0.296	0.839254	0.452786
AKR1D1	0.336791	0.566281	-0.05	0.788	0.803955	0.868774
AKR1E2	-0.430728	0.274053	0.03	0.265	0.581612	0.419632
AKR7A2	-0.208365	0.175673	-0.4	0.000721	0.470408	0.00451299
AKR7A3	-0.290954	0.18794	-0.66	0.000979	0.484263	0.00570515
AKR7L	-0.0146563	0.741234	-0.28	0.0701	0.896594	0.158304
AKT1	0.12824	0.159023	0.04	0.955	0.44861	0.973427
AKT1S1	0.245978	0.0270727	0.13	0.244	0.18192	0.395936
AKT2	0.0789516	0.338935	-0.22	0.0734	0.64046	0.163712
AKT3	-0.218948	0.0959882	-0.1	0.494	0.345727	0.642218
AKTIP	-0.217216	0.123146	-0.18	0.00259	0.392053	0.0122154
ALAD	0.0136444	0.852899	-0.21	0.00203	0.942415	0.0100925
ALAS1	0.101372	0.310293	-0.43	0.0119	0.616661	0.0404989
ALAS2	-0.969412	0.0942964	-1.62	0.379	0.343028	0.538063
ALB	-0.345534	0.521755	-4.78	0.177	0.774823	0.31552
ALCAM	-0.0136932	0.473569	-0.12	0.029	0.742942	0.0808551
ALDH16A1	0.627259	0.00551907	-0.01	0.828	0.0868502	0.89486
ALDH18A1	0.357489	0.0033527	0.3	0.000118	0.0691706	0.00111747
ALDH1A1	-0.632626	0.0113638	-0.59	0.00074	0.119567	0.00460616
ALDH1A2	-0.527738	0.125699	-1.25	0.106	0.395817	0.216251
ALDH1A3	0.471456	0.0475581	0.14	0.351	0.242089	0.510411
ALDH1B1	0.115654	0.514338	-0.47	0.0397	0.769615	0.102827
ALDH1L1	-0.68424	0.0670568	-1.08	6.5e-08	0.286395	3.71891e-06
ALDH1L2	0.271025	0.270414	1.36	7.27e-08	0.578011	4.0432e-06
ALDH2	0.0623332	0.480022	-0.66	2.47e-05	0.747109	0.000329113
ALDH3A1	-0.340108	0.885667	-0.97	0.000124	0.956694	0.00116383
ALDH3A2	-0.464568	0.00151964	-0.66	1.73e-09	0.0468393	2.85871e-07
ALDH3B1	0.493309	0.0173492	0.06	0.297	0.145864	0.45358
ALDH3B2	0.650728	0.28059	-3.79	0.823	0.585983	0.891554
ALDH4A1	-0.199327	0.817926	-1	7.71e-07	0.931177	2.40541e-05
ALDH5A1	0.120955	0.622947	-0.64	1.96e-07	0.83566	8.54007e-06
ALDH6A1	-0.172874	0.271321	-1.08	1.92e-09	0.578982	2.95405e-07
ALDH7A1	-0.0116442	0.995013	-0.29	9.17e-05	0.998246	0.000922564
ALDH8A1	-0.46857	0.320333	-0.48	0.0142	0.62435	0.0464463
ALDH9A1	-0.189993	0.18173	-0.3	0.000421	0.477537	0.00298467
ALDOA	0.223838	0.101084	-0.02	0.573	0.35411	0.708603
ALDOB	0.505368	0.329541	-1.99	0.000535	0.632731	0.00358696
ALDOC	-0.0750818	0.41173	-0.17	0.615	0.697763	0.742595
ALG1	0.216702	0.0539636	-0.03	0.453	0.258322	0.606665
ALG10	-0.131465	0.164013	0.03	0.954	0.455161	0.972851
ALG10B	0.0465013	0.809034	0.01	0.883	0.927006	0.931094
ALG11	-0.238239	0.0501856	-0.23	0.0296	0.248335	0.0821824
ALG12	-0.196879	0.404646	-0.23	0.000962	0.692772	0.00563174
ALG13	-0.187611	0.116698	0.23	0.0587	0.381354	0.138534
ALG14	0.257332	0.709204	-0.1	0.00869	0.880201	0.0316045
ALG1L	-0.0739952	0.925668	-0.5	0.0118	0.973507	0.0402734
ALG1L2	-0.0807766	0.854799	0.1	0.605	0.943874	0.734482
ALG2	-0.0700502	0.252716	-0.19	0.0158	0.558652	0.0506982
ALG3	0.56223	0.00027744	0.31	0.00153	0.0222437	0.00810868
ALG5	0.0360146	0.936899	0.07	0.0355	0.97742	0.0946455
ALG6	-0.216605	0.0879541	0.03	0.309	0.330969	0.466811
ALG8	0.0430204	0.867629	0.09	0.272	0.949551	0.426979
ALG9	-0.155899	0.903821	-0.01	0.929	0.964181	0.957884
ALK	0.324059	0.465753	-0.79	0.238	0.736507	0.389304
ALKBH1	-0.281334	0.502317	0.02	0.00489	0.760846	0.0201264
ALKBH2	-0.0724754	0.790523	0.19	0.0181	0.919156	0.0561856
ALKBH3	0.182934	0.181049	0.18	0.0369	0.476448	0.0972774
ALKBH4	0.380819	0.0249791	-0.07	0.148	0.174808	0.27776
ALKBH5	0.0749838	0.579456	0.01	0.952	0.812154	0.97142
ALKBH6	0.214838	0.536072	0.05	0.692	0.784311	0.799506
ALKBH7	0.24876	0.0795735	0.02	0.219	0.312706	0.366631
ALKBH8	-0.0155291	0.699922	0.07	0.364	0.875049	0.522777
ALLC	-0.0232348	0.876188	-1.74	0.629	0.953325	0.753857
ALMS1	-0.164607	0.146469	0.07	0.349	0.429783	0.508328
ALOX12	0.140024	0.712308	-0.11	0.748	0.881488	0.839297
ALOX12B	-0.131644	0.721363	0.23	0.259	0.88564	0.412869
ALOX12P2	-0.0083149	0.97393	0.34	0.403	0.990861	0.560233
ALOX15	0.382202	0.672028	1.63	0.708	0.862804	0.810617
ALOX15B	0.481573	0.32694	-0.62	0.331	0.630841	0.48887
ALOX5	0.276311	0.183783	0.15	0.255	0.480745	0.408274
ALOX5AP	0.502337	0.117672	0.52	0.019	0.383071	0.0583322
ALOXE3	0.904426	0.0655529	1.7	0.00125	0.283556	0.00694539
ALPI	0.670603	0.571062	1.15	0.669	0.807021	0.783907
ALPK1	0.0066274	0.640731	0.23	0.00942	0.845058	0.0337387
ALPK2	-0.467383	0.0305758	0.4	0.0771	0.194858	0.169787
ALPK3	-1.18367	8.52083e-05	-0.52	0.0121	0.013736	0.0410392
ALPL	-0.46704	0.11573	-0.96	0.0203	0.379507	0.0614386
ALPP	-0.12057	0.470111	4.66	0.0157	0.74037	0.0504677
ALS2	-0.0509969	0.734164	-0.02	0.994	0.892585	0.996783
ALS2CL	0.116417	0.645209	-0.57	0.244	0.848092	0.395936
ALX1	0.637965	0.30909	1.28	0.0383	0.615894	0.100157
ALX3	-0.129632	0.828898	0.16	0.079	0.934401	0.17295
ALX4	0.120108	0.870831	1.05	0.00157	0.95099	0.00828634
ALYREF	0.332455	0.00070245	0.25	0.00917	0.034559	0.0330282
AMACR	-0.252596	0.141891	-0.95	0.000535	0.422232	0.00358696
AMBN	-0.0733972	0.799458	-1.77	0.0191	0.922824	0.0585189
AMBP	-0.188388	0.614021	-2.83	0.000927	0.830912	0.00548421
AMBRA1	-0.00954923	0.981716	-0.04	0.593	0.99361	0.724877
AMD1	-0.0397179	0.579456	-0.2	0.374	0.812154	0.532951
AMDHD1	-0.907081	0.0492114	-0.85	1.1e-05	0.246398	0.000176355
AMDHD2	0.219731	0.467165	-0.37	0.0393	0.737481	0.102057
AMELX	-0.905992	0.015656	2.66	0.35	0.13884	0.509287
AMELY	0.170394	0.149574	-0.31	0.625	0.434338	0.75052
AMER1	0.179608	0.137424	0.28	0.0421	0.415358	0.107688
AMER2	0.0638377	0.933017	-3.73	0.192	0.9761	0.333657
AMER3	0.0516255	0.977108	-2.07	0.685	0.992459	0.794545
AMFR	0.0502614	0.467165	-0.12	0.499	0.737481	0.646606
AMH	0.209534	0.651158	1.56	0.00252	0.851842	0.0119418
AMHR2	-0.700397	0.139195	-0.22	0.758	0.41824	0.846381
AMIGO1	-0.592209	0.0510463	-0.28	0.0364	0.250877	0.0962426
AMIGO2	0.303546	0.386114	0.33	0.00269	0.67836	0.0125777
AMIGO3	0.00363797	0.906296	0.13	0.356	0.965551	0.515172
AMMECR1	0.512551	0.0107704	0.19	0.486	0.116261	0.635833
AMMECR1L	0.0241	0.98504	0.12	0.0162	0.994537	0.0516117
AMN	-0.285579	0.624421	-1.05	5.76e-06	0.83661	0.000109269
AMN1	0.0223812	0.663253	0.14	0.563	0.857831	0.699813
AMOT	-0.509269	0.0281002	-0.73	5.21e-09	0.186515	5.68715e-07
AMOTL1	-0.41095	0.037982	-0.25	0.0175	0.216619	0.0547502
AMOTL2	0.0224593	0.820355	-0.06	0.424	0.93181	0.580327
AMPD1	-0.00271883	0.833614	-0.19	0.0196	0.93599	0.0597035
AMPD2	0.165549	0.175673	0.39	5.69e-06	0.470408	0.000108285
AMPD3	0.0246205	0.83822	-0.24	0.174	0.938001	0.311786
AMPH	0.21709	0.387206	1.56	0.0575	0.678902	0.136494
AMT	-0.202196	0.128817	-0.38	0.00141	0.40126	0.00761009
AMTN	-0.091843	0.722134	-3.58	0.984	0.885948	0.990582
AMY1A	-0.380256	0.861723	-0.12	0.242	0.94724	0.393725
AMY2A	-2.0734	0.0101436	0.21	0.444	0.113462	0.598912
AMY2B	-0.636968	0.00159771	0.1	0.238	0.0482494	0.389304
AMZ1	1.17159	0.010021	1.37	0.000118	0.112951	0.00111747
AMZ2	0.0473067	0.696838	0.06	0.331	0.873788	0.48887
ANAPC1	-0.0610911	0.121133	0.33	0.0067	0.389033	0.0258418
ANAPC10	-0.134516	0.169768	0.08	0.212	0.463023	0.358228
ANAPC11	0.527796	0.00138388	0.1	0.563	0.0447339	0.699813
ANAPC13	0.33226	0.113337	-0.27	2.35e-05	0.375859	0.000315234
ANAPC15	0.265002	0.0911002	0.13	0.795	0.33721	0.873373
ANAPC16	0.0083168	0.780112	0.01	0.174	0.915301	0.311786
ANAPC2	0.131587	0.378171	-0.18	0.00651	0.672542	0.0252668
ANAPC4	-0.0395101	0.826841	0.04	0.378	0.934149	0.536899
ANAPC5	0.119684	0.160259	0.27	1.08e-07	0.450225	5.40241e-06
ANAPC7	0.052104	0.65571	0.15	0.0429	0.854121	0.109298
ANG	-0.207217	0.22771	-0.32	0.0412	0.531106	0.105855
ANGEL1	-0.0283225	0.620004	0.01	0.335	0.834062	0.49311
ANGEL2	-0.0535416	0.450739	0.13	0.00355	0.725364	0.015536
ANGPT1	-0.318375	0.151159	-0.01	0.325	0.436746	0.482996
ANGPT2	-0.355632	0.0822918	-0.12	0.195	0.319601	0.337267
ANGPT4	-0.0789667	0.849344	-0.25	0.885	0.941011	0.932379
ANGPTL1	-0.318191	0.130928	-0.05	0.639	0.40516	0.761561
ANGPTL2	-0.0667969	0.960121	0.34	0.0587	0.987035	0.138534
ANGPTL3	-0.338008	0.199365	0.2	0.299	0.499752	0.455469
ANGPTL4	-0.219431	0.247568	0.41	0.0705	0.553351	0.158927
ANGPTL5	0.454839	0.481376	0.85	0.0237	0.747851	0.0692252
ANGPTL6	0.0336133	0.75527	0.56	0.000429	0.902487	0.00302462
ANGPTL7	-0.228149	0.312278	-0.44	0.607	0.618285	0.736061
ANGPTL8	-0.970867	0.0358149	1.65	0.612	0.211402	0.74012
ANK1	-0.180327	0.305844	-0.47	0.119	0.613606	0.235788
ANK2	-0.0898394	0.576608	0.32	0.128	0.810947	0.249074
ANK3	-0.494327	0.0959882	-0.94	2.5e-09	0.345727	3.55317e-07
ANKAR	-0.486964	0.0103282	-0.04	0.922	0.114525	0.953632
ANKDD1A	0.261749	0.241655	0.46	0.00429	0.546615	0.0181106
ANKEF1	-0.186587	0.77213	-0.1	0.211	0.910649	0.357077
ANKFN1	0.388535	0.382987	4.91	4.36e-07	0.67585	1.58054e-05
ANKFY1	0.0602498	0.295627	-0.12	0.178	0.602285	0.316578
ANKH	0.138125	0.252716	0.36	0.00511	0.558652	0.0208024
ANKHD1	-0.0657209	0.556859	0.08	0.484	0.797778	0.634097
ANKHD1-EIF4EBP3	-0.356969	0.403472	-0.07	0.607	0.692086	0.736061
ANKIB1	-0.0587757	0.453244	0.06	0.468	0.726912	0.620076
ANKK1	-0.634678	0.193839	0.22	0.353	0.493214	0.512238
ANKLE1	-0.311073	0.74352	0.97	2.22e-06	0.897209	5.39427e-05
ANKLE2	0.1462	0.121634	0.38	1.55e-09	0.389593	2.64356e-07
ANKMY1	0.0238583	0.988364	0.04	0.623	0.995928	0.749374
ANKMY2	-0.0016975	0.654206	-0.15	0.0124	0.85359	0.0418664
ANKRA2	-0.0623349	0.58374	0.05	0.372	0.814272	0.530903
ANKRD1	1.66282	0.00329348	0.84	0.0815	0.068173	0.177318
ANKRD10	-0.214971	0.00697617	0.01	0.621	0.0973767	0.747521
ANKRD11	0.167117	0.136874	0	0.946	0.414231	0.968055
ANKRD12	-0.0628091	0.403472	-0.09	0.554	0.692086	0.692374
ANKRD13A	-0.198649	0.208261	0.04	0.951	0.509221	0.970676
ANKRD13B	-0.0643805	0.971747	0.52	0.161	0.98999	0.294173
ANKRD13C	-0.0877546	0.277726	0	0.994	0.584089	0.996783
ANKRD13D	0.235856	0.0725144	0.47	0.000404	0.298526	0.00289046
ANKRD16	0.0691634	0.406999	0.16	0.0293	0.694544	0.0814758
ANKRD17	-0.119417	0.183783	-0.05	0.62	0.480745	0.74702
ANKRD2	-0.17558	0.72652	-0.6	0.0103	0.887847	0.0361955
ANKRD20A4	-0.300935	0.256189	1.32	0.907	0.562995	0.945379
ANKRD22	0.763028	0.0477131	1.32	0.000328	0.242453	0.00245049
ANKRD23	0.200344	0.323386	0.38	0.251	0.626753	0.403891
ANKRD24	-0.0989871	0.508976	-0.16	0.366	0.765367	0.524808
ANKRD26	-0.273641	0.0300978	0.15	0.0413	0.193021	0.106006
ANKRD27	-0.128338	0.1488	0.1	0.0995	0.433286	0.206113
ANKRD28	-0.115146	0.544339	0.03	0.688	0.788995	0.796374
ANKRD29	-0.299636	0.540886	-0.07	0.716	0.787859	0.816488
ANKRD30A	0.251771	0.297238	-1.32	0.641	0.604674	0.762726
ANKRD30B	-0.180437	0.944477	-0.22	5.71e-05	0.980048	0.000635122
ANKRD30BL	-0.31246	0.910172	-0.61	0.121	0.966385	0.238826
ANKRD31	-0.505407	0.0030811	0.11	0.273	0.0660004	0.428061
ANKRD33	0.77158	0.0988822	-0.23	0.614	0.350421	0.741887
ANKRD34B	-0.318593	0.561161	-1.6	0.399	0.801057	0.556617
ANKRD34C	-0.160929	0.450447	0.21	0.804	0.725364	0.879269
ANKRD35	0.00808942	0.724523	1.28	1.71e-06	0.886616	4.49672e-05
ANKRD36	-0.0180324	0.67844	0.38	0.0252	0.865226	0.0726584
ANKRD36B	-0.0221037	0.664765	0.18	0.023	0.858919	0.0676439
ANKRD37	0.0881472	0.615601	-0.14	0.578	0.831699	0.71267
ANKRD39	0.243802	0.32084	0.11	0.182	0.624719	0.321648
ANKRD40	-0.0647031	0.292272	-0.04	0.334	0.598447	0.492002
ANKRD42	-0.161764	0.154751	-0.15	0.02	0.441858	0.0607051
ANKRD44	0.0733685	0.617067	0.33	0.309	0.832174	0.466811
ANKRD45	0.0664005	0.690631	-0.56	0.0243	0.870673	0.0706092
ANKRD46	-0.0988413	0.140764	-0.09	0.135	0.420765	0.259036
ANKRD49	0.13592	0.510314	0.16	0.0885	0.76667	0.188382
ANKRD50	-0.36506	0.00630824	0.09	0.21	0.0929013	0.355923
ANKRD52	0.0280429	0.642222	-0.02	0.857	0.845469	0.914338
ANKRD53	0.235729	0.30633	-0.01	0.997	0.613769	0.998226
ANKRD54	-0.142783	0.800167	0.06	0.525	0.923167	0.667972
ANKRD55	-0.0934786	0.947644	0.42	0.0751	0.981606	0.16655
ANKRD6	-0.108372	0.322367	0.01	0.996	0.625861	0.997783
ANKRD65	-0.332045	0.738475	-0.52	0.505	0.895009	0.651364
ANKRD66	-0.324378	0.483513	-2.9	0.648	0.749718	0.767638
ANKRD7	0.277646	0.591584	-0.16	0.284	0.819393	0.440107
ANKRD9	0.663327	0.0477879	-0.38	0.341	0.242453	0.499765
ANKS1A	-0.144605	0.140203	-0.41	0.0023	0.419897	0.011135
ANKS1B	-0.645903	0.00676092	-0.19	0.581	0.0958627	0.714353
ANKS3	-0.0465347	0.794538	-0.21	0.11	0.920527	0.222384
ANKS4B	-0.840637	0.222885	-0.77	0.000565	0.525082	0.00375158
ANKS6	-0.108035	0.30095	-0.18	0.012	0.60858	0.040754
ANKUB1	-0.616125	0.191462	0.04	0.00536	0.490094	0.0216138
ANKZF1	0.220501	0.167833	0.17	0.171	0.460834	0.307704
ANLN	0.86351	0.000407005	1.87	1.67e-10	0.0262181	7.81837e-08
ANO1	-0.644318	0.00190769	0.22	0.141	0.0524776	0.267453
ANO10	-0.267211	0.0335825	0.08	0.317	0.203863	0.47485
ANO2	-0.376284	0.107754	-0.19	0.832	0.365466	0.897666
ANO3	-0.936826	0.0366438	-0.15	0.949	0.21296	0.969629
ANO4	-0.870701	0.0877567	-0.39	0.803	0.330588	0.878497
ANO5	-0.663178	0.177977	-0.75	0.135	0.472828	0.259036
ANO6	0.0216973	0.817116	0.21	0.0264	0.93067	0.0752102
ANO7	0.420282	0.417689	0.05	0.585	0.702808	0.718137
ANO8	0.229681	0.150566	0.13	0.594	0.435526	0.725752
ANO9	0.268786	0.209771	-0.12	0.00953	0.510612	0.0340577
ANOS1	0.238661	0.38213	0.71	0.00596	0.675485	0.0235403
ANP32A	0.265911	0.00642891	-0.06	0.562	0.0935247	0.699249
ANP32B	0.832708	5.8031e-06	0.29	0.00225	0.0055238	0.0109343
ANP32C	0.754825	0.0337958	-0.08	0.434	0.204534	0.589687
ANP32D	0.30465	0.654898	0.35	0.973	0.853893	0.983823
ANP32E	0.700365	0.000300733	0.15	0.0117	0.0234153	0.040016
ANPEP	-0.18875	0.765761	-0.12	0.00713	0.907502	0.0271437
ANTXR1	-0.226646	0.257939	0.31	0.0124	0.565382	0.0418664
ANTXR2	0.0426841	0.628851	0.6	0.00142	0.839087	0.00765023
ANXA1	0.333548	0.0506761	0.16	0.268	0.249719	0.422887
ANXA10	-0.74262	0.131403	-3.71	0.555	0.405685	0.693382
ANXA11	0.139038	0.074187	-0.29	0.0107	0.301598	0.0372866
ANXA13	-0.907988	0.0147438	-0.73	0.00791	0.135749	0.029419
ANXA2	0.411554	0.00181575	0.43	4.11e-06	0.0511265	8.51874e-05
ANXA2R	0.380263	0.104372	0.44	0.0274	0.360011	0.077321
ANXA3	-0.101259	0.891455	-0.22	0.809	0.959849	0.882958
ANXA4	-0.0800214	0.895575	0	0.969	0.960932	0.982107
ANXA5	0.287883	0.00534483	0.24	0.00314	0.0858432	0.014164
ANXA6	0.0704482	0.458279	0.37	3.14e-05	0.731514	0.000397674
ANXA7	0.0728093	0.53882	-0.04	0.14	0.786021	0.266233
ANXA9	-0.123354	0.286109	-0.54	0.00146	0.591444	0.00780468
AOAH	-0.00899754	0.788117	0.57	0.021	0.91766	0.0629719
AOC1	-0.0346808	0.980054	0.23	0.284	0.993311	0.440107
AOC2	0.0247204	0.995013	-0.02	0.784	0.998246	0.86559
AOC3	-0.0563039	0.553367	0.3	0.0745	0.796023	0.165506
AOX1	-0.696157	0.0325533	-0.61	0.0549	0.201022	0.131878
AP1AR	0.0773045	0.905471	-0.2	0.0179	0.965074	0.0557193
AP1B1	0.189806	0.0484998	-0.16	0.177	0.244589	0.31552
AP1G1	-0.0110308	0.945187	-0.25	7.99e-05	0.980048	0.000833343
AP1G2	-0.00123904	0.943529	0.04	0.968	0.979577	0.981427
AP1M1	0.284047	0.0162995	0.19	0.000148	0.140942	0.00133386
AP1M2	-0.165439	0.996675	-0.61	0.000682	0.998963	0.00432634
AP1S1	0.474624	0.00693263	-0.03	0.843	0.0971437	0.905117
AP1S2	0.119975	0.391848	0.26	0.0191	0.682277	0.0585189
AP1S3	-0.174117	0.401131	-0.28	0.0622	0.689725	0.144848
AP2A1	0.176559	0.0443821	0.21	0.000402	0.234039	0.00288191
AP2A2	-0.122933	0.310293	-0.15	0.0104	0.616661	0.0364611
AP2B1	0.0458487	0.449489	-0.19	0.0163	0.724783	0.051875
AP2M1	0.0672328	0.321349	0.12	0.0413	0.624901	0.106006
AP2S1	0.176655	0.212815	0.32	0.00619	0.514386	0.0242455
AP3B1	-0.138866	0.0959882	-0.1	0.108	0.345727	0.219431
AP3B2	-1.00196	0.276054	-0.18	0.198	0.583173	0.340842
AP3D1	0.140329	0.116213	-0.05	0.453	0.380603	0.606665
AP3M1	0.074801	0.930272	0.15	0.0611	0.975256	0.142806
AP3M2	0.196486	0.445751	-0.06	0.329	0.722988	0.48684
AP3S1	-0.00102929	0.910425	0.45	1.61e-06	0.966385	4.32262e-05
AP3S2	0.0861282	0.669311	0	0.00172	0.861746	0.00891513
AP4B1	-0.0737798	0.502317	0.26	0.002	0.760846	0.00998216
AP4E1	-0.0259126	0.931929	0.23	5.03e-05	0.97545	0.000575573
AP4M1	0.214637	0.185853	0.09	0.208	0.482635	0.353436
AP4S1	-0.350833	0.216277	-0.06	0.1	0.519042	0.206742
AP5B1	0.38255	0.022778	-0.18	0.0736	0.166766	0.163893
AP5M1	-0.0696879	0.481319	-0.25	0.000495	0.747851	0.00337951
AP5S1	0.194148	0.598127	-0.06	0.303	0.822046	0.459997
AP5Z1	0.320006	0.089516	0.23	0.0083	0.333761	0.0304708
APAF1	-0.0289902	0.956801	0.19	0.000566	0.985642	0.00375544
APBA1	-0.598927	0.130397	-0.18	0.0269	0.404007	0.0762706
APBA2	0.219081	0.489136	0.39	0.00298	0.753567	0.0135756
APBB1	-0.328956	0.0628205	-0.31	2.47e-06	0.278118	5.8201e-05
APBB1IP	0.149096	0.602474	0.08	0.436	0.824288	0.591641
APBB2	-0.226999	0.187242	0.17	0.0572	0.483788	0.136034
APBB3	-0.0914289	0.536072	0.09	0.871	0.784311	0.923771
APC	-0.143991	0.149387	-0.04	0.651	0.433937	0.770275
APC2	0.0272636	0.861076	0.71	0.178	0.946661	0.316578
APCDD1	-0.25977	0.0841455	-0.14	0.813	0.323087	0.885489
APCDD1L	1.00967	0.0458813	2.67	4.26e-09	0.237809	4.98615e-07
APCS	0.658063	0.240068	0.35	0.0776	0.544814	0.170636
APEH	0.308575	0.0101437	-0.33	0.142	0.113462	0.268951
APEX1	0.181209	0.163383	0.02	0.878	0.454186	0.928062
APEX2	0.24141	0.0339317	0.23	0.0975	0.20494	0.202838
APH1A	0.16102	0.130928	0.1	0.406	0.40516	0.56318
APH1B	-0.0736558	0.228514	-0.04	0.799	0.53215	0.876048
API5	0.120246	0.582311	0.07	0.319	0.813533	0.476929
APIP	0.153096	0.377045	-0.08	0.0898	0.671786	0.190425
APLF	-0.50807	0.0830293	0.05	0.834	0.320657	0.898741
APLN	-0.203053	0.773724	-0.1	0.326	0.911499	0.48392
APLNR	-0.330393	0.584456	-0.28	0.866	0.815044	0.920485
APLP1	0.158666	0.919509	0.72	6.43e-06	0.970982	0.000117379
APLP2	0.193951	0.0610739	-0.23	0.0673	0.274526	0.153628
APMAP	0.316707	0.000605259	0.14	0.172	0.0316005	0.30913
APOA1	0.469874	0.616622	-3.56	0.164	0.832174	0.298103
APOA2	0.155793	0.361363	-5.43	0.393	0.658611	0.551123
APOA4	1.16475	0.183658	0.43	0.0011	0.480745	0.00625557
APOA5	-0.263022	0.942304	-5.08	0.136	0.979327	0.260452
APOB	-0.632982	0.253148	0.14	0.401	0.559275	0.558363
APOBEC1	0.0797216	0.681244	-2.26	0.312	0.866098	0.469916
APOBEC2	-0.155258	0.684547	-0.33	0.0397	0.868137	0.102827
APOBEC3A	-0.161856	0.802499	0.18	0.493	0.923574	0.641523
APOBEC3B	0.277809	0.0730121	0.6	0.0332	0.299339	0.0897969
APOBEC3C	0.399776	0.00363282	0.4	0.000427	0.072285	0.00301289
APOBEC3D	0.621857	0.000498928	0.6	0.000871	0.0283645	0.00523243
APOBEC3F	0.111953	0.955142	0.19	0.0715	0.984609	0.160655
APOBEC3G	0.370478	0.035088	0.76	2.53e-05	0.209433	0.000334124
APOBEC3H	1.19116	0.00866375	0.88	0.000301	0.104973	0.00228985
APOBEC4	-0.298215	0.296542	0.42	0.337	0.603585	0.495362
APOBR	0.0947444	0.108669	0.03	0.778	0.367109	0.861089
APOC1	0.500393	0.126731	0.05	0.131	0.397462	0.253042
APOC1P1	-0.310679	0.784107	0.35	0.0659	0.916272	0.151125
APOC2	0.984424	0.0344599	0.01	0.0169	0.206745	0.0533954
APOC3	2.27727	0.00458158	-3.81	0.109	0.0795028	0.220736
APOC4	0.652557	0.204548	-1.63	0.976	0.505528	0.985687
APOD	0.382744	0.668546	0.89	0.112	0.861442	0.225258
APOE	0.769635	0.00141418	-0.24	0.301	0.0450625	0.457853
APOF	-0.098858	0.87336	-2.78	0.396	0.952168	0.554029
APOH	0.974734	0.0636754	-3	0.123	0.279839	0.241894
APOL1	0.816226	0.00396017	0.98	0.000876	0.0748088	0.00524838
APOL2	0.402005	0.0110966	0.64	0.00639	0.117654	0.024909
APOL3	-0.0255231	0.968425	0.48	0.00408	0.988461	0.0174129
APOL4	0.350608	0.255318	0.75	0.000318	0.561976	0.00238974
APOL5	-0.344961	0.410757	0.23	0.0422	0.697369	0.107821
APOL6	0.574218	0.000315573	0.38	0.0134	0.0239461	0.0444137
APOLD1	-0.21773	0.4153	-0.53	0.626	0.700432	0.751368
APOM	-0.106856	0.601023	-1.09	1.91e-05	0.823499	0.000268269
APOO	0.190855	0.672349	-0.21	0.141	0.862804	0.267453
APOOL	-0.00149428	0.690685	-0.31	0.106	0.870673	0.216251
APOPT1	-0.0417264	0.547109	0.09	0.63	0.791089	0.754853
APP	0.267063	0.0964048	-0.31	0.000442	0.346461	0.00309193
APPBP2	-0.0750449	0.156571	-0.07	0.284	0.444847	0.440107
APPL1	-0.239536	0.038761	0.01	0.645	0.218418	0.765553
APPL2	-0.0551411	0.420088	-0.2	0.06	0.704395	0.140971
APRT	0.460121	0.00201799	0.08	0.494	0.0540532	0.642218
APTX	0.0465177	0.783311	0.04	0.721	0.915755	0.820361
AQP1	-0.403486	0.368109	-1.29	1.71e-07	0.664258	7.67486e-06
AQP10	-0.0355557	0.894334	-1.79	0.152	0.960637	0.282807
AQP11	0.0813724	0.563863	-0.05	0.401	0.802182	0.558363
AQP12A	-0.552534	0.449771	-1.57	0.717	0.725108	0.817264
AQP12B	-0.41257	0.351247	-1.67	0.0247	0.650076	0.0716204
AQP2	0.389595	0.84012	-1	0.773	0.938135	0.857676
AQP3	0.151349	0.489137	0.08	0.893	0.753567	0.937278
AQP4	-1.43024	0.0145548	-0.84	0.00124	0.134697	0.00691342
AQP5	-0.438677	0.269048	-1.11	0.391	0.577733	0.549265
AQP6	0.46549	0.355339	-6.28	0.513	0.653127	0.658411
AQP7	-0.372634	0.646704	-0.78	3.54e-08	0.848813	2.2886e-06
AQP8	-0.244358	0.554601	-0.31	0.591	0.79654	0.723123
AQP9	0.39249	0.467164	1.4	2.51e-05	0.737481	0.000332218
AQR	-0.118371	0.224514	-0.03	0.983	0.527154	0.990132
AR	-1.04961	0.000450785	-0.61	0.00361	0.0272426	0.0157562
ARAF	0.121876	0.200828	-0.04	0.43	0.501384	0.585852
ARAP1	0.16475	0.0622337	-0.24	0.455	0.276478	0.608752
ARAP2	-0.0920275	0.569517	0.07	0.878	0.805919	0.928062
ARAP3	-0.286415	0.0543541	0.12	0.0601	0.259152	0.141169
ARC	0.436587	0.218978	-0.6	0.178	0.52145	0.316578
ARCN1	0.186856	0.0337567	0.16	0.0688	0.204366	0.156116
AREG	0.675381	0.313283	0.61	0.264	0.619144	0.418493
AREL1	-0.0997301	0.4237	-0.24	0.16	0.706943	0.293093
ARF1	0.307489	0.00351361	0.07	0.36	0.0707781	0.519407
ARF3	0.0990678	0.341043	-0.08	0.139	0.641669	0.264725
ARF4	0.175483	0.211289	0.43	0.0035	0.512496	0.0153773
ARF5	0.233492	0.0261477	0.16	0.378	0.178655	0.536899
ARF6	0.470099	5.86064e-06	0	0.704	0.0055238	0.808363
ARFGAP1	0.348093	0.0248451	0.42	0.000953	0.174344	0.00558636
ARFGAP2	0.00788573	0.903821	-0.13	0.0026	0.964181	0.0122496
ARFGAP3	-0.106112	0.30339	-0.03	0.748	0.611011	0.839297
ARFGEF1	-0.0122524	0.843107	-0.1	0.818	0.93865	0.888126
ARFGEF2	0.0761487	0.370331	-0.13	0.757	0.666253	0.845739
ARFGEF3	0.110559	0.444509	-0.05	0.707	0.721562	0.810353
ARFIP1	-0.186606	0.0765815	-0.13	0.00347	0.306395	0.0152718
ARFIP2	0.119012	0.19791	0.02	0.371	0.497986	0.529772
ARFRP1	0.252057	0.0939266	-0.03	0.698	0.342225	0.803845
ARG1	-0.167159	0.649642	-2.99	0.175	0.850812	0.312921
ARG2	-0.564709	0.0931119	-0.31	0.291	0.340922	0.447354
ARGFX	0.106792	0.886491	-0.7	0.271	0.957178	0.426081
ARGLU1	0.337105	0.161504	-0.05	0.784	0.451554	0.86559
ARHGAP1	-0.0404268	0.856168	0.06	0.746	0.944453	0.837788
ARHGAP10	-0.32002	0.00132508	0.09	0.483	0.0441814	0.63325
ARHGAP11A	0.474742	0.0154382	1	1.18e-07	0.13865	5.77362e-06
ARHGAP12	-0.0171055	0.825218	0.07	0.459	0.933544	0.61241
ARHGAP15	-0.229462	0.440795	0.45	0.015	0.719577	0.0486278
ARHGAP17	-0.112135	0.129869	0.04	0.209	0.403067	0.354866
ARHGAP18	0.156066	0.345286	-0.1	0.464	0.64538	0.616738
ARHGAP19	0.087668	0.737289	0.1	0.118	0.894314	0.234768
ARHGAP20	-0.384291	0.0835823	0.32	0.0139	0.322067	0.0456569
ARHGAP21	-0.226725	0.0362779	0.15	0.0397	0.212656	0.102827
ARHGAP22	0.369527	0.0393541	0.91	7.31e-05	0.220373	0.000776438
ARHGAP24	-0.460761	0.0157508	-0.65	1.9e-09	0.139017	2.95405e-07
ARHGAP25	0.125669	0.625896	0.21	0.0964	0.837459	0.200993
ARHGAP26	-0.206034	0.169768	-0.06	0.45	0.463023	0.604093
ARHGAP27	0.0350643	0.706105	-0.26	0.0604	0.878425	0.141632
ARHGAP28	-0.198218	0.281432	-0.27	0.268	0.586565	0.422887
ARHGAP29	-0.226707	0.11192	-0.11	0.71	0.373165	0.811921
ARHGAP30	0.370217	0.0160231	0.51	0.00138	0.14004	0.00747747
ARHGAP31	-0.264471	0.0959882	-0.13	0.508	0.345727	0.65415
ARHGAP32	-0.558615	0.000678814	-0.25	0.0219	0.0339559	0.0649851
ARHGAP33	-0.0036373	0.990026	0.32	0.175	0.996873	0.312921
ARHGAP35	-0.0599166	0.326458	-0.1	0.506	0.630116	0.652137
ARHGAP36	-0.189192	0.51363	-0.46	0.000893	0.769615	0.00533061
ARHGAP39	0.0546882	0.85944	-0.06	0.624	0.94579	0.749872
ARHGAP4	0.248134	0.17501	0.53	0.00162	0.469665	0.00849516
ARHGAP42	-0.410933	0.0224076	-0.15	0.382	0.165474	0.540694
ARHGAP44	-0.301542	0.224514	0.27	0.188	0.527154	0.328619
ARHGAP5	-0.290185	0.0487377	-0.16	0.0196	0.245029	0.0597035
ARHGAP6	-0.517544	0.00383122	-0.52	0.00555	0.0740124	0.0222248
ARHGAP8	-0.12746	0.410544	-1	3.36e-07	0.697073	1.28023e-05
ARHGAP9	0.323784	0.0676808	0.77	0.000585	0.287893	0.00385295
ARHGDIA	0.344644	0.000684002	-0.03	0.908	0.0340253	0.945926
ARHGDIB	0.101797	0.477436	0.37	0.0114	0.745675	0.0391619
ARHGDIG	-0.261424	0.620322	-2.43	0.161	0.834427	0.294173
ARHGEF1	0.352662	0.00104086	0.42	0.00162	0.0399137	0.00849516
ARHGEF10	-0.10776	0.383834	-0.01	0.932	0.676213	0.959541
ARHGEF10L	-0.205066	0.141891	-0.45	2.18e-06	0.422232	5.33326e-05
ARHGEF11	0.0882088	0.430978	0.14	0.0985	0.712449	0.204396
ARHGEF12	-0.177759	0.0976634	-0.26	0.00289	0.348398	0.0132635
ARHGEF15	-0.368056	0.118162	-0.16	0.873	0.383827	0.925125
ARHGEF16	-0.437378	0.4545	-0.7	8e-07	0.727883	2.47862e-05
ARHGEF17	-0.343139	0.0980858	-0.08	0.714	0.348862	0.815038
ARHGEF18	0.210081	0.379299	-0.07	0.472	0.673125	0.623392
ARHGEF19	-0.0667334	0.605378	0.4	0.1	0.826043	0.206742
ARHGEF2	0.0769283	0.300463	0.31	0.00019	0.607988	0.0016118
ARHGEF25	-0.150652	0.375921	0.63	0.000221	0.670918	0.0018014
ARHGEF26	-0.439693	0.0282497	-0.37	0.305	0.186815	0.462328
ARHGEF28	-0.680907	0.00414732	-0.4	6.67e-05	0.0760186	0.000720859
ARHGEF3	-0.0161524	0.902171	0.08	0.624	0.963736	0.749872
ARHGEF33	-0.739899	0.0501645	-0.28	0.0292	0.248335	0.0812735
ARHGEF35	0.209081	0.144739	-0.23	0.0459	0.42738	0.11501
ARHGEF37	-0.612863	0.00719756	-0.42	0.000436	0.0986181	0.00305712
ARHGEF38	-0.299311	0.934411	-0.74	0.00251	0.976567	0.011907
ARHGEF39	-0.37186	0.399378	0.43	0.00135	0.68856	0.0073505
ARHGEF4	0.0527579	0.706093	0.54	0.205	0.878425	0.349333
ARHGEF40	-0.0882484	0.448241	-0.03	0.027	0.724271	0.0764815
ARHGEF5	-0.115765	0.556859	-0.37	0.000948	0.797778	0.00556981
ARHGEF6	-0.179081	0.209015	0.49	3.26e-05	0.509811	0.000409397
ARHGEF7	-0.257831	0.0152184	-0.13	0.149	0.137781	0.279022
ARHGEF9	-0.0435058	0.746753	-0.19	0.0117	0.898143	0.040016
ARID1A	-0.0578328	0.731028	0.06	0.374	0.890319	0.532951
ARID1B	0.105054	0.151753	-0.06	0.342	0.437827	0.500862
ARID2	0.0115237	0.965103	0	0.663	0.987942	0.779273
ARID3A	0.613374	0.00469644	0.16	0.374	0.0805593	0.532951
ARID3B	-0.0134426	0.768944	0.03	0.978	0.909888	0.986984
ARID3C	0.710967	0.230691	1.12	0.0136	0.535269	0.0449767
ARID4A	0.0418888	0.802583	-0.08	0.58	0.923574	0.71376
ARID4B	0.0694849	0.589476	0.17	0.00769	0.817813	0.028756
ARID5A	0.242932	0.110518	0.49	0.000137	0.370558	0.00125173
ARID5B	0.0370352	0.875833	-0.2	0.356	0.953132	0.515172
ARIH1	0.0281854	0.839848	0.01	0.748	0.938006	0.839297
ARIH2	0.130074	0.18173	0.03	0.183	0.477537	0.322873
ARIH2OS	-0.110357	0.991681	0.01	0.924	0.997594	0.954873
ARL1	0.00548494	0.716972	0	0.878	0.883535	0.928062
ARL10	0.301228	0.318308	0.11	0.288	0.623119	0.444191
ARL11	0.432086	0.131373	0.43	0.00959	0.405685	0.034238
ARL13A	-0.487494	0.250008	-0.11	0.843	0.55603	0.905117
ARL13B	0.00272686	0.857804	0.11	0.0483	0.945086	0.119552
ARL14	0.707508	0.205224	-0.39	0.163	0.506248	0.296767
ARL14EP	-0.0996025	0.324408	0.04	0.907	0.627918	0.945379
ARL15	-0.445768	0.000320672	-0.29	0.266	0.0240276	0.420844
ARL16	-0.235937	0.0813774	-0.11	0.616	0.317427	0.743451
ARL17A	-0.0886272	0.277726	0.05	0.399	0.584089	0.556617
ARL17B	0.0959966	0.334742	0.05	0.399	0.636318	0.556617
ARL2	0.258114	0.0452707	-0.13	0.288	0.236289	0.444191
ARL2BP	0.10462	0.573766	-0.02	0.683	0.808801	0.793304
ARL3	-0.0234205	0.506307	-0.16	0.0045	0.763404	0.0188461
ARL4A	0.160579	0.237492	0.63	0.000127	0.542684	0.00118269
ARL4C	0.925318	5.30511e-05	0.84	1.41e-07	0.0120736	6.61002e-06
ARL4D	-0.0395812	0.893926	-0.53	0.523	0.960354	0.666089
ARL5A	-0.13737	0.155962	0.06	0.605	0.443681	0.734482
ARL5B	0.0159108	0.784112	0.09	0.416	0.916272	0.57222
ARL5C	0.138083	0.762953	0.39	0.000797	0.906513	0.00488289
ARL6	-0.416239	0.0420139	-0.24	0.0119	0.227514	0.0404989
ARL6IP1	0.304369	0.0542237	0.09	0.296	0.258737	0.452786
ARL6IP4	0.4527	5.40022e-05	0.18	0.0361	0.0120736	0.0957179
ARL6IP5	0.367716	0.0199579	-0.05	0.446	0.155801	0.601111
ARL6IP6	0.291489	0.335787	0.43	0.00106	0.637337	0.00606469
ARL8A	0.323509	0.0107063	-0.01	0.93	0.116199	0.958419
ARL8B	0.11355	0.399964	-0.01	0.352	0.689013	0.511408
ARL9	0.602909	0.309489	0.84	9.28e-06	0.616087	0.000153876
ARMC1	0.115399	0.781711	0.11	0.207	0.915319	0.352004
ARMC10	-0.164394	0.133067	0.15	0.281	0.408324	0.437122
ARMC12	0.41717	0.424852	0.72	2.73e-05	0.708299	0.000354524
ARMC2	0.0420326	0.861076	-0.02	0.971	0.946661	0.98291
ARMC3	-0.181178	0.209952	-1.01	0.0168	0.510914	0.0531169
ARMC4	-0.184726	0.955092	0.21	0.105	0.984609	0.214626
ARMC5	0.354291	0.00819783	-0.13	0.215	0.103151	0.361863
ARMC6	0.292975	0.0119153	0.08	0.543	0.122211	0.6833
ARMC7	0.360566	0.0664375	-0.19	0.0767	0.285521	0.169176
ARMC8	-0.183881	0.0392547	-0.11	0.836	0.220161	0.899975
ARMC9	0.0466721	0.742024	0.12	0.246	0.89694	0.398099
ARMCX1	-0.0500959	0.356039	0.06	0.623	0.653821	0.749374
ARMCX2	-0.0142124	0.709979	0.03	0.333	0.880858	0.490933
ARMCX3	-0.0667534	0.368109	-0.06	0.511	0.664258	0.656927
ARMCX5	-0.180773	0.0466317	-0.01	0.452	0.239622	0.605915
ARMCX6	-0.0415519	0.727897	-0.03	0.764	0.888681	0.851117
ARMS2	-0.09872	0.644613	0.55	0.33	0.847807	0.487997
ARMT1	-0.175679	0.342101	-0.11	0.179	0.642444	0.31782
ARNT	0.0183599	0.968425	0.08	0.273	0.988461	0.428061
ARNT2	-0.271156	0.542957	-0.49	0.0105	0.788651	0.0367326
ARNTL	0.0441401	0.622211	0	0.899	0.835461	0.940929
ARNTL2	0.721546	0.0119506	1.39	3.16e-05	0.122444	0.000399642
ARPC1A	0.187786	0.0563424	0.18	0.0873	0.263648	0.186582
ARPC1B	0.525505	9.29e-05	0.3	0.000575	0.0138638	0.00379967
ARPC2	0.24446	0.0196278	0.29	8.55e-06	0.154503	0.00014431
ARPC3	0.270481	0.0162995	0.27	1.28e-05	0.140942	0.000198118
ARPC4	0.20724	0.048027	0.14	0.0798	0.243026	0.174148
ARPC5	0.382855	0.00112038	0.38	2.18e-07	0.0407803	9.22918e-06
ARPC5L	0.501854	0.000111238	0.28	0.00453	0.0148995	0.018954
ARPIN	-0.0208712	0.781711	0.34	0.177	0.915319	0.31552
ARPP19	0.135464	0.444509	-0.11	0.0311	0.721562	0.0853939
ARPP21	-0.822702	0.282911	-0.89	0.0076	0.588344	0.0285207
ARR3	-0.50174	0.746687	0.47	0.641	0.898143	0.762726
ARRB1	-0.106536	0.349562	-0.05	0.967	0.648701	0.980913
ARRB2	0.127383	0.266808	0.16	0.0444	0.574763	0.112067
ARRDC1	0.237769	0.0964048	-0.07	0.641	0.346461	0.762726
ARRDC2	-0.0932737	0.696838	0.13	0.391	0.873788	0.549265
ARRDC3	-0.102489	0.781711	0.25	0.00802	0.915319	0.0297231
ARRDC4	-0.086885	0.762583	0.09	0.7	0.906254	0.805216
ARRDC5	0.65847	0.0758865	1.02	0.0156	0.30479	0.0501913
ARSA	0.292356	0.0702247	-0.01	0.628	0.293485	0.753062
ARSB	-0.254513	0.0790387	-0.22	0.08	0.311356	0.174436
ARSD	0.0268347	0.699922	-0.39	2.33e-06	0.875049	5.58576e-05
ARSE	-0.66972	0.0504303	-0.42	0.00935	0.249064	0.0335685
ARSF	-0.475377	0.476757	-0.19	0.0328	0.745656	0.0889165
ARSG	-0.494926	0.0227781	-0.37	0.00015	0.166766	0.00134512
ARSH	0.187933	0.688389	-0.11	0.351	0.870024	0.510411
ARSI	0.517882	0.257572	1.77	0.00051	0.565061	0.00346606
ARSJ	0.0580162	0.730245	-0.42	0.178	0.890319	0.316578
ARSK	-0.132192	0.260578	0.12	0.202	0.567899	0.345767
ART1	-0.845265	0.0784961	-0.14	0.824	0.310011	0.89199
ART3	0.385412	0.965993	-1.49	0.559	0.988087	0.696678
ART4	-1.22453	0.016344	0.83	0.183	0.141259	0.322873
ART5	-0.927401	0.0784249	0.1	0.528	0.309893	0.670597
ARTN	0.667953	0.202251	0.59	0.027	0.503232	0.0764815
ARV1	0.165181	0.481319	0.02	0.119	0.747851	0.235788
ARVCF	-0.405083	0.197185	-0.58	2.64e-05	0.49714	0.000345341
ARX	0.36768	0.516241	-0.68	0.0587	0.77124	0.138534
AS3MT	0.156803	0.72368	-0.35	0.00339	0.886382	0.0150156
ASAH1	0.0403312	0.983378	-0.4	0.00201	0.993755	0.0100237
ASAH2	0.441628	0.463342	-0.34	0.109	0.734494	0.220736
ASAH2B	-0.0732643	0.966755	0.01	0.878	0.988087	0.928062
ASAP1	0.020379	0.704558	0.5	2.49e-05	0.877597	0.000331039
ASAP2	-0.0711731	0.498343	0.05	0.999	0.758227	0.999391
ASAP3	-0.0699711	0.98504	0.02	0.677	0.994537	0.789304
ASB1	0.404831	0.0041747	0.02	0.8	0.0763642	0.876769
ASB10	0.234474	0.652548	-0.16	0.645	0.852623	0.765553
ASB11	0.469705	0.42828	-1.34	0.0321	0.711512	0.0875357
ASB12	-0.193699	0.839985	-0.13	0.0736	0.938043	0.163893
ASB13	-0.400316	0.121133	-0.14	0.0137	0.389033	0.0451822
ASB14	-0.543389	0.0559348	-0.08	0.978	0.262932	0.986984
ASB15	0.662703	0.125945	-1.3	0.717	0.396454	0.817264
ASB16	-0.217955	0.990025	-0.47	0.95	0.996873	0.970153
ASB17	-0.956544	0.0340536	-0.25	0.202	0.205448	0.345767
ASB18	-0.186812	0.500928	-0.92	0.813	0.760316	0.885489
ASB2	0.0125398	0.267256	0.8	0.00843	0.575588	0.0308721
ASB3	-0.142498	0.138531	0.15	0.00137	0.416943	0.00743904
ASB4	-0.103125	0.980649	0.15	0.0274	0.99361	0.077321
ASB5	0.391363	0.195743	-1.68	0.472	0.495177	0.623392
ASB6	0.230192	0.308805	0.15	0.357	0.615894	0.516285
ASB7	-0.0113402	0.27314	-0.04	0.203	0.580926	0.34675
ASB8	-0.0904274	0.152947	-0.12	0.0174	0.439149	0.0545517
ASB9	0.401098	0.51299	-0.39	0.301	0.768891	0.457853
ASCC1	0.0256516	0.930272	0.08	0.428	0.975256	0.584105
ASCC2	0.156381	0.0461743	0.08	0.395	0.238572	0.553192
ASCC3	0.0535896	0.463345	0.2	0.179	0.734494	0.31782
ASCL1	0.0465717	0.639277	-0.36	0.000595	0.844385	0.00390446
ASCL2	0.284429	0.485905	0.68	0.000952	0.751433	0.00558636
ASCL3	-0.928742	0.0911481	-2.81	0.948	0.337318	0.968939
ASCL4	-0.113515	0.901244	-1.78	0.057	0.963551	0.135721
ASF1A	0.0420047	0.893927	0.15	0.0202	0.960354	0.0612188
ASF1B	0.877058	0.0146147	0.8	2.71e-06	0.134793	6.21392e-05
ASGR1	0.798566	0.0346237	0.23	0.000115	0.207535	0.00109836
ASGR2	0.00070562	0.706698	-0.17	0.362	0.879102	0.520866
ASH1L	-0.127788	0.0658231	0.01	0.857	0.28397	0.914338
ASH2L	0.0868969	0.503645	-0.08	0.0965	0.761634	0.201132
ASIC1	0.234181	0.248834	0.52	0.00117	0.554965	0.00658465
ASIC2	-0.00105426	0.898957	-0.38	0.33	0.962304	0.487997
ASIC3	0.275984	0.183751	0.69	0.092	0.480745	0.193896
ASIC4	-0.137944	0.732575	1.33	0.0193	0.89138	0.0590407
ASIC5	0.230645	0.554543	1.74	0.0817	0.79654	0.177623
ASIP	0.173	0.766137	1.15	0.474	0.907827	0.62525
ASL	0.211753	0.472285	-0.01	0.342	0.742162	0.500862
ASMT	0.298165	0.549554	0.2	0.527	0.792863	0.669755
ASMTL	0.240484	0.215119	-0.03	0.933	0.51758	0.960239
ASNA1	0.182741	0.0980858	0.04	0.152	0.348862	0.282807
ASNS	-0.0181207	0.633295	0.6	2.61e-06	0.841199	6.06224e-05
ASNSD1	-0.0387989	0.403472	0.04	0.441	0.692086	0.596302
ASPA	-1.26645	0.000807886	-0.7	0.00144	0.0364424	0.00773007
ASPDH	0.734081	0.0133963	-0.58	0.00307	0.128525	0.0139008
ASPG	-1.36553	0.0136236	-1.31	0.00054	0.129955	0.00361237
ASPH	0.342716	0.0689431	0.37	0.0403	0.29057	0.10408
ASPHD1	0.0990659	0.969255	0.25	0.0935	0.988914	0.196341
ASPHD2	0.890399	0.0239777	0.04	9.77e-05	0.170852	0.000972006
ASPM	0.611837	0.00428587	1.73	6.35e-11	0.0768283	4.94417e-08
ASPN	-0.0586388	0.642222	1.27	2.39e-05	0.845469	0.000319642
ASPRV1	-0.219178	0.144703	-0.24	0.0151	0.42738	0.0488724
ASPSCR1	0.124844	0.363691	-0.09	0.827	0.660545	0.894211
ASRGL1	-0.604116	0.0771027	-1.34	2.1e-06	0.307449	5.20149e-05
ASS1	-0.0780847	0.800972	-0.31	0.247	0.923322	0.399033
ASTE1	-0.104339	0.384973	0.05	0.356	0.677188	0.515172
ASTL	0.454952	0.400716	1.31	0.00158	0.689725	0.00832195
ASTN1	-0.81755	0.0943575	0.18	0.0709	0.343028	0.159547
ASTN2	-0.249417	0.160259	-0.65	8.74e-07	0.450225	2.65732e-05
ASXL1	-0.0111498	0.956801	0.24	0.000968	0.985642	0.00565577
ASXL2	0.0743713	0.692221	0.03	0.987	0.871138	0.992431
ASXL3	-1.55063	0.0041472	-0.85	7.1e-05	0.0760186	0.000758632
ASZ1	-0.109952	0.755651	0.75	0.914	0.902487	0.948699
ATAD1	-0.0274084	0.474856	0.01	0.448	0.743593	0.602492
ATAD2	0.510088	0.00101804	1.02	1.71e-07	0.0394127	7.67486e-06
ATAD2B	-0.20533	0.0351784	0.22	0.00166	0.209433	0.00865675
ATAD3A	0.185053	0.351713	0.15	0.35	0.650199	0.509287
ATAD3B	0.457355	0.0319655	0.47	0.183	0.199006	0.322873
ATAD3C	-0.060026	0.671589	-0.29	0.0102	0.862804	0.0359429
ATAD5	0.00665763	0.988364	0.67	1.63e-06	0.995928	4.35023e-05
ATAT1	0.211055	0.239984	-0.1	0.711	0.544814	0.812701
ATCAY	-0.298497	0.573833	-0.99	0.897	0.808832	0.939714
ATE1	-0.0542587	0.575186	-0.1	0.335	0.809974	0.49311
ATF1	0.145036	0.19075	0.12	0.0597	0.488901	0.140377
ATF2	-0.0693497	0.29275	0.05	0.796	0.598803	0.873882
ATF3	0.684715	0.0362779	-0.37	0.568	0.212656	0.704171
ATF4	0.106584	0.18794	0.27	0.0106	0.484263	0.0370173
ATF5	0.681583	0.00194155	0.41	3.52e-05	0.0530019	0.000434433
ATF6	-0.0714007	0.51501	0.09	0.511	0.770299	0.656927
ATF6B	0.24954	0.0121282	0.06	0.24	0.123055	0.39161
ATF7	0.0527615	0.4545	0	0.888	0.727883	0.934111
ATF7IP	-0.0392305	0.83822	0.22	0.0759	0.938001	0.16795
ATF7IP2	-0.401228	0.0702247	-0.05	0.517	0.293485	0.661695
ATG10	0.093235	0.710755	0.02	0.583	0.880906	0.716369
ATG101	0.518908	0.0197922	0.15	0.0816	0.155252	0.177492
ATG12	-0.034391	0.706105	0.36	7.92e-06	0.878425	0.000135984
ATG13	0.0678753	0.485219	0.07	0.198	0.750501	0.340842
ATG14	0.00439384	0.935242	-0.18	0.00346	0.977086	0.015239
ATG16L1	-0.155358	0.239151	0.07	0.211	0.54412	0.357077
ATG16L2	0.155168	0.26951	0.16	0.594	0.577733	0.725752
ATG2A	0.0764326	0.511653	-0.14	0.161	0.767652	0.294173
ATG2B	-0.333256	0.000864328	-0.08	0.24	0.0372077	0.39161
ATG3	0.109049	0.433421	0.07	0.83	0.714179	0.89648
ATG4A	-0.0183675	0.920342	-0.02	0.294	0.971042	0.450574
ATG4B	0.0415743	0.491758	0.02	0.874	0.754877	0.925527
ATG4C	-0.106528	0.658723	0.03	0.364	0.856302	0.522777
ATG4D	0.241782	0.217441	-0.43	0.00305	0.520161	0.0138277
ATG5	0.0672645	0.726333	0.16	0.0689	0.887679	0.156304
ATG7	-0.00654494	0.995013	0.12	0.165	0.998246	0.299344
ATG9A	-0.0542591	0.727897	-0.06	0.528	0.888681	0.670597
ATG9B	-0.511612	0.264561	-0.69	0.231	0.572485	0.380986
ATIC	0.397963	0.00322014	0.24	0.0546	0.067525	0.13128
ATL1	-0.323174	0.235842	-0.19	0.0416	0.540914	0.106653
ATL2	-0.123543	0.124673	-0.05	0.753	0.394599	0.843006
ATL3	-0.0757164	0.195741	0.29	0.0033	0.495177	0.0147336
ATM	-0.0937126	0.434645	0.06	0.372	0.71534	0.530903
ATMIN	-0.107574	0.362043	0.03	0.873	0.659121	0.925125
ATN1	0.0697996	0.245868	0.22	0.072	0.55141	0.161414
ATOH1	-0.168112	0.211361	1.81	0.716	0.512555	0.816488
ATOH7	-0.192429	0.601157	-0.26	0.462	0.823619	0.614856
ATOH8	-1.0436	0.0189279	-0.7	0.00136	0.152617	0.00739596
ATOX1	0.406904	0.00876994	0.23	0.367	0.105404	0.525695
ATP10A	0.160033	0.599575	0.32	0.0196	0.82271	0.0597035
ATP10B	-0.777319	0.160111	-1.96	0.417	0.450225	0.572935
ATP10D	-0.2086	0.111451	-0.43	0.00434	0.372364	0.0182829
ATP11A	-0.480178	0.00756492	-0.44	0.00339	0.100723	0.0150156
ATP11AUN	-0.221383	0.467603	-2.61	0.00219	0.738043	0.010733
ATP11B	-0.0702854	0.388401	0.13	0.0322	0.679778	0.0877149
ATP11C	-0.0924846	0.239984	0.15	0.296	0.544814	0.452786
ATP12A	-0.234436	0.793633	-1.5	0.455	0.92031	0.608752
ATP13A1	0.222787	0.0830293	0.12	0.315	0.320657	0.473002
ATP13A2	0.178514	0.037982	-0.09	0.387	0.216619	0.545314
ATP13A3	0.0108133	0.908773	0.25	0.0104	0.965966	0.0364611
ATP13A4	-1.1577	0.00819617	-1.45	1.8e-08	0.103151	1.44549e-06
ATP13A5	-0.178023	0.858346	-2.1	0.0768	0.945344	0.169272
ATP1A1	0.0307305	0.931929	-0.6	0.000555	0.97545	0.00369477
ATP1A2	-0.23426	0.516355	0.32	0.337	0.771281	0.495362
ATP1A3	0.395637	0.229308	1.18	9.86e-05	0.533143	0.000978785
ATP1A4	-0.658926	0.141593	0.61	0.803	0.422092	0.878497
ATP1B1	-0.270041	0.215891	-0.31	0.000191	0.518393	0.0016157
ATP1B2	-0.314157	0.173688	0.02	0.725	0.468153	0.822769
ATP1B3	0.235553	0.20601	0.26	0.00476	0.507233	0.0196909
ATP1B4	0.0913569	0.487631	-1.01	0.802	0.752977	0.878208
ATP23	0.262057	0.698379	0.18	0.00728	0.874586	0.0275974
ATP2A1	-0.177235	0.479374	0.08	0.948	0.746815	0.968939
ATP2A2	0.143516	0.0327229	0.06	0.339	0.201306	0.497567
ATP2A3	0.0905304	0.628851	0.25	0.367	0.839087	0.525695
ATP2B1	-0.200545	0.11964	0.34	0.0532	0.386317	0.128657
ATP2B2	-1.14678	0.0194102	-0.62	0.017	0.153602	0.0536262
ATP2B3	0.176611	0.742476	-0.84	0.000122	0.897209	0.00114928
ATP2B4	0.220793	0.0914997	0.26	0.000349	0.337572	0.00257515
ATP2C1	0.0734308	0.595237	0.02	0.264	0.820719	0.418493
ATP2C2	-0.458281	0.380958	-1.42	0.621	0.674464	0.747521
ATP4A	-0.205481	0.873979	-1.82	0.266	0.952194	0.420844
ATP4B	0.0304917	0.958453	-1.81	0.00539	0.986274	0.021725
ATP6AP1	0.202007	0.0735142	-0.2	0.0434	0.299953	0.110211
ATP6AP1L	-0.17779	0.419477	0.18	0.849	0.704395	0.909868
ATP6AP2	0.261189	0.0302564	-0.1	0.378	0.193373	0.536899
ATP6V0A1	-0.251648	0.224912	-0.49	1.07e-05	0.52788	0.000172782
ATP6V0A2	0.00556521	0.945187	0.18	0.00175	0.980048	0.00901323
ATP6V0A4	-0.131681	0.79446	-1.57	0.546	0.920527	0.685726
ATP6V0B	0.19916	0.104154	0.45	0.626	0.359452	0.751368
ATP6V0C	0.138699	0.287053	-0.47	0.0025	0.592912	0.011869
ATP6V0D1	0.202151	0.0939265	-0.21	0.0537	0.342225	0.129499
ATP6V0D2	0.562948	0.372435	-0.98	0.0148	0.668384	0.0480664
ATP6V0E1	0.398444	0.0162069	0.18	0.638	0.140549	0.760774
ATP6V0E2	0.613507	0.00507632	-0.32	0.085	0.0835544	0.182998
ATP6V1A	0.0986238	0.699922	-0.6	5.13e-05	0.875049	0.000582919
ATP6V1B1	0.542446	0.0506728	-1.22	1	0.249719	1
ATP6V1B2	0.130836	0.41769	-0.19	0.0278	0.702808	0.0781788
ATP6V1C1	0.0844729	0.791326	-0.09	0.509	0.919661	0.655014
ATP6V1C2	0.158601	0.62959	-0.92	0.0203	0.839254	0.0614386
ATP6V1D	0.0402911	0.810649	-0.36	1.09e-06	0.928055	3.17394e-05
ATP6V1E1	0.159396	0.180371	-0.12	0.00142	0.475711	0.00765023
ATP6V1E2	0.161101	0.594756	0.15	0.774	0.820719	0.858572
ATP6V1F	0.311316	0.00909681	0.2	0.563	0.106964	0.699813
ATP6V1G1	0.337854	0.000789847	0.07	0.261	0.0362682	0.415097
ATP6V1G2	0.117918	0.543158	-0.17	0.352	0.788814	0.511408
ATP6V1G3	0.220529	0.566652	0.69	0.885	0.803955	0.932379
ATP6V1H	0.0163943	0.945187	-0.32	0.00389	0.980048	0.0167538
ATP7A	-0.107432	0.317299	-0.11	0.952	0.622272	0.97142
ATP7B	-0.687083	0.000917543	-0.37	0.000379	0.0381238	0.0027456
ATP8A1	-0.301491	0.158407	-0.68	0.000147	0.448019	0.00132552
ATP8A2	0.695612	0.127	-0.4	0.493	0.398166	0.641523
ATP8B1	-0.517313	0.0080477	-0.36	0.0912	0.102139	0.192686
ATP8B2	0.0349982	0.941871	0.6	7.83e-06	0.979047	0.000135217
ATP8B3	0.549191	0.0033866	-0.03	0.0101	0.0693853	0.0356818
ATP8B4	-0.139442	0.463345	0.02	0.23	0.734494	0.379722
ATP9A	0.109977	0.804194	-0.35	0.0764	0.9243	0.168681
ATP9B	-0.0451184	0.504975	-0.05	0.33	0.762809	0.487997
ATPAF1	-0.119676	0.278649	-0.3	0.000139	0.584932	0.00126549
ATPAF2	0.0608615	0.660231	-0.29	0.00843	0.856894	0.0308721
ATR	-0.0479241	0.802583	0.16	0.173	0.923574	0.310491
ATRAID	-0.0255235	0.601024	0.1	0.855	0.823499	0.913292
ATRIP	0.0894857	0.596681	0.13	0.0564	0.821762	0.134543
ATRN	-0.094008	0.316292	0	0.777	0.62148	0.860568
ATRNL1	-0.151761	0.760995	-0.29	0.866	0.905208	0.920485
ATRX	0.0162977	0.74045	0	0.831	0.895944	0.897073
ATXN1	0.0163037	0.745175	0.12	0.112	0.89778	0.225258
ATXN10	0.051583	0.586605	0.01	0.891	0.816106	0.936057
ATXN1L	-0.127304	0.136325	-0.25	0.0011	0.41343	0.00625557
ATXN2	-0.00385028	0.58374	0.05	0.89	0.814272	0.935226
ATXN2L	0.171508	0.0446029	0.2	0.00846	0.234719	0.0309566
ATXN3	-0.0484033	0.956801	0.02	0.302	0.985642	0.458868
ATXN3L	0.514953	0.0913551	1.61	0.00309	0.337572	0.0139737
ATXN7	0.0429151	0.352791	0.1	0.159	0.65105	0.291649
ATXN7L1	-0.254599	0.092303	-0.12	0.287	0.339208	0.44303
ATXN7L2	-0.0377	0.980885	0.09	0.236	0.99361	0.38681
ATXN7L3	0.195621	0.0420141	0.15	0.00528	0.227514	0.0213682
ATXN7L3B	-0.0283376	0.870089	-0.14	0.0161	0.95079	0.0513388
AUH	-0.173737	0.179694	-0.41	8.81e-10	0.474905	1.92402e-07
AUNIP	-0.369013	0.407981	1.01	0.0269	0.695681	0.0762706
AUP1	0.24576	0.00344381	0.27	0.00235	0.0697644	0.0113281
AURKA	0.312614	0.0403598	1.04	3.99e-06	0.223351	8.29883e-05
AURKAIP1	0.438992	0.0152184	-0.07	0.43	0.137781	0.585852
AURKB	0.783288	0.0064687	1.9	4.43e-10	0.0935716	1.3431e-07
AURKC	0.620529	0.0593586	0.93	0.00344	0.270248	0.0151882
AUTS2	-0.284977	0.0389579	-0.06	0.695	0.219182	0.801834
AVEN	0.157583	0.214349	0.56	1.88e-06	0.516352	4.80769e-05
AVIL	-0.768011	0.0919006	0.38	0.0955	0.338494	0.199582
AVL9	0.112189	0.281897	0.22	0.223	0.587207	0.371487
AVP	0.537615	0.47923	-0.76	0.342	0.746815	0.500862
AVPI1	0.451303	0.208247	-0.02	0.976	0.509221	0.985687
AVPR1A	0.150793	0.998338	-1.02	0.656	0.999286	0.773839
AVPR1B	-0.435861	0.277227	-0.94	0.00532	0.584068	0.0214815
AVPR2	0.0836702	0.845543	1.31	0.56	0.939806	0.697536
AWAT1	-0.719464	0.161362	-0.09	0.128	0.451554	0.249074
AWAT2	0.111227	0.93138	1.03	0.0226	0.97545	0.0666646
AXDND1	-0.774534	0.0553704	-0.76	0.0526	0.261353	0.127689
AXIN1	0.297023	0.0198473	-0.02	0.89	0.155276	0.935226
AXIN2	-0.400907	0.222138	0.04	0.458	0.524325	0.611486
AXL	0.317178	0.112863	0.67	4.03e-05	0.374704	0.000485008
AZGP1	-0.357775	0.59884	-1.5	1.22e-06	0.82271	3.47894e-05
AZI2	0.0697663	0.830088	0.09	0.878	0.935096	0.928062
AZIN1	0.134292	0.22932	0.3	8.88e-05	0.533143	0.00090098
AZIN2	0.43071	0.212815	0.2	0.743	0.514386	0.835572
AZU1	-0.0682883	0.634033	-0.86	0.491	0.84181	0.639851
B2M	0.466207	0.00342082	0.12	0.544	0.0696929	0.683886
B3GALNT1	-0.304728	0.157181	-0.24	0.045	0.445873	0.113214
B3GALNT2	-0.0547095	0.786514	0.15	0.0896	0.916926	0.190204
B3GALT1	-0.166363	0.548597	-0.5	0.615	0.792088	0.742595
B3GALT2	-0.164027	0.217441	0.35	0.442	0.520161	0.597249
B3GALT4	0.175277	0.58088	-0.16	0.44	0.813136	0.595265
B3GALT5	0.564149	0.179887	0.15	0.328	0.475274	0.486083
B3GALT6	0.0475489	0.646694	0.02	0.906	0.848813	0.945052
B3GAT1	0.604076	0.32543	-0.29	0.924	0.629152	0.954873
B3GAT2	0.0683342	0.752745	0.17	0.224	0.901653	0.372667
B3GAT3	0.245177	0.0856526	0.09	0.304	0.3258	0.461124
B3GLCT	0.0203334	0.907948	-0.05	0.294	0.965966	0.450574
B3GNT2	-0.0337601	0.676915	-0.12	0.318	0.864451	0.475831
B3GNT3	-0.171511	0.92116	-0.56	0.053	0.971663	0.128381
B3GNT4	0.24612	0.314284	0.54	0.0796	0.620051	0.173817
B3GNT5	0.00189825	0.988364	0.45	0.000656	0.995928	0.00420159
B3GNT6	-0.11032	0.945666	0.67	0.382	0.980488	0.540694
B3GNT7	0.791106	0.0226368	0.34	0.0204	0.166266	0.0616683
B3GNT8	-0.270633	0.870907	-0.04	0.0427	0.95099	0.108835
B3GNT9	0.00198539	0.839033	0.22	0.196	0.938006	0.338539
B3GNTL1	0.244645	0.0252503	0.36	0.00472	0.175536	0.0195571
B4GALNT1	-0.296307	0.839848	-0.11	1.19e-05	0.938006	0.000185794
B4GALNT2	0.282098	0.609503	-1.22	0.166	0.828107	0.300731
B4GALNT3	0.326229	0.430366	-0.61	0.139	0.712449	0.264725
B4GALNT4	0.831099	0.240722	0.7	0.00916	0.54555	0.0329988
B4GALT1	0.0392821	0.565282	0.02	0.232	0.803291	0.381967
B4GALT2	0.125983	0.448241	0.35	0.000593	0.724271	0.00389704
B4GALT3	0.22646	0.00448691	0.21	0.000817	0.0783153	0.0049714
B4GALT4	0.0854612	0.545723	-0.04	0.379	0.78985	0.538063
B4GALT5	0.17934	0.0919006	-0.31	0.0884	0.338494	0.188236
B4GALT6	-0.703237	0.00386945	-0.26	0.443	0.0742703	0.597968
B4GALT7	0.347827	0.00840188	0.2	0.247	0.103766	0.399033
B4GAT1	-0.162847	0.699922	-0.15	0.0758	0.875049	0.167749
B9D1	-0.00482305	0.836592	-0.31	0.0148	0.937351	0.0480664
B9D2	-0.35077	0.523788	0	0.911	0.776106	0.947288
BAALC	1.00665	0.0793547	0.19	0.15	0.312142	0.280338
BAAT	-0.891419	0.0753881	-1.89	0.013	0.304081	0.0433931
BABAM1	0.0274481	0.764172	0.07	0.271	0.906638	0.426081
BACE1	0.118445	0.358215	0.23	0.0443	0.655319	0.111862
BACE2	-0.044924	0.867629	-0.12	0.171	0.949551	0.307704
BACH1	0.0692232	0.588039	0.31	0.00035	0.816896	0.00258147
BACH2	0.366218	0.206754	0.15	0.493	0.507766	0.641523
BAD	0.403231	0.00414732	0.06	0.665	0.0760186	0.780855
BAG1	0.223252	0.0951592	-0.24	2.39e-06	0.344404	5.69908e-05
BAG2	0.430558	0.0599295	0.88	2.5e-06	0.272056	5.86763e-05
BAG3	0.153066	0.0914997	-0.01	0.0886	0.337572	0.18855
BAG4	0.148172	0.235842	0.1	0.628	0.540914	0.753062
BAG5	0.0776784	0.278649	-0.12	0.066	0.584932	0.151316
BAG6	0.11125	0.301437	-0.1	0.0545	0.608857	0.13111
BAGE2	-0.234335	0.80591	0.66	0.277	0.92544	0.432666
BAHD1	-0.0158129	0.793734	-0.27	0.000686	0.92031	0.00434402
BAIAP2	0.379134	0.0227781	-0.17	0.0822	0.166766	0.178494
BAIAP2L1	0.215044	0.201562	0.22	0.152	0.502237	0.282807
BAIAP2L2	-0.103591	0.921997	-0.45	0.00664	0.971814	0.0256657
BAIAP3	-0.570109	0.015394	-0.39	0.000141	0.138392	0.00127979
BAK1	0.455022	0.0287023	0.22	0.000159	0.18821	0.00141309
BAMBI	-0.548114	0.199	-0.9	0.000932	0.499397	0.00549926
BANF1	0.49899	0.00144509	0.29	0.026	0.0454011	0.0744377
BANF2	-0.330202	0.507301	-0.76	0.178	0.764321	0.316578
BANK1	-0.0436654	0.713861	-0.11	0.159	0.882472	0.291649
BANP	0.0403236	0.812265	0.05	0.64	0.928273	0.762093
BAP1	0.0166539	0.882406	-0.11	0.352	0.955677	0.511408
BARD1	-0.00633803	0.683022	0.56	0.00339	0.867106	0.0150156
BARHL1	0.0585174	0.865069	-1.87	0.508	0.948604	0.65415
BARHL2	0.224049	0.261894	1.05	0.809	0.569659	0.882958
BARX1	1.12467	0.0397946	3.13	0.000236	0.22173	0.00189775
BARX2	-1.61042	0.00281203	-0.19	0.234	0.0626346	0.384341
BASP1	0.857313	0.00232786	1.67	1.44e-06	0.0576589	3.99807e-05
BATF	1.05776	0.0249697	1.06	4.41e-06	0.174808	8.94386e-05
BATF2	1.07938	0.00268045	0.46	0.0231	0.0613119	0.06786
BATF3	0.664705	0.0433921	0.83	1.46e-05	0.231588	0.000219527
BAX	0.399542	0.00184811	-0.04	0.9	0.0514133	0.941645
BAZ1A	0.086584	0.548497	0.43	1e-06	0.792008	2.97475e-05
BAZ1B	0.171604	0.0357245	0.15	0.03	0.21128	0.0830869
BAZ2A	0.0575642	0.854533	0.11	0.0525	0.943638	0.127498
BAZ2B	-0.0739428	0.390697	-0.02	0.935	0.681665	0.961579
BBC3	0.510157	0.0148723	-0.16	0.223	0.136302	0.371487
BBIP1	-0.164149	0.17172	0.07	0.809	0.46551	0.882958
BBOF1	0.181439	0.0860328	-0.35	0.00137	0.326899	0.00743904
BBOX1	-1.23952	0.0129379	-1.26	5.01e-07	0.126607	1.73538e-05
BBS1	-0.0504691	0.637752	-0.47	3.44e-09	0.844114	4.27802e-07
BBS10	-0.296212	0.0293154	0.11	0.0875	0.190418	0.186853
BBS12	-0.509066	0.0243795	-0.38	7.49e-05	0.172428	0.000791333
BBS2	-0.25181	0.00996206	-0.29	8.78e-05	0.112485	0.00089591
BBS4	-0.275693	0.00398643	-0.16	0.107	0.0749097	0.21777
BBS5	-0.234862	0.038565	-0.15	0.0843	0.218068	0.181775
BBS7	-0.34555	0.020519	-0.04	0.942	0.158004	0.965507
BBS9	-0.12966	0.624421	-0.08	0.109	0.83661	0.220736
BBX	0.152744	0.182412	-0.05	0.454	0.478628	0.607731
BCAM	-0.192857	0.562468	-0.52	0.000162	0.801744	0.00143335
BCAN	-0.169106	0.87746	-1.68	0.574	0.953325	0.709301
BCAP29	0.0979469	0.462075	0.13	0.0322	0.734106	0.0877149
BCAP31	0.289608	0.0249795	0.05	0.45	0.174808	0.604093
BCAR1	0.167007	0.226908	-0.32	0.0147	0.530064	0.0478371
BCAR3	-0.176303	0.0552746	-0.21	0.000103	0.26097	0.00101125
BCAR4	0.417384	0.819992	-0.46	0.881	0.93181	0.930135
BCAS1	0.463131	0.443627	-0.06	0.688	0.721241	0.796374
BCAS2	0.00366273	0.846368	-0.08	0.0851	0.939952	0.183148
BCAS3	-0.275975	0.0105789	-0.29	0.000309	0.115446	0.00233484
BCAS4	0.151371	0.756239	0.26	0.0627	0.902487	0.145765
BCAT1	0.513366	0.118653	1.34	1.09e-06	0.384655	3.17394e-05
BCAT2	0.251212	0.127771	-0.43	0.00446	0.398993	0.018718
BCCIP	0.272856	0.0195732	0.14	0.0376	0.154413	0.0987593
BCDIN3D	0.411841	0.136866	-0.16	0.00937	0.414231	0.0336066
BCHE	-0.761868	0.231428	-1.12	0.416	0.53627	0.57222
BCKDHA	0.0292456	0.491758	-0.37	1.96e-06	0.754877	4.92973e-05
BCKDHB	-0.0593954	0.489137	-0.42	7.24e-06	0.753567	0.000127487
BCKDK	0.119651	0.249276	-0.03	0.794	0.555248	0.872971
BCL10	0.0269293	0.881584	-0.02	0.645	0.955437	0.765553
BCL11A	-0.672207	0.0951568	-0.21	0.268	0.344404	0.422887
BCL11B	0.664937	0.0607863	0.64	0.00407	0.273854	0.0173785
BCL2	-0.281252	0.114768	-0.38	0.000518	0.378084	0.00350315
BCL2A1	0.0774948	0.921169	0.51	0.00207	0.971663	0.0102629
BCL2L1	0.233013	0.0883425	-0.1	0.384	0.331456	0.542453
BCL2L10	-0.75318	0.317539	-0.82	0.000181	0.622563	0.00155535
BCL2L11	0.269843	0.128817	0.24	0.0156	0.40126	0.0501913
BCL2L12	0.57192	0.00208257	0.41	0.000174	0.054462	0.00151482
BCL2L13	0.120839	0.142457	-0.18	0.00193	0.423283	0.00972221
BCL2L14	0.202378	0.403675	0.65	0.000554	0.692369	0.00369086
BCL2L15	-0.0926213	0.96839	-0.55	0.561	0.988461	0.69849
BCL2L2	0.294254	0.092303	-0.37	0.0117	0.339208	0.040016
BCL3	0.42782	0.00898666	0.52	2.11e-06	0.106367	5.21185e-05
BCL6	-0.224638	0.0927068	0.31	0.000292	0.339994	0.00223659
BCL6B	-0.480812	0.0253866	-0.2	0.661	0.175938	0.777637
BCL7A	0.324093	0.11192	-0.51	3.13e-06	0.373165	6.90296e-05
BCL7B	0.0695065	0.817116	0.02	0.744	0.93067	0.836329
BCL7C	0.293067	0.00863685	0.18	0.128	0.104973	0.249074
BCL9	-0.245514	0.0871815	-0.09	0.337	0.329307	0.495362
BCL9L	0.178932	0.226108	0.43	2.77e-05	0.528816	0.000358937
BCLAF1	0.187172	0.0215635	0.04	0.396	0.162183	0.554029
BCO1	-0.662855	0.527867	-0.27	0.0388	0.778477	0.101096
BCO2	-0.350184	0.149093	0.28	0.104	0.433928	0.212995
BCOR	-0.0497426	0.453244	0	0.976	0.726912	0.985687
BCORL1	-0.131918	0.257063	0.07	0.641	0.564222	0.762726
BCR	-0.0466607	0.74045	-0.57	4.65e-08	0.895944	2.90147e-06
BCS1L	-0.155766	0.200828	-0.06	0.282	0.501384	0.438221
BCYRN1	-0.163278	0.282945	1.09	0.246	0.588344	0.398099
BDH1	-0.194616	0.876654	-0.75	0.0237	0.953325	0.0692252
BDH2	-0.37737	0.0066765	-0.6	1.04e-09	0.0952692	2.06937e-07
BDKRB1	-0.522383	0.35837	0.31	0.00142	0.655486	0.00765023
BDKRB2	-0.113078	0.709924	-0.41	0.191	0.880858	0.332468
BDNF	-0.867606	0.0174963	0.41	0.807	0.146219	0.88185
BDP1	-0.0404105	0.738877	0.11	0.0953	0.895009	0.199233
BEAN1	-0.177072	0.333698	0.35	0.964	0.635214	0.978979
BECN1	0.0788981	0.414108	-0.11	0.137	0.699608	0.261947
BEGAIN	0.0882348	0.919282	0.54	0.165	0.970982	0.299344
BEND2	-0.182357	0.964112	-2	0.13	0.987942	0.251734
BEND3	0.567814	0.00401168	0.07	0.242	0.0750909	0.393725
BEND4	0.672424	0.0733943	0.86	0.0125	0.299953	0.0420692
BEND5	-0.393517	0.0599319	-0.17	0.144	0.272056	0.271992
BEND6	1.25232	0.0174675	1	7.38e-07	0.146219	2.31769e-05
BEND7	-0.441353	0.194305	-0.44	0.000268	0.493214	0.00209853
BEST1	-0.0761863	0.253582	0.4	0.000285	0.559275	0.00219896
BEST2	-0.535328	0.0910447	2.68	0.107	0.33721	0.21777
BEST3	-0.0439783	0.835463	-0.33	0.125	0.936848	0.244912
BEST4	-0.0788165	0.926046	-0.08	0.426	0.973618	0.582041
BET1	0.411681	0.0147869	0.31	0.000322	0.135936	0.0024117
BET1L	0.0630033	0.442031	0.07	0.217	0.720347	0.364202
BEX1	-0.745197	0.272828	-1.05	8.95e-05	0.580744	0.000906029
BEX2	-0.00236248	0.232154	-0.65	8.39e-05	0.537072	0.000866983
BEX3	0.172966	0.0374066	-0.05	0.339	0.214911	0.497567
BEX4	0.0920968	0.710755	-0.33	0.00282	0.880906	0.0130358
BEX5	-0.731527	0.0933879	-0.98	0.00015	0.341573	0.00134512
BFAR	-0.0638449	0.414108	0.04	0.763	0.699608	0.850374
BFSP1	0.195403	0.54215	0.28	0.0139	0.788502	0.0456569
BFSP2	0.661779	0.272385	0.06	0.0241	0.580214	0.0701989
BGLAP	0.718593	0.144361	0.26	0.0282	0.426675	0.0790801
BGN	0.0887132	0.762583	0.59	0.00727	0.906254	0.0275712
BHLHA15	0.992023	0.0441424	0.59	0.188	0.233566	0.328619
BHLHB9	-0.357637	0.0617963	-0.11	0.0517	0.276042	0.125965
BHLHE22	0.0802228	0.847556	1.18	0.00794	0.940716	0.029506
BHLHE23	-0.187165	0.778602	0.03	0.186	0.914308	0.326494
BHLHE40	0.300674	0.0826599	0.08	0.275	0.320128	0.430406
BHLHE41	-0.196069	0.732596	-0.03	0.94	0.89138	0.96423
BHMT	-1.28566	0.00573492	-0.51	0.0319	0.0886117	0.0871097
BHMT2	-0.575298	0.239984	-0.26	0.108	0.544814	0.219431
BICC1	0.171891	0.555461	-0.2	0.215	0.79654	0.361863
BICD1	0.150404	0.320333	0.54	6.7e-05	0.62435	0.000723228
BICD2	0.148205	0.107299	0.07	0.364	0.36475	0.522777
BICDL1	0.309076	0.141327	-0.92	4e-05	0.421673	0.000482046
BICDL2	-0.569468	0.0510419	-0.25	0.2	0.250877	0.343262
BID	0.204792	0.136325	0.52	9.92e-07	0.41343	2.96079e-05
BIK	0.352227	0.624571	-0.55	0.414	0.836748	0.570652
BIN1	0.244053	0.130398	-0.56	0.188	0.404007	0.328619
BIN2	0.214568	0.129342	0.52	0.0162	0.402337	0.0516117
BIN3	0.338648	0.0509229	-0.06	0.598	0.250598	0.728502
BIRC2	-0.159864	0.0765815	0.2	0.0344	0.306395	0.0924561
BIRC3	0.167777	0.486523	0.92	0.000263	0.751739	0.00207389
BIRC5	1.46497	4.8955e-05	1.48	1.34e-09	0.0120736	2.37591e-07
BIRC6	-0.0217462	0.531961	0.06	0.511	0.782068	0.656927
BIRC7	1.49834	0.0125152	0.48	0.67	0.12486	0.784514
BIVM	-0.515425	0.0142009	-0.18	0.117	0.132938	0.233245
BLCAP	0.250243	0.231751	-0.12	0.797	0.53627	0.874498
BLID	-0.970939	0.0417603	3.24	0.0147	0.227409	0.0478371
BLK	0.555029	0.105464	1.08	0.0493	0.36184	0.121573
BLM	0.56356	0.0176456	1.19	1.48e-09	0.146771	2.57319e-07
BLMH	0.0501041	0.664765	-0.1	0.0722	0.858919	0.161741
BLNK	-0.131056	0.946846	-0.35	0.161	0.980973	0.294173
BLOC1S1	0.203191	0.0272175	0.25	0.939	0.182551	0.963922
BLOC1S2	0.116432	0.595237	0.08	0.301	0.820719	0.457853
BLOC1S3	0.448922	0.254446	0.24	0.00273	0.560752	0.0127248
BLOC1S4	0.734247	0.00136891	0.06	0.496	0.0447339	0.643977
BLOC1S5	0.168722	0.742024	-0.24	0.0069	0.89694	0.0264367
BLOC1S6	0.220094	0.0670569	0.02	0.725	0.286395	0.822769
BLVRA	0.542827	0.000468764	-0.09	0.983	0.0273801	0.990132
BLVRB	0.235809	0.155962	-0.05	0.823	0.443681	0.891554
BLZF1	-0.105635	0.350099	0.14	0.0118	0.649226	0.0402734
BMF	0.276822	0.535385	0.12	0.94	0.784311	0.96423
BMI1	-0.224328	0.193591	0.13	0.45	0.492726	0.604093
BMP1	0.29903	0.107754	0.67	3.99e-06	0.365466	8.29883e-05
BMP10	0.241943	0.490236	0.32	0.221	0.753898	0.369082
BMP15	0.0263948	0.880419	-0.42	0.988	0.955052	0.993102
BMP2	-0.251578	0.141609	-0.17	0.216	0.422092	0.363102
BMP2K	0.0488819	0.709204	0.25	0.0497	0.880201	0.122173
BMP3	-0.246956	0.330751	1.23	0.764	0.633418	0.851117
BMP4	-0.741543	0.0216823	0.04	0.558	0.162668	0.695916
BMP5	0.529843	0.462241	-0.99	0.135	0.734305	0.259036
BMP6	-0.523236	0.067993	-0.34	0.368	0.288679	0.526832
BMP7	-0.00150932	0.970799	-1.13	0.68	0.989873	0.791257
BMP8A	0.709561	0.0537008	0.68	0.0263	0.257494	0.0750686
BMP8B	0.498112	0.206701	0.01	0.687	0.507766	0.795782
BMPER	-0.408561	0.70301	1.64	0.00285	0.876647	0.0131203
BMPR1A	-0.353745	0.107754	0.05	0.517	0.365466	0.661695
BMPR1B	0.566546	0.23581	-1.28	7.31e-05	0.540914	0.000776438
BMPR2	-0.113696	0.250992	0.03	0.426	0.556765	0.582041
BMS1	0.235011	0.00102559	0.18	0.000425	0.0394127	0.0030047
BMT2	-0.0264425	0.729462	0.14	0.0231	0.889803	0.06786
BMX	-0.426538	0.0333205	-0.38	0.563	0.203375	0.699813
BNC1	1.58715	0.00383877	-0.81	0.859	0.0740783	0.915762
BNC2	0.0786381	0.402301	0.25	0.129	0.691202	0.250475
BNIP1	0.122873	0.792128	0.24	0.0139	0.920035	0.0456569
BNIP2	0.0839684	0.545723	0.26	9.47e-06	0.78985	0.000156159
BNIP3	0.165135	0.164646	-0.09	0.769	0.455996	0.854614
BNIP3L	0.078092	0.74045	-0.01	0.613	0.895944	0.741079
BNIPL	0.918701	0.0356933	0.32	0.246	0.21128	0.398099
BOC	-0.164954	0.608293	0.01	0.489	0.827633	0.638127
BOD1	0.100522	0.375921	0.23	0.103	0.670918	0.211455
BOD1L1	0.113337	0.157793	-0.01	0.983	0.447184	0.990132
BOK	0.482592	0.139644	-0.47	0.00079	0.418956	0.00485328
BOLA1	0.20036	0.527111	0.1	0.433	0.778435	0.588909
BOLA2	1.60593	0.00375102	0.27	0.0479	0.0732647	0.118791
BOLA3	0.0546565	0.791326	0.04	0.481	0.919661	0.631183
BOLL	0.962368	0.2936	-1.03	0.453	0.599691	0.606665
BORA	-0.125105	0.506307	0.57	1.11e-07	0.763404	5.476e-06
BORCS5	-0.0591931	0.689149	0.11	0.198	0.870024	0.340842
BORCS6	0.480858	0.0931118	-0.13	0.196	0.340922	0.338539
BORCS7	-0.0256381	0.93607	-0.23	1.16e-05	0.977403	0.000182062
BORCS8	0.606532	0.0311416	0.02	0.303	0.196783	0.459997
BPGM	0.0604266	0.683787	-0.39	6.18e-05	0.867965	0.000680636
BPHL	0.199094	0.356039	-0.67	1.07e-06	0.653821	3.1361e-05
BPI	0.295411	0.730496	0.23	0.00158	0.890319	0.00832195
BPIFA1	-0.522911	0.280372	-0.25	0.575	0.585937	0.709998
BPIFA2	-0.540821	0.607934	-2.66	0.0949	0.827633	0.198606
BPIFA3	-0.00417263	0.644093	0.7	0.418	0.847309	0.574089
BPIFB1	-0.515579	0.996608	-0.7	0.0768	0.998963	0.169272
BPIFB2	-0.339849	0.7083	-1.84	0.956	0.880093	0.974003
BPIFB3	-0.0139132	0.81328	4.28	2.99e-05	0.929053	0.000381646
BPIFB4	0.658931	0.113039	2.57	0.293	0.375219	0.449772
BPIFB6	-0.0965006	0.753708	-8.28	0.514	0.90216	0.659222
BPIFC	0.0882745	0.319704	-0.01	0.904	0.62435	0.9439
BPNT1	0.173948	0.41173	-0.33	0.000253	0.697763	0.00201097
BPTF	-0.116709	0.0951592	-0.09	0.351	0.344404	0.510411
BPY2	-0.120885	0.440684	-1.1	0.643	0.719577	0.764243
BPY2B	0.0470098	0.637193	-1.1	0.643	0.843749	0.764243
BPY2C	-0.171572	0.984172	-1.1	0.643	0.994258	0.764243
BRAF	-0.2258	0.0204057	-0.08	0.455	0.157443	0.608752
BRAP	0.00401283	0.383834	0.11	0.0159	0.676213	0.0509642
BRAT1	0.210774	0.1377	0.11	0.15	0.415834	0.280338
BRCA1	0.221511	0.165279	0.56	0.00577	0.457186	0.0229213
BRCA2	0.21404	0.238321	0.68	9.31e-05	0.543661	0.000935073
BRCC3	-0.170915	0.176672	-0.08	0.313	0.471933	0.470946
BRD1	-0.082633	0.931929	-0.08	0.164	0.97545	0.298103
BRD2	0.0754643	0.422494	-0.05	0.439	0.705917	0.594586
BRD3	0.0907308	0.368109	-0.11	0.213	0.664258	0.35951
BRD4	0.0995227	0.0985097	0.16	0.0142	0.349537	0.0464463
BRD7	0.232746	0.00111219	-0.05	0.757	0.0406471	0.845739
BRD8	-0.0342006	0.661741	0.01	0.569	0.857363	0.70502
BRD9	0.169123	0.0835858	0.24	0.00157	0.322067	0.00828634
BRDT	-0.278223	0.451003	-0.04	0.0546	0.72562	0.13128
BRF1	0.0657224	0.960121	-0.09	0.0714	0.987035	0.160491
BRF2	0.18952	0.4153	0.15	0.121	0.700432	0.238826
BRI3	0.310385	0.0335825	0.2	0.163	0.203863	0.296767
BRI3BP	0.44573	0.0240514	0.2	0.0248	0.170852	0.0718057
BRICD5	1.03919	0.0027335	-0.04	0.798	0.0619047	0.875273
BRINP1	-0.286079	0.461296	0.62	0.75	0.733674	0.840804
BRINP2	-0.216732	0.693567	0.13	0.247	0.872215	0.399033
BRINP3	-0.706096	0.177698	1.47	0.00266	0.472279	0.0124634
BRIP1	0.197271	0.241655	0.85	0.000112	0.546615	0.00107717
BRIX1	0.029248	0.926961	0.41	2.17e-07	0.973951	9.22918e-06
BRK1	0.00555485	0.879118	0	0.472	0.954137	0.623392
BRMS1	0.533819	0.000113152	0.08	0.0727	0.0148995	0.162434
BRMS1L	-0.0928781	0.670829	-0.06	0.133	0.862399	0.256104
BROX	0.00886373	0.867629	-0.02	0.878	0.949551	0.928062
BRPF1	-0.294198	0.154147	0.09	0.0577	0.44097	0.136787
BRPF3	-0.0371681	0.540198	-0.01	0.676	0.787068	0.788601
BRS3	0.549595	0.0862459	2.33	0.00172	0.327431	0.00891513
BRSK1	0.130085	0.371444	-0.37	0.645	0.667318	0.765553
BRSK2	0.0569782	0.939382	0.55	0.3	0.978233	0.45672
BRWD1	-0.17261	0.08991	0.04	0.379	0.335011	0.538063
BRWD3	-0.090717	0.361494	0.05	0.442	0.658611	0.597249
BSCL2	-0.025217	0.68915	-0.08	0.504	0.870024	0.650637
BSDC1	-0.0758347	0.390697	-0.13	0.00308	0.681665	0.0139355
BSG	0.192235	0.207508	-0.01	0.0365	0.508353	0.0964216
BSN	-0.245902	0.387256	-0.49	0.0461	0.678902	0.115382
BSND	0.207949	0.261939	-0.68	0.881	0.569687	0.930135
BSPH1	-0.226323	0.183662	-0.2	0.81	0.480745	0.883672
BSPRY	-0.524816	0.331368	-0.74	3.94e-09	0.633616	4.7674e-07
BST1	-0.0540262	0.915382	0.27	0.0677	0.968719	0.154305
BST2	0.211386	0.17501	0.59	2.87e-05	0.469665	0.000368959
BSX	0.13681	0.338154	2.28	2.14e-05	0.640269	0.000293664
BTAF1	-0.119976	0.321349	0.29	0.00578	0.624901	0.0229508
BTBD1	-0.10188	0.217441	-0.14	0.0644	0.520161	0.148752
BTBD10	-0.0176164	0.526506	0.16	0.0105	0.777834	0.0367326
BTBD11	0.710068	0.0504302	0.19	0.000129	0.249064	0.00119696
BTBD16	-0.401869	0.404024	0.18	0.861	0.692656	0.917021
BTBD17	0.237171	0.503141	1.25	0.00911	0.761634	0.0328452
BTBD18	-0.355381	0.0150012	0.01	0.23	0.136923	0.379722
BTBD19	0.23032	0.283297	0.18	0.24	0.588344	0.39161
BTBD2	0.092705	0.299492	-0.04	0.416	0.606914	0.57222
BTBD3	-0.0971012	0.212433	-0.1	0.617	0.514156	0.744257
BTBD6	0.143752	0.502317	0.03	0.945	0.760846	0.967308
BTBD7	-0.361207	0.000436866	-0.28	0.00038	0.0267011	0.00275062
BTBD8	-1.15595	0.00448656	-0.27	0.00577	0.0783153	0.0229213
BTBD9	-0.0684503	0.315789	-0.34	2.96e-07	0.62148	1.15991e-05
BTC	0.310294	0.333527	-0.91	0.000121	0.635214	0.00114106
BTD	-0.0472175	0.681493	-0.28	0.000537	0.866098	0.00359499
BTF3	0.141442	0.121133	0.16	0.0095	0.389033	0.0339912
BTF3L4	0.192743	0.226108	0.11	0.00821	0.528816	0.0302271
BTG1	0.035488	0.864352	0.1	0.124	0.94805	0.243459
BTG2	0.0249942	0.940213	-0.18	0.0668	0.978233	0.1527
BTG3	0.0405895	0.986702	0.19	0.00276	0.995373	0.0128213
BTG4	-0.142619	0.964118	1.97	1.31e-05	0.987942	0.000201196
BTK	-0.0739768	0.890633	0.33	0.0832	0.959366	0.180097
BTLA	-0.157941	0.936894	0.97	0.00553	0.97742	0.0221596
BTN1A1	-0.232708	0.747321	0.46	0.0373	0.898732	0.0981008
BTN2A1	0.040821	0.504975	0.18	0.0196	0.762809	0.0597035
BTN2A2	0.421503	0.0213274	0.16	0.232	0.161289	0.381967
BTN3A1	0.408677	0.00520902	0.39	0.0308	0.0851124	0.0847521
BTN3A2	0.520453	0.000361436	0.35	0.0342	0.0247992	0.0920153
BTN3A3	0.412043	0.007612	0.38	0.0238	0.100975	0.0694493
BTNL2	-0.903724	0.0899261	0.17	0.809	0.335011	0.882958
BTNL3	-0.60246	0.259439	-0.17	0.533	0.567082	0.674651
BTNL8	-0.391555	0.397998	0.25	0.177	0.687437	0.31552
BTNL9	-1.00999	0.0372164	-0.4	0.473	0.214437	0.624345
BTRC	-0.00460595	0.612673	-0.1	0.028	0.830124	0.0786918
BUB1	0.498451	0.0182517	1.45	3e-09	0.149746	3.99282e-07
BUB1B	0.685202	0.000684002	1.3	4.51e-08	0.0340253	2.83386e-06
BUB3	0.191675	0.0864143	0.47	6.81e-10	0.327445	1.62115e-07
BUD13	-0.0894223	0.748331	0.04	0.445	0.8988	0.600035
BUD31	0.45202	6.97385e-05	0.27	0.0169	0.0132389	0.0533954
BVES	-0.321002	0.443243	0.53	0.146	0.72079	0.274755
BYSL	0.010643	0.0481448	0.29	7.23e-05	0.243484	0.00076931
BZW1	0.2818	0.0283999	0.22	0.00331	0.187117	0.0147598
BZW2	0.242145	0.0582523	0.32	0.00242	0.267483	0.0115659
C10orf105	-0.276043	0.410019	0.45	0.801	0.697073	0.877435
C10orf113	-1.03527	0.0880103	0.09	0.932	0.331111	0.959541
C10orf120	-0.0718204	0.481786	1.12	0.0256	0.748423	0.0735748
C10orf25	-0.219861	0.432008	-0.04	0.962	0.713281	0.977613
C10orf53	0.0374716	0.441471	-0.25	0.371	0.720286	0.529772
C10orf55	0.793793	0.139432	1.12	0.000332	0.418669	0.00247315
C10orf62	-0.623951	0.174501	-0.22	0.129	0.469215	0.250475
C10orf67	-1.04549	0.126326	-0.37	0.00581	0.396955	0.0230597
C10orf71	0.460343	0.210647	-4.45	0.981	0.511562	0.988952
C10orf82	0.285793	0.86616	1.05	0.302	0.949045	0.458868
C10orf88	-0.0586083	0.270414	0.11	0.0327	0.578011	0.0887798
C10orf90	1.1657	0.0517122	1.91	0.000483	0.252402	0.00331401
C10orf95	0.260836	0.477514	0.14	0.748	0.745733	0.839297
C10orf99	0.560086	0.411595	0.78	0.0232	0.697763	0.0680868
C11orf1	-0.125116	0.408179	-0.12	0.00901	0.695681	0.032537
C11orf16	-0.0892328	0.667532	-0.55	0.919	0.860598	0.951848
C11orf21	1.13705	0.0670207	0.56	0.0336	0.286395	0.0905915
C11orf24	0.190478	0.120634	0.43	0.000766	0.388056	0.00473835
C11orf42	-0.106206	0.655688	-0.2	0.262	0.854121	0.416243
C11orf45	0.705418	0.174868	0.36	0.00978	0.469665	0.0347846
C11orf49	0.0359682	0.848	-0.13	0.366	0.940716	0.524808
C11orf52	-1.41968	0.0578288	-1.08	1.29e-10	0.266976	6.60038e-08
C11orf53	-0.0880927	0.972351	-2.73	0.623	0.990273	0.749374
C11orf54	-0.250239	0.26951	-0.68	9.42e-07	0.577733	2.82568e-05
C11orf58	0.26899	0.033409	0.09	0.275	0.203708	0.430406
C11orf65	-0.061855	0.477428	-0.24	0.0268	0.745675	0.0760955
C11orf68	0.156937	0.410544	-0.06	0.171	0.697073	0.307704
C11orf71	0.116969	0.895575	-0.34	1.06e-06	0.960932	3.12726e-05
C11orf74	-0.0757097	0.30831	0.03	0.58	0.615751	0.71376
C11orf80	0.0336134	0.815498	-0.03	0.677	0.930128	0.789304
C11orf86	0.205548	0.680748	1.24	0.00678	0.866098	0.0260774
C11orf87	0.108465	0.816189	2.21	0.00158	0.93058	0.00832195
C11orf88	-0.745351	0.119382	0.63	0.0644	0.386317	0.148752
C11orf94	0.741606	0.0920562	0.43	0.85	0.338927	0.910231
C11orf95	0.098025	0.497022	0.02	0.327	0.757436	0.485083
C11orf96	-0.228887	0.403472	0.23	0.205	0.692086	0.349333
C12orf10	0.0595077	0.462075	0	0.742	0.734106	0.834867
C12orf29	0.206003	0.449489	0.31	7.55e-05	0.724783	0.000796263
C12orf4	-0.169909	0.236666	0.31	2.02e-06	0.541902	5.05226e-05
C12orf40	-0.324307	0.229867	1.74	0.126	0.534118	0.246252
C12orf42	-0.515041	0.281643	0.01	0.797	0.586881	0.874498
C12orf43	0.269113	0.212815	-0.02	0.498	0.514386	0.645777
C12orf45	-0.144401	0.685317	0.46	1.94e-06	0.868615	4.89317e-05
C12orf49	0.0390172	0.434645	-0.39	0.000178	0.71534	0.00153843
C12orf50	0.485709	0.338565	0.82	0.363	0.64046	0.522053
C12orf54	-0.324328	0.386884	0.32	0.117	0.678902	0.233245
C12orf56	-0.127735	0.898579	0.08	0.0527	0.962279	0.12781
C12orf57	0.107551	0.389548	0.29	0.00202	0.680921	0.0100596
C12orf60	-0.573685	0.0732985	-0.12	0.326	0.299824	0.48392
C12orf65	0.330822	0.00876994	0.1	0.0655	0.105404	0.15042
C12orf66	-0.139728	0.60538	0.14	0.0837	0.826043	0.180808
C12orf71	-0.307051	0.430944	0.56	0.0219	0.712449	0.0649851
C12orf73	0.147938	0.751491	0.09	0.707	0.901283	0.810353
C12orf74	0.300618	0.578541	-0.53	0.0534	0.812154	0.129036
C12orf75	0.285267	0.185853	-0.09	0.119	0.482635	0.235788
C12orf76	0.0212639	0.392422	0.13	0.281	0.682661	0.437122
C12orf77	0.751962	0.0749905	-1.08	0.987	0.303418	0.992431
C14orf119	-0.0216686	0.338935	0.06	0.521	0.64046	0.664393
C14orf132	0.627089	0.129336	0.23	0.0378	0.402337	0.0991537
C14orf177	0.147874	0.335374	0.93	0.338	0.63689	0.496547
C14orf178	0.127583	0.629762	0.33	0.273	0.839254	0.428061
C14orf180	0.0346034	0.783626	-0.66	0.163	0.916003	0.296767
C14orf28	-0.0815867	0.409359	-0.03	0.212	0.69646	0.358228
C14orf39	-0.0367425	0.788114	1.75	0.0133	0.91766	0.0441558
C14orf93	0.0912235	0.856168	-0.02	0.471	0.944453	0.622669
C15orf32	0.0164038	0.653015	-0.46	0.953	0.852844	0.972163
C15orf39	-0.128169	0.312284	-0.02	0.838	0.618285	0.901207
C15orf40	-0.172609	0.049699	-0.04	0.0214	0.2475	0.0639038
C15orf41	-0.0351972	0.665522	0.17	0.37	0.859711	0.528808
C15orf48	1.14798	0.0186657	-0.32	0.28	0.151184	0.436097
C15orf56	0.416428	0.13722	-0.59	0.242	0.415091	0.393725
C15orf61	-0.00914172	0.572347	-0.01	0.215	0.807883	0.361863
C15orf62	-0.0143643	0.661741	-0.39	0.00834	0.857363	0.03058
C16orf46	0.26141	0.573053	-0.23	0.0351	0.808496	0.0938165
C16orf54	0.593728	0.0674501	0.53	0.0834	0.287457	0.180378
C16orf58	-0.0262915	0.88405	-0.07	0.269	0.956259	0.423793
C16orf70	-0.113373	0.408179	0.03	0.752	0.695681	0.842202
C16orf71	-0.0720976	0.960949	-0.68	0.00764	0.987531	0.0285869
C16orf72	0.155517	0.0552746	-0.07	0.182	0.26097	0.321648
C16orf74	0.624841	0.192089	0.71	0.0411	0.491055	0.105659
C16orf78	0.353885	0.582349	-0.99	0.568	0.813533	0.704171
C16orf82	-0.156727	0.941339	0.34	0.0125	0.979047	0.0420692
C16orf86	-0.111588	0.522429	-0.61	0.000481	0.775247	0.00330408
C16orf87	0.398024	0.222928	0.08	0.0854	0.525082	0.183617
C16orf89	-0.856051	0.0449234	-0.12	0.272	0.235644	0.426979
C16orf90	0.121809	0.319966	-0.22	0.636	0.62435	0.759502
C16orf91	0.671049	0.00175259	-0.09	0.215	0.0499768	0.361863
C16orf92	0.0543182	0.991645	-2.34	0.102	0.997594	0.210125
C16orf96	0.494002	0.33004	-0.76	0.00238	0.6333	0.0114296
C17orf100	-0.0899325	0.946196	-0.14	0.287	0.98081	0.44303
C17orf107	0.0837966	0.675392	-0.46	0.000127	0.864169	0.00118269
C17orf49	0.615543	0.000416741	0.16	0.0217	0.0264858	0.0645628
C17orf53	0.389053	0.0801107	0.7	7.88e-06	0.313649	0.000135688
C17orf58	0.00586124	0.417089	0.24	0.0272	0.702578	0.0769021
C17orf64	-0.233644	0.419414	0.76	0.77	0.704395	0.855566
C17orf67	0.583098	0.305963	0.64	8.36e-06	0.613769	0.000141504
C17orf75	-0.150889	0.206758	-0.14	0.0276	0.507766	0.077714
C17orf77	0.179771	0.408746	-1.41	0.868	0.696304	0.92179
C17orf80	-0.190512	0.101084	-0.09	0.0475	0.35411	0.118061
C17orf97	0.309044	0.132261	-0.76	1.11e-05	0.407281	0.000177165
C17orf99	0.780453	0.222672	1.12	0.234	0.525082	0.384341
C18orf21	-0.0654244	0.435871	0.15	0.109	0.71621	0.220736
C18orf25	-0.0840376	0.155356	0.03	0.75	0.442447	0.840804
C18orf32	-0.139171	0.593059	0	0.00225	0.819883	0.0109343
C18orf54	-0.130384	0.391848	0.53	0.000236	0.682277	0.00189775
C19orf12	0.264107	0.0454952	0.11	0.00987	0.236771	0.0350073
C19orf18	-0.913179	0.121633	0.14	0.495	0.389593	0.643004
C19orf24	0.393834	0.007949	0.07	0.168	0.101606	0.303403
C19orf25	0.334097	0.251853	-0.02	0.0124	0.557915	0.0418664
C19orf33	0.852223	0.00210451	0.25	0.162	0.054462	0.295487
C19orf38	0.436222	0.239956	0.61	0.00064	0.544814	0.00411974
C19orf44	-0.000633477	0.667037	-0.04	0.653	0.86055	0.771672
C19orf47	-0.0482409	0.390697	0.03	0.207	0.681665	0.352004
C19orf48	0.608062	0.00693261	0.39	0.00192	0.0971437	0.00968545
C19orf53	0.456031	2.00186e-05	0.29	0.0794	0.00804119	0.173529
C19orf54	0.243302	0.094336	0.04	0.326	0.343028	0.48392
C19orf57	-0.573295	0.309726	0.48	0.0348	0.616445	0.0932932
C19orf66	0.42556	0.00196213	0.34	0.0118	0.0531585	0.0402734
C19orf71	0.0534747	0.797753	-0.33	0.0382	0.922164	0.100013
C19orf73	0.302197	0.403879	0.05	0.716	0.692651	0.816488
C1D	0.000127747	0.489136	-0.05	0.757	0.753567	0.845739
C1GALT1	0.0603301	0.512995	-0.06	0.524	0.768891	0.666984
C1GALT1C1	-0.186534	0.133875	0.08	0.514	0.409819	0.659222
C1GALT1C1L	-0.53709	0.45635	0.28	0.694	0.730186	0.801041
C1orf100	0.22275	0.66744	0.94	0.255	0.860598	0.408274
C1orf105	-0.787893	0.0975289	0.23	0.518	0.348398	0.662407
C1orf109	-0.110718	0.710755	0.02	0.691	0.880906	0.798814
C1orf112	-0.0677582	0.704558	0.56	7.05e-07	0.877597	2.25047e-05
C1orf115	-0.151563	0.517028	-0.54	7.79e-06	0.771435	0.000134916
C1orf116	-0.285389	0.484056	-0.5	0.237	0.749803	0.387881
C1orf122	0.537871	0.000737946	0.12	0.233	0.0355245	0.383261
C1orf127	-0.134997	0.718053	0.15	0.309	0.884319	0.466811
C1orf131	0.226666	0.106393	0.24	0.000177	0.363257	0.00153423
C1orf141	0.140756	0.415045	0.77	0.697	0.700432	0.803313
C1orf146	-0.0943269	0.782374	-0.5	0.519	0.915755	0.663212
C1orf158	-0.388638	0.35767	-2.24	0.547	0.655125	0.686549
C1orf159	0.261652	0.358215	0.11	0.744	0.655319	0.836329
C1orf162	-0.0391465	0.976731	0.64	0.000823	0.992189	0.00500281
C1orf174	0.0510009	0.930272	0.15	0.00247	0.975256	0.0117578
C1orf185	-0.651284	0.135517	0.99	0.103	0.412096	0.211455
C1orf189	-0.364212	0.437753	0.03	0.626	0.717513	0.751368
C1orf194	-0.852162	0.178533	-0.86	0.776	0.473513	0.859992
C1orf198	-0.0985629	0.639985	0.23	0.00313	0.84476	0.0141225
C1orf21	0.698777	0.0240517	0.59	6.48e-05	0.170852	0.000703722
C1orf210	-0.894084	0.217976	-1.3	1.49e-13	0.520562	2.19373e-09
C1orf216	0.0285052	0.828461	0.48	9.25e-07	0.934149	2.7887e-05
C1orf226	0.121007	0.734816	-0.28	0.189	0.893171	0.329852
C1orf229	0.0904687	0.55331	-0.6	4.74e-05	0.796023	0.000551194
C1orf35	0.745067	8.75096e-06	0.21	0.00992	0.00589987	0.0351707
C1orf43	-0.00348222	0.983378	0.04	0.639	0.993755	0.761561
C1orf50	0.0729416	0.508977	-0.05	0.823	0.765367	0.891554
C1orf52	-0.0663226	0.60538	0.28	0.00221	0.826043	0.0107927
C1orf53	0.221072	0.520242	0.58	0.68	0.774059	0.791257
C1orf54	-0.0292064	0.391848	0.45	0.00396	0.682277	0.0169858
C1orf56	0.399149	0.161191	-0.03	0.681	0.451455	0.792266
C1orf61	0.928206	0.137787	0.12	0.000285	0.415834	0.00219896
C1orf68	0.135381	0.974059	1.63	0.0151	0.990936	0.0488724
C1orf74	0.50359	0.231329	-0.09	0.235	0.536125	0.385559
C1orf87	-0.0349336	0.56593	-2.2	0.294	0.803901	0.450574
C1orf94	-0.142018	0.666675	2.03	0.0012	0.860386	0.00673022
C1QA	0.68173	0.000966583	0.76	8.78e-05	0.0386968	0.00089591
C1QB	0.668634	0.00142441	0.84	4.04e-05	0.0452277	0.000485885
C1QBP	0.410471	0.00156381	0.04	0.742	0.0475462	0.834867
C1QC	0.568255	0.00388233	0.78	9.07e-05	0.0742787	0.000915029
C1QL1	0.833929	0.0422247	1.84	1.47e-08	0.227828	1.22441e-06
C1QL2	0.457756	0.138915	1.25	0.00852	0.417747	0.0311316
C1QL3	-0.475219	0.113806	0.55	0.368	0.376752	0.526832
C1QL4	0.165867	0.679784	-0.04	0.831	0.866	0.897073
C1QTNF1	-0.269544	0.139365	0.69	0.000255	0.418554	0.00202418
C1QTNF2	0.240712	0.801458	0.86	0.00724	0.923551	0.0274923
C1QTNF3	-0.380808	0.0628205	0.42	0.297	0.278118	0.45358
C1QTNF4	0.270846	0.66137	0.28	0.115	0.857363	0.230154
C1QTNF6	0.332207	0.146469	0.89	0.000202	0.429783	0.00168959
C1QTNF7	-0.241255	0.292272	-0.08	0.419	0.598447	0.575242
C1QTNF8	-0.0247653	0.720708	0.69	0.919	0.88564	0.951848
C1QTNF9	-0.17172	0.517122	-0.78	0.000474	0.771461	0.00326226
C1QTNF9B	-0.306522	0.602102	-0.42	0.92	0.824288	0.952388
C1R	0.504992	0.0103904	1.02	5.25e-10	0.114858	1.47157e-07
C1RL	0.0477806	0.570932	0.26	0.0114	0.806962	0.0391619
C1S	0.356777	0.0748648	1.02	4.08e-09	0.303041	4.87098e-07
C2	0.853457	0.00255511	1.02	3.67e-05	0.0598913	0.000450771
C20orf141	1.46095	0.00501918	2.88	1.16e-10	0.0832285	6.512e-08
C20orf144	0.353689	0.218614	0.33	0.868	0.521366	0.92179
C20orf173	-0.333073	0.310349	0.55	0.192	0.616703	0.333657
C20orf194	-0.178941	0.0487377	-0.12	0.119	0.245029	0.235788
C20orf197	-0.670663	0.157505	0.49	0.159	0.44665	0.291649
C20orf202	0.375704	0.224019	0.08	0.394	0.526612	0.552266
C20orf203	-0.403249	0.28954	0.6	0.0478	0.595206	0.118658
C20orf27	0.322842	0.168476	0.41	0.000895	0.462175	0.00533544
C20orf85	-0.161222	0.927877	-3.8	0.747	0.974456	0.838701
C20orf96	0.015595	0.663253	-0.12	0.0083	0.857831	0.0304708
C21orf58	0.816322	0.0250462	0.64	0.0264	0.175069	0.0752102
C21orf62	-1.06279	0.0160676	-0.24	0.0289	0.140293	0.080639
C21orf91	-0.0845248	0.85535	0.25	0.000682	0.944191	0.00432634
C22orf15	-0.0437687	0.799189	-0.04	0.962	0.922773	0.977613
C22orf23	-0.174693	0.841473	-0.14	0.000527	0.938338	0.00354794
C22orf24	-0.254321	0.419134	-0.45	0.0362	0.704246	0.0958695
C22orf31	-0.810517	0.0793852	-0.48	0.0234	0.312142	0.0685614
C22orf34	-0.152479	0.324408	-0.59	0.698	0.627918	0.803845
C22orf39	0.111059	0.313283	-0.14	0.0114	0.619144	0.0391619
C22orf42	-0.0488707	0.785602	0.12	0.67	0.916707	0.784514
C2CD2	-0.224215	0.12725	0.08	0.0857	0.398461	0.184041
C2CD2L	0.194068	0.120634	0.1	0.157	0.388056	0.289344
C2CD3	-0.115191	0.165915	0.07	0.302	0.458096	0.458868
C2CD4A	-0.64665	0.145109	0.19	0.813	0.428078	0.885489
C2CD4B	-0.532363	0.305223	0.49	0.144	0.613071	0.271992
C2CD4C	0.292501	0.427168	0.09	0.435	0.710485	0.590821
C2CD4D	-0.0155195	0.971669	-0.33	0.42	0.98999	0.576173
C2CD5	-0.109963	0.446995	-0.07	0.825	0.723629	0.892695
C2orf15	-0.724903	0.0843402	-0.65	0.000301	0.323312	0.00228985
C2orf16	0.201985	0.80742	0.09	0.371	0.926046	0.529772
C2orf27B	-0.192704	0.599444	0.44	0.283	0.82271	0.439317
C2orf40	-1.19929	0.0301043	-0.61	0.0789	0.193021	0.172795
C2orf42	-0.0753996	0.386685	-0.01	0.957	0.678902	0.974634
C2orf49	-0.0671119	0.462075	0.24	0.00119	0.734106	0.00668041
C2orf50	0.265655	0.629206	-0.34	0.0302	0.839254	0.0834215
C2orf66	-0.163077	0.88582	0.35	0.768	0.956713	0.85398
C2orf68	0.108339	0.450739	0.11	0.127	0.725364	0.247558
C2orf69	0.0644547	0.643715	0.13	0.148	0.846936	0.27776
C2orf70	-0.150111	0.903758	-0.41	0.0139	0.964181	0.0456569
C2orf72	-0.083352	0.896392	-0.45	0.494	0.961471	0.642218
C2orf73	-1.25491	0.0091344	-0.6	0.000415	0.107264	0.00295735
C2orf74	1.09201	0.237938	-0.19	0.0965	0.543564	0.201132
C2orf76	-0.0177468	0.656461	0.15	0.183	0.854915	0.322873
C2orf78	0.0317851	0.947676	0.09	0.0453	0.981606	0.113841
C2orf80	-0.103782	0.912861	0.35	0.81	0.967697	0.883672
C2orf83	0.0836018	0.466164	-0.19	0.468	0.73672	0.620076
C2orf88	-0.508277	0.0185615	-0.4	0.00826	0.150475	0.030355
C3	0.105003	0.504975	0.41	0.0179	0.762809	0.0557193
C3AR1	0.246382	0.0145332	0.43	0.0355	0.134571	0.0946455
C3orf14	0.145572	0.672338	0.15	0.738	0.862804	0.832091
C3orf18	0.160963	0.501644	-0.04	0.00691	0.760846	0.026458
C3orf20	-0.730318	0.187841	0.9	0.209	0.484263	0.354866
C3orf22	-0.231148	0.666974	0.27	0.502	0.86055	0.649319
C3orf33	-0.380057	0.218201	-0.36	6.07e-06	0.520562	0.000112644
C3orf35	-0.171849	0.868425	0.38	0.216	0.950158	0.363102
C3orf38	0.0675524	0.893927	0.21	0.0441	0.960354	0.111514
C3orf49	0.663114	0.220836	-0.17	0.153	0.52325	0.283959
C3orf52	0.08811	0.948504	0.11	0.875	0.981839	0.926312
C3orf62	-0.305453	0.193591	-0.14	0.317	0.492726	0.47485
C3orf67	0.316248	0.551277	0.05	0.839	0.793974	0.902012
C3orf70	-0.544219	0.0066343	-0.1	0.537	0.0949747	0.678085
C3orf79	-0.180915	0.9734	0.99	0.156	0.990387	0.288035
C3orf84	-0.554577	0.196672	-0.75	0.824	0.496546	0.89199
C4A	-0.228557	0.933585	-0.18	0.393	0.9761	0.551123
C4BPA	0.166441	0.729677	0.51	0.53	0.890005	0.672422
C4BPB	0.431976	0.376086	-0.14	0.0897	0.6711	0.190348
C4orf17	-0.0423987	0.896487	1.06	0.017	0.961491	0.0536262
C4orf19	-0.767407	0.095159	-0.85	9.58e-08	0.344404	4.97271e-06
C4orf3	0.279329	0.172374	-0.14	0.0895	0.466648	0.190081
C4orf33	0.263966	0.4023	-0.15	0.205	0.691202	0.349333
C4orf36	-0.72168	0.0293107	-0.24	0.0761	0.190418	0.168205
C4orf45	-0.445507	0.367296	-0.94	0.0901	0.664196	0.19088
C4orf46	0.280157	0.605222	0.25	0.0253	0.826043	0.0728647
C4orf47	-0.0134918	0.867629	-0.14	0.729	0.949551	0.825478
C4orf48	1.40664	0.00748659	-0.42	0.146	0.100548	0.274755
C4orf50	0.459057	0.226653	0.63	0.0115	0.529883	0.0394449
C4orf51	0.185682	0.738389	0.19	0.735	0.895009	0.829858
C5	-0.298697	0.219781	0.17	0.00892	0.521924	0.0322836
C5AR1	0.319664	0.0802911	0.21	0.0208	0.314147	0.0625187
C5AR2	0.00211633	0.839033	-0.03	0.457	0.938006	0.610515
C5orf15	0.26845	0.151159	0.11	0.107	0.436746	0.21777
C5orf22	0.0970333	0.864352	0.12	0.00434	0.94805	0.0182829
C5orf24	-0.0691736	0.412918	0.04	0.331	0.698851	0.48887
C5orf30	0.185079	0.597397	0	0.347	0.822046	0.506032
C5orf34	0.0411385	0.828464	0.72	0.000373	0.934149	0.00271642
C5orf38	0.215019	0.715771	0.27	0.237	0.883393	0.387881
C5orf46	-0.447805	0.192513	0.82	7.19e-07	0.491682	2.27489e-05
C5orf47	-0.0136972	0.756601	-0.93	0.00179	0.902711	0.00918227
C5orf49	-0.95059	0.0410876	-0.42	0.00074	0.22552	0.00460616
C5orf51	-0.0321813	0.797753	0.01	0.983	0.922164	0.990132
C5orf52	0.159665	0.810355	0.16	0.346	0.928055	0.504821
C5orf56	0.135518	0.783311	0.34	0.0287	0.915755	0.080231
C5orf58	-0.38279	0.570208	0.86	0.00481	0.806537	0.0198519
C5orf60	-0.452899	0.372906	-0.94	0.0354	0.668937	0.0944915
C5orf63	-0.838995	0.271737	-0.01	0.556	0.579674	0.694438
C5orf64	0.00335222	0.894776	0.15	0.538	0.960823	0.678821
C6	-0.315529	0.471638	-1.39	0.000233	0.741666	0.00188038
C6orf118	-0.132376	0.785993	-0.82	0.104	0.916915	0.212995
C6orf120	0.456796	0.00551907	0.09	0.419	0.0868502	0.575242
C6orf132	-0.108075	0.383834	-0.51	0.14	0.676213	0.266233
C6orf136	0.100797	0.506307	-0.42	0.00679	0.763404	0.026099
C6orf141	1.16026	0.0314065	0.68	0.0373	0.197274	0.0981008
C6orf15	-0.25812	0.22624	-0.3	0.0353	0.529055	0.0943089
C6orf163	-0.265068	0.127771	-0.09	0.331	0.398993	0.48887
C6orf201	-0.447029	0.213936	0	0.654	0.51619	0.772446
C6orf203	0.315123	0.262348	-0.29	0.000631	0.570091	0.00407352
C6orf222	0.757895	0.162984	-1.94	0.565	0.453781	0.701471
C6orf223	0.00555661	0.537445	-0.25	0.318	0.785615	0.475831
C6orf226	0.280331	0.427813	-0.24	0.812	0.711024	0.884776
C6orf47	0.403569	0.0197373	-0.13	0.0131	0.154957	0.0436212
C6orf52	0.90651	0.213374	-0.39	0.339	0.515389	0.497567
C6orf58	-0.415545	0.267761	0.15	0.606	0.575777	0.735197
C6orf62	0.00514092	0.783311	0.06	0.394	0.915755	0.552266
C6orf89	0.0486361	0.907122	-0.05	0.365	0.965684	0.523794
C7	-0.0349226	0.450739	0.39	0.25	0.725364	0.402644
C7orf25	-0.158572	0.698902	0.1	0.237	0.875049	0.387881
C7orf26	0.11627	0.157181	0.08	0.0232	0.445873	0.0680868
C7orf31	0.0834558	0.784912	0.1	0.436	0.916371	0.591641
C7orf33	0.296554	0.494502	1.49	0.000113	0.75669	0.00108504
C7orf50	0.597851	0.00087082	0.03	0.805	0.0372187	0.880148
C7orf57	0.0528464	0.980713	-0.83	0.865	0.99361	0.919749
C7orf61	0.413297	0.189992	0.75	0.000253	0.488281	0.00201097
C7orf65	0.359585	0.149212	1.08	0.0128	0.433937	0.0428533
C7orf66	0.66478	0.201394	2.68	0.000469	0.502237	0.00323531
C7orf69	0.283202	0.819705	1.82	0.0118	0.93181	0.0402734
C7orf71	0.223975	0.84054	0.98	0.837	0.938332	0.900456
C8A	0.499559	0.29237	-6.17	0.889	0.598579	0.934833
C8B	0.50658	0.102204	-6.94	0.99	0.356154	0.994442
C8G	0.41079	0.376279	-0.13	0.197	0.671226	0.339774
C8orf33	0.52509	5.21163e-05	0.17	0.0722	0.0120736	0.161741
C8orf34	-0.21	0.897935	-0.61	0.247	0.962138	0.399033
C8orf37	-0.205912	0.0702203	-0.2	0.011	0.293485	0.0381169
C8orf48	0.704693	0.173188	0.25	0.0577	0.46758	0.136787
C8orf58	0.363905	0.17303	0.21	0.056	0.467277	0.133784
C8orf74	-0.358325	0.569678	-1.56	0.624	0.80602	0.749872
C8orf76	-0.105663	0.950163	0.38	1.38e-06	0.982307	3.86746e-05
C8orf82	0.442555	0.115008	-0.17	0.0315	0.378412	0.0862409
C8orf86	-0.330381	0.398632	-0.07	0.849	0.687758	0.909868
C9	0.171045	0.408596	0.17	0.788	0.696273	0.868774
C9orf116	-0.443051	0.917032	-0.48	0.0349	0.969666	0.0935053
C9orf129	-0.107167	0.887321	-0.19	0.157	0.957605	0.289344
C9orf131	-0.0996409	0.504975	-0.17	0.37	0.762809	0.528808
C9orf135	0.0802298	0.928932	-1.43	0.0128	0.974992	0.0428533
C9orf139	-0.0228385	0.862055	0.6	0.015	0.94724	0.0486278
C9orf152	-0.560023	0.184808	-0.74	0.525	0.481957	0.667972
C9orf153	-0.553479	0.232807	0.39	0.00598	0.537879	0.0236089
C9orf16	0.629075	0.0192473	0.11	0.777	0.153154	0.860568
C9orf163	0.266625	0.375534	0.17	0.881	0.670918	0.930135
C9orf170	0.123771	0.354864	1.58	0.000346	0.652554	0.00255512
C9orf24	-0.475884	0.596678	1.37	0.328	0.821762	0.486083
C9orf40	0.931077	0.00455694	0.41	0.00315	0.0793829	0.014202
C9orf43	-0.282094	0.223574	-0.36	0.00566	0.526186	0.0225744
C9orf50	0.0436621	0.916739	-0.74	0.00425	0.969666	0.0179927
C9orf57	-0.345537	0.769421	-0.8	0.795	0.910258	0.873373
C9orf64	0.0596236	0.965103	-0.15	0.0579	0.987942	0.137153
C9orf72	-0.209454	0.498343	0.09	0.237	0.758227	0.387881
C9orf78	0.151056	0.259696	-0.11	0.0757	0.567082	0.167569
C9orf85	0.325811	0.329032	0.13	0.413	0.632561	0.569581
CA1	-0.736236	0.0138753	-2.43	0.873	0.131401	0.925125
CA10	-0.479756	0.314073	-3.12	0.191	0.620051	0.332468
CA11	-0.733145	0.000780961	-0.2	0.0317	0.0361814	0.0866957
CA12	-0.0915365	0.690685	-0.05	0.478	0.870673	0.628951
CA13	-0.611222	0.0365573	-0.18	0.213	0.21296	0.35951
CA14	-0.170182	0.684366	0.3	0.0527	0.868137	0.12781
CA2	-0.34657	0.10959	0.61	3.89e-06	0.36883	8.14762e-05
CA3	0.359984	0.578662	0.82	0.153	0.812154	0.283959
CA4	-1.22263	0.131095	-0.76	0.00471	0.405535	0.0195337
CA5A	0.465508	0.240668	-1.76	0.439	0.54555	0.594586
CA5B	-0.251955	0.0320489	-0.24	0.318	0.199006	0.475831
CA6	0.0606119	0.47151	-0.14	0.648	0.741531	0.767638
CA7	0.0188739	0.970177	-0.25	0.291	0.989517	0.447354
CA8	-0.944696	0.0743255	-1.5	0.451	0.302076	0.605027
CA9	0.128942	0.52108	0.15	0.0854	0.774206	0.183617
CAAP1	0.114106	0.443269	-0.13	0.0295	0.72079	0.0819302
[truncated: 15,909 more rows]

## Sheet: Upregulated genes
Entrez Gene Id	Gene Symbol	Gene Description
60	ACTB	actin beta [Source:HGNC Symbol;Acc:HGNC:132]
11047	ADRM1	adhesion regulating molecule 1 [Source:HGNC Symbol;Acc:HGNC:15759]
10195	ALG3	ALG3 alpha-1,3- mannosyltransferase [Source:HGNC Symbol;Acc:HGNC:23056]
10189	ALYREF	Aly/REF export factor [Source:HGNC Symbol;Acc:HGNC:19071]
54443	ANLN	anillin actin binding protein [Source:HGNC Symbol;Acc:HGNC:14082]
10541	ANP32B	acidic nuclear phosphoprotein 32 family member B [Source:HGNC Symbol;Acc:HGNC:16677]
81611	ANP32E	acidic nuclear phosphoprotein 32 family member E [Source:HGNC Symbol;Acc:HGNC:16673]
140564	APOBEC3D	apolipoprotein B mRNA editing enzyme catalytic subunit 3D [Source:HGNC Symbol;Acc:HGNC:17354]
80830	APOL6	apolipoprotein L6 [Source:HGNC Symbol;Acc:HGNC:14870]
9138	ARHGEF1	Rho guanine nucleotide exchange factor 1 [Source:HGNC Symbol;Acc:HGNC:681]
10123	ARL4C	ADP ribosylation factor like GTPase 4C [Source:HGNC Symbol;Acc:HGNC:698]
10095	ARPC1B	actin related protein 2/3 complex subunit 1B [Source:HGNC Symbol;Acc:HGNC:704]
10092	ARPC5	actin related protein 2/3 complex subunit 5 [Source:HGNC Symbol;Acc:HGNC:708]
81873	ARPC5L	actin related protein 2/3 complex subunit 5 like [Source:HGNC Symbol;Acc:HGNC:23366]
29028	ATAD2	ATPase family AAA domain containing 2 [Source:HGNC Symbol;Acc:HGNC:30123]
332	BIRC5	baculoviral IAP repeat containing 5 [Source:HGNC Symbol;Acc:HGNC:593]
9790	BMS1	BMS1 ribosome biogenesis factor [Source:HGNC Symbol;Acc:HGNC:23505]
701	BUB1B	BUB1 mitotic checkpoint serine/threonine kinase B [Source:HGNC Symbol;Acc:HGNC:1149]
79169	C1orf35	chromosome 1 open reading frame 35 [Source:HGNC Symbol;Acc:HGNC:19032]
712	C1QA	complement C1q A chain [Source:HGNC Symbol;Acc:HGNC:1241]
713	C1QB	complement C1q B chain [Source:HGNC Symbol;Acc:HGNC:1242]
27101	CACYBP	calcyclin binding protein [Source:HGNC Symbol;Acc:HGNC:30423]
811	CALR	calreticulin [Source:HGNC Symbol;Acc:HGNC:1455]
813	CALU	calumenin [Source:HGNC Symbol;Acc:HGNC:1458]
124583	CANT1	calcium activated nucleotidase 1 [Source:HGNC Symbol;Acc:HGNC:19721]
10498	CARM1	coactivator associated arginine methyltransferase 1 [Source:HGNC Symbol;Acc:HGNC:23393]
146206	CARMIL2	capping protein regulator and myosin 1 linker 2 [Source:HGNC Symbol;Acc:HGNC:27089]
339230	CCDC137	coiled-coil domain containing 137 [Source:HGNC Symbol;Acc:HGNC:33451]
154467	CCDC167	coiled-coil domain containing 167 [Source:HGNC Symbol;Acc:HGNC:21239]
891	CCNB1	cyclin B1 [Source:HGNC Symbol;Acc:HGNC:1579]
952	CD38	CD38 molecule [Source:HGNC Symbol;Acc:HGNC:1667]
960	CD44	CD44 molecule (Indian blood group) [Source:HGNC Symbol;Acc:HGNC:1681]
3732	CD82	CD82 molecule [Source:HGNC Symbol;Acc:HGNC:6210]
56882	CDC42SE1	CDC42 small effector 1 [Source:HGNC Symbol;Acc:HGNC:17719]
8318	CDC45	cell division cycle 45 [Source:HGNC Symbol;Acc:HGNC:1739]
990	CDC6	cell division cycle 6 [Source:HGNC Symbol;Acc:HGNC:1744]
83461	CDCA3	cell division cycle associated 3 [Source:HGNC Symbol;Acc:HGNC:14624]
83879	CDCA7	cell division cycle associated 7 [Source:HGNC Symbol;Acc:HGNC:14628]
55143	CDCA8	cell division cycle associated 8 [Source:HGNC Symbol;Acc:HGNC:14629]
1021	CDK6	cyclin dependent kinase 6 [Source:HGNC Symbol;Acc:HGNC:1777]
1063	CENPF	centromere protein F [Source:HGNC Symbol;Acc:HGNC:1857]
55166	CENPQ	centromere protein Q [Source:HGNC Symbol;Acc:HGNC:21347]
55165	CEP55	centrosomal protein 55 [Source:HGNC Symbol;Acc:HGNC:1161]
1072	CFL1	cofilin 1 [Source:HGNC Symbol;Acc:HGNC:1874]
10036	CHAF1A	chromatin assembly factor 1 subunit A [Source:HGNC Symbol;Acc:HGNC:1910]
50515	CHST11	carbohydrate sulfotransferase 11 [Source:HGNC Symbol;Acc:HGNC:17422]
10970	CKAP4	cytoskeleton associated protein 4 [Source:HGNC Symbol;Acc:HGNC:16991]
1164	CKS2	CDC28 protein kinase regulatory subunit 2 [Source:HGNC Symbol;Acc:HGNC:2000]
9976	CLEC2B	C-type lectin domain family 2 member B [Source:HGNC Symbol;Acc:HGNC:2053]
123920	CMTM3	CKLF like MARVEL transmembrane domain containing 3 [Source:HGNC Symbol;Acc:HGNC:19174]
10695	CNPY3	canopy FGF signaling regulator 3 [Source:HGNC Symbol;Acc:HGNC:11968]
1301	COL11A1	collagen type XI alpha 1 chain [Source:HGNC Symbol;Acc:HGNC:2186]
1291	COL6A1	collagen type VI alpha 1 chain [Source:HGNC Symbol;Acc:HGNC:2211]
1294	COL7A1	collagen type VII alpha 1 chain [Source:HGNC Symbol;Acc:HGNC:2214]
23406	COTL1	coactosin like F-actin binding protein 1 [Source:HGNC Symbol;Acc:HGNC:18304]
51200	CPA4	carboxypeptidase A4 [Source:HGNC Symbol;Acc:HGNC:15740]
1371	CPOX	coproporphyrinogen oxidase [Source:HGNC Symbol;Acc:HGNC:2321]
8530	CST7	cystatin F [Source:HGNC Symbol;Acc:HGNC:2479]
348180	CTU2	cytosolic thiouridylase subunit 2 [Source:HGNC Symbol;Acc:HGNC:28005]
4283	CXCL9	C-X-C motif chemokine ligand 9 [Source:HGNC Symbol;Acc:HGNC:7098]
7818	DAP3	death associated protein 3 [Source:HGNC Symbol;Acc:HGNC:2673]
1616	DAXX	death domain associated protein [Source:HGNC Symbol;Acc:HGNC:2681]
9188	DDX21	DExD-box helicase 21 [Source:HGNC Symbol;Acc:HGNC:2744]
1736	DKC1	dyskerin pseudouridine synthase 1 [Source:HGNC Symbol;Acc:HGNC:2890]
23234	DNAJC9	DnaJ heat shock protein family (Hsp40) member C9 [Source:HGNC Symbol;Acc:HGNC:19123]
1786	DNMT1	DNA methyltransferase 1 [Source:HGNC Symbol;Acc:HGNC:2976]
116092	DNTTIP1	deoxynucleotidyltransferase terminal interacting protein 1 [Source:HGNC Symbol;Acc:HGNC:16160]
10589	DRAP1	DR1 associated protein 1 [Source:HGNC Symbol;Acc:HGNC:3019]
79180	EFHD2	EF-hand domain family member D2 [Source:HGNC Symbol;Acc:HGNC:28670]
8894	EIF2S2	eukaryotic translation initiation factor 2 subunit beta [Source:HGNC Symbol;Acc:HGNC:3266]
9669	EIF5B	eukaryotic translation initiation factor 5B [Source:HGNC Symbol;Acc:HGNC:30793]
2048	EPHB2	EPH receptor B2 [Source:HGNC Symbol;Acc:HGNC:3393]
94240	EPSTI1	epithelial stromal interaction 1 [Source:HGNC Symbol;Acc:HGNC:16465]
92689	FAM114A1	family with sequence similarity 114 member A1 [Source:HGNC Symbol;Acc:HGNC:25087]
9834	FAM30A	family with sequence similarity 30 member A [Source:HGNC Symbol;Acc:HGNC:19955]
26017	FAM32A	family with sequence similarity 32 member A [Source:HGNC Symbol;Acc:HGNC:24563]
2091	FBL	fibrillarin [Source:HGNC Symbol;Acc:HGNC:3599]
752	FMNL1	formin like 1 [Source:HGNC Symbol;Acc:HGNC:1212]
2335	FN1	fibronectin 1 [Source:HGNC Symbol;Acc:HGNC:3778]
8061	FOSL1	FOS like 1, AP-1 transcription factor subunit [Source:HGNC Symbol;Acc:HGNC:13718]
6624	FSCN1	fascin actin-bundling protein 1 [Source:HGNC Symbol;Acc:HGNC:11148]
24140	FTSJ1	FtsJ RNA 2'-O-methyltransferase 1 [Source:HGNC Symbol;Acc:HGNC:13254]
2617	GARS1	glycyl-tRNA synthetase 1 [Source:HGNC Symbol;Acc:HGNC:4162]
2618	GART	phosphoribosylglycinamide formyltransferase, phosphoribosylglycinamide synthetase, phosphoribosylaminoimidazole synthetase [Source:HGNC Symbol;Acc:HGNC:4163]
2633	GBP1	guanylate binding protein 1 [Source:HGNC Symbol;Acc:HGNC:4182]
2634	GBP2	guanylate binding protein 2 [Source:HGNC Symbol;Acc:HGNC:4183]
9945	GFPT2	glutamine-fructose-6-phosphate transaminase 2 [Source:HGNC Symbol;Acc:HGNC:4242]
51659	GINS2	GINS complex subunit 2 [Source:HGNC Symbol;Acc:HGNC:24575]
8111	GPR68	G protein-coupled receptor 68 [Source:HGNC Symbol;Acc:HGNC:4519]
114787	GPRIN1	G protein regulated inducer of neurite outgrowth 1 [Source:HGNC Symbol;Acc:HGNC:24835]
3008	H1-4	H1.4 linker histone, cluster member [Source:HGNC Symbol;Acc:HGNC:4718]
3009	H1-5	H1.5 linker histone, cluster member [Source:HGNC Symbol;Acc:HGNC:4719]
3014	H2AX	H2A.X variant histone [Source:HGNC Symbol;Acc:HGNC:4739]
126961	H3C14	H3 clustered histone 14 [Source:HGNC Symbol;Acc:HGNC:20503]
59269	HIVEP3	HIVEP zinc finger 3 [Source:HGNC Symbol;Acc:HGNC:13561]
81502	HM13	histocompatibility minor 13 [Source:HGNC Symbol;Acc:HGNC:16435]
3148	HMGB2	high mobility group box 2 [Source:HGNC Symbol;Acc:HGNC:5000]
220988	HNRNPA3	heterogeneous nuclear ribonucleoprotein A3 [Source:HGNC Symbol;Acc:HGNC:24941]
3182	HNRNPAB	heterogeneous nuclear ribonucleoprotein A/B [Source:HGNC Symbol;Acc:HGNC:5034]
3185	HNRNPF	heterogeneous nuclear ribonucleoprotein F [Source:HGNC Symbol;Acc:HGNC:5039]
11234	HPS5	HPS5 biogenesis of lysosomal organelles complex 2 subunit 2 [Source:HGNC Symbol;Acc:HGNC:17022]
9955	HS3ST3A1	heparan sulfate-glucosamine 3-sulfotransferase 3A1 [Source:HGNC Symbol;Acc:HGNC:5196]
9953	HS3ST3B1	heparan sulfate-glucosamine 3-sulfotransferase 3B1 [Source:HGNC Symbol;Acc:HGNC:5198]
7184	HSP90B1	heat shock protein 90 beta family member 1 [Source:HGNC Symbol;Acc:HGNC:12028]
3383	ICAM1	intercellular adhesion molecule 1 [Source:HGNC Symbol;Acc:HGNC:5344]
3428	IFI16	interferon gamma inducible protein 16 [Source:HGNC Symbol;Acc:HGNC:5395]
3430	IFI35	interferon induced protein 35 [Source:HGNC Symbol;Acc:HGNC:5399]
3601	IL15RA	interleukin 15 receptor subunit alpha [Source:HGNC Symbol;Acc:HGNC:5978]
128239	IQGAP3	IQ motif containing GTPase activating protein 3 [Source:HGNC Symbol;Acc:HGNC:20669]
3706	ITPKA	inositol-trisphosphate 3-kinase A [Source:HGNC Symbol;Acc:HGNC:6178]
3783	KCNN4	potassium calcium-activated channel subfamily N member 4 [Source:HGNC Symbol;Acc:HGNC:6293]
79734	KCTD17	potassium channel tetramerization domain containing 17 [Source:HGNC Symbol;Acc:HGNC:25705]
146909	KIF18B	kinesin family member 18B [Source:HGNC Symbol;Acc:HGNC:27102]
24137	KIF4A	kinesin family member 4A [Source:HGNC Symbol;Acc:HGNC:13339]
3833	KIFC1	kinesin family member C1 [Source:HGNC Symbol;Acc:HGNC:6389]
3838	KPNA2	karyopherin subunit alpha 2 [Source:HGNC Symbol;Acc:HGNC:6395]
3837	KPNB1	karyopherin subunit beta 1 [Source:HGNC Symbol;Acc:HGNC:6400]
3902	LAG3	lymphocyte activating 3 [Source:HGNC Symbol;Acc:HGNC:6476]
27040	LAT	linker for activation of T cells [Source:HGNC Symbol;Acc:HGNC:18874]
3956	LGALS1	galectin 1 [Source:HGNC Symbol;Acc:HGNC:6561]
3959	LGALS3BP	galectin 3 binding protein [Source:HGNC Symbol;Acc:HGNC:6564]
3976	LIF	LIF interleukin 6 family cytokine [Source:HGNC Symbol;Acc:HGNC:6596]
3984	LIMK1	LIM domain kinase 1 [Source:HGNC Symbol;Acc:HGNC:6613]
84823	LMNB2	lamin B2 [Source:HGNC Symbol;Acc:HGNC:6638]
55379	LRRC59	leucine rich repeat containing 59 [Source:HGNC Symbol;Acc:HGNC:28817]
116372	LYPD1	LY6/PLAUR domain containing 1 [Source:HGNC Symbol;Acc:HGNC:28431]
55388	MCM10	minichromosome maintenance 10 replication initiation factor [Source:HGNC Symbol;Acc:HGNC:18043]
4192	MDK	midkine [Source:HGNC Symbol;Acc:HGNC:6972]
4201	MEA1	male-enhanced antigen 1 [Source:HGNC Symbol;Acc:HGNC:6986]
4288	MKI67	marker of proliferation Ki-67 [Source:HGNC Symbol;Acc:HGNC:7107]
55257	MRGBP	MRG domain binding protein [Source:HGNC Symbol;Acc:HGNC:15866]
65005	MRPL9	mitochondrial ribosomal protein L9 [Source:HGNC Symbol;Acc:HGNC:14277]
91283	MSANTD3	Myb/SANT DNA binding domain containing 3 [Source:HGNC Symbol;Acc:HGNC:23370]
4478	MSN	moesin [Source:HGNC Symbol;Acc:HGNC:7373]
25902	MTHFD1L	methylenetetrahydrofolate dehydrogenase (NADP+ dependent) 1 like [Source:HGNC Symbol;Acc:HGNC:21055]
23397	NCAPH	non-SMC condensin I complex subunit H [Source:HGNC Symbol;Acc:HGNC:1112]
4691	NCL	nucleolin [Source:HGNC Symbol;Acc:HGNC:7667]
4751	NEK2	NIMA related kinase 2 [Source:HGNC Symbol;Acc:HGNC:7745]
4830	NME1	NME/NM23 nucleoside diphosphate kinase 1 [Source:HGNC Symbol;Acc:HGNC:7849]
4831	NME2	NME/NM23 nucleoside diphosphate kinase 2 [Source:HGNC Symbol;Acc:HGNC:7850]
9221	NOLC1	nucleolar and coiled-body phosphoprotein 1 [Source:HGNC Symbol;Acc:HGNC:15608]
10528	NOP56	NOP56 ribonucleoprotein [Source:HGNC Symbol;Acc:HGNC:15911]
51602	NOP58	NOP58 ribonucleoprotein [Source:HGNC Symbol;Acc:HGNC:29926]
4521	NUDT1	nudix hydrolase 1 [Source:HGNC Symbol;Acc:HGNC:8048]
56944	OLFML3	olfactomedin like 3 [Source:HGNC Symbol;Acc:HGNC:24956]
341152	OR2AT4	olfactory receptor family 2 subfamily AT member 4 [Source:HGNC Symbol;Acc:HGNC:19620]
5008	OSM	oncostatin M [Source:HGNC Symbol;Acc:HGNC:8506]
55003	PAK1IP1	PAK1 interacting protein 1 [Source:HGNC Symbol;Acc:HGNC:20882]
56666	PANX2	pannexin 2 [Source:HGNC Symbol;Acc:HGNC:8600]
142	PARP1	poly(ADP-ribose) polymerase 1 [Source:HGNC Symbol;Acc:HGNC:270]
9601	PDIA4	protein disulfide isomerase family A member 4 [Source:HGNC Symbol;Acc:HGNC:30167]
10130	PDIA6	protein disulfide isomerase family A member 6 [Source:HGNC Symbol;Acc:HGNC:30168]
5202	PFDN2	prefoldin subunit 2 [Source:HGNC Symbol;Acc:HGNC:8867]
5216	PFN1	profilin 1 [Source:HGNC Symbol;Acc:HGNC:8881]
5292	PIM1	Pim-1 proto-oncogene, serine/threonine kinase [Source:HGNC Symbol;Acc:HGNC:8986]
11187	PKP3	plakophilin 3 [Source:HGNC Symbol;Acc:HGNC:9025]
5329	PLAUR	plasminogen activator, urokinase receptor [Source:HGNC Symbol;Acc:HGNC:9053]
5355	PLP2	proteolipid protein 2 [Source:HGNC Symbol;Acc:HGNC:9087]
56342	PPAN	peter pan homolog [Source:HGNC Symbol;Acc:HGNC:9227]
5496	PPM1G	protein phosphatase, Mg2+/Mn2+ dependent 1G [Source:HGNC Symbol;Acc:HGNC:9278]
26472	PPP1R14B	protein phosphatase 1 regulatory inhibitor subunit 14B [Source:HGNC Symbol;Acc:HGNC:9057]
170954	PPP1R18	protein phosphatase 1 regulatory subunit 18 [Source:HGNC Symbol;Acc:HGNC:29413]
5546	PRCC	proline rich mitotic checkpoint control factor [Source:HGNC Symbol;Acc:HGNC:9343]
3276	PRMT1	protein arginine methyltransferase 1 [Source:HGNC Symbol;Acc:HGNC:5187]
79899	PRR5L	proline rich 5 like [Source:HGNC Symbol;Acc:HGNC:25878]
29968	PSAT1	phosphoserine aminotransferase 1 [Source:HGNC Symbol;Acc:HGNC:19129]
5686	PSMA5	proteasome 20S subunit alpha 5 [Source:HGNC Symbol;Acc:HGNC:9534]
5699	PSMB10	proteasome 20S subunit beta 10 [Source:HGNC Symbol;Acc:HGNC:9538]
5692	PSMB4	proteasome 20S subunit beta 4 [Source:HGNC Symbol;Acc:HGNC:9541]
5701	PSMC2	proteasome 26S subunit, ATPase 2 [Source:HGNC Symbol;Acc:HGNC:9548]
5721	PSME2	proteasome activator subunit 2 [Source:HGNC Symbol;Acc:HGNC:9569]
84262	PSMG3	proteasome assembly chaperone 3 [Source:HGNC Symbol;Acc:HGNC:22420]
5757	PTMA	prothymosin alpha [Source:HGNC Symbol;Acc:HGNC:9623]
5763	PTMS	parathymosin [Source:HGNC Symbol;Acc:HGNC:9629]
9232	PTTG1	PTTG1 regulator of sister chromatid separation, securin [Source:HGNC Symbol;Acc:HGNC:9690]
80324	PUS1	pseudouridine synthase 1 [Source:HGNC Symbol;Acc:HGNC:15508]
5768	QSOX1	quiescin sulfhydryl oxidase 1 [Source:HGNC Symbol;Acc:HGNC:9756]
5880	RAC2	Rac family small GTPase 2 [Source:HGNC Symbol;Acc:HGNC:9802]
29127	RACGAP1	Rac GTPase activating protein 1 [Source:HGNC Symbol;Acc:HGNC:9804]
5898	RALA	RAS like proto-oncogene A [Source:HGNC Symbol;Acc:HGNC:9839]
5901	RAN	RAN, member RAS oncogene family [Source:HGNC Symbol;Acc:HGNC:9846]
5902	RANBP1	RAN binding protein 1 [Source:HGNC Symbol;Acc:HGNC:9847]
10616	RBCK1	RANBP2-type and C3HC4-type zinc finger containing 1 [Source:HGNC Symbol;Acc:HGNC:15864]
55131	RBM28	RNA binding motif protein 28 [Source:HGNC Symbol;Acc:HGNC:21863]
10287	RGS19	regulator of G protein signaling 19 [Source:HGNC Symbol;Acc:HGNC:13735]
10535	RNASEH2A	ribonuclease H2 subunit A [Source:HGNC Symbol;Acc:HGNC:18518]
6047	RNF4	ring finger protein 4 [Source:HGNC Symbol;Acc:HGNC:10067]
6241	RRM2	ribonucleotide reductase regulatory subunit M2 [Source:HGNC Symbol;Acc:HGNC:10452]
10856	RUVBL2	RuvB like AAA ATPase 2 [Source:HGNC Symbol;Acc:HGNC:10475]
6282	S100A11	S100 calcium binding protein A11 [Source:HGNC Symbol;Acc:HGNC:10488]
79005	SCNM1	sodium channel modifier 1 [Source:HGNC Symbol;Acc:HGNC:23136]
27230	SERP1	stress associated endoplasmic reticulum protein 1 [Source:HGNC Symbol;Acc:HGNC:10759]
871	SERPINH1	serpin family H member 1 [Source:HGNC Symbol;Acc:HGNC:1546]
83442	SH3BGRL3	SH3 domain binding glutamate rich protein like 3 [Source:HGNC Symbol;Acc:HGNC:15568]
55423	SIRPG	signal regulatory protein gamma [Source:HGNC Symbol;Acc:HGNC:15757]
220134	SKA1	spindle and kinetochore associated complex subunit 1 [Source:HGNC Symbol;Acc:HGNC:28109]
6574	SLC20A1	solute carrier family 20 member 1 [Source:HGNC Symbol;Acc:HGNC:10946]
6627	SNRPA1	small nuclear ribonucleoprotein polypeptide A' [Source:HGNC Symbol;Acc:HGNC:11152]
6631	SNRPC	small nuclear ribonucleoprotein polypeptide C [Source:HGNC Symbol;Acc:HGNC:11157]
6632	SNRPD1	small nuclear ribonucleoprotein D1 polypeptide [Source:HGNC Symbol;Acc:HGNC:11158]
6633	SNRPD2	small nuclear ribonucleoprotein D2 polypeptide [Source:HGNC Symbol;Acc:HGNC:11159]
90203	SNX21	sorting nexin family member 21 [Source:HGNC Symbol;Acc:HGNC:16154]
29886	SNX8	sorting nexin 8 [Source:HGNC Symbol;Acc:HGNC:14972]
6428	SRSF3	serine and arginine rich splicing factor 3 [Source:HGNC Symbol;Acc:HGNC:10785]
8683	SRSF9	serine and arginine rich splicing factor 9 [Source:HGNC Symbol;Acc:HGNC:10791]
10948	STARD3	StAR related lipid transfer domain containing 3 [Source:HGNC Symbol;Acc:HGNC:17579]
6772	STAT1	signal transducer and activator of transcription 1 [Source:HGNC Symbol;Acc:HGNC:11362]
57464	STRIP2	striatin interacting protein 2 [Source:HGNC Symbol;Acc:HGNC:22209]
6810	STX4	syntaxin 4 [Source:HGNC Symbol;Acc:HGNC:11439]
6829	SUPT5H	SPT5 homolog, DSIF elongation factor subunit [Source:HGNC Symbol;Acc:HGNC:11469]
6836	SURF4	surfeit 4 [Source:HGNC Symbol;Acc:HGNC:11476]
10460	TACC3	transforming acidic coiled-coil containing protein 3 [Source:HGNC Symbol;Acc:HGNC:11524]
8407	TAGLN2	transgelin 2 [Source:HGNC Symbol;Acc:HGNC:11554]
6890	TAP1	transporter 1, ATP binding cassette subfamily B member [Source:HGNC Symbol;Acc:HGNC:43]
6891	TAP2	transporter 2, ATP binding cassette subfamily B member [Source:HGNC Symbol;Acc:HGNC:44]
6897	TARS1	threonyl-tRNA synthetase 1 [Source:HGNC Symbol;Acc:HGNC:11572]
26608	TBL2	transducin beta like 2 [Source:HGNC Symbol;Acc:HGNC:11586]
6949	TCOF1	treacle ribosome biogenesis factor 1 [Source:HGNC Symbol;Acc:HGNC:11654]
8914	TIMELESS	timeless circadian regulator [Source:HGNC Symbol;Acc:HGNC:11813]
7076	TIMP1	TIMP metallopeptidase inhibitor 1 [Source:HGNC Symbol;Acc:HGNC:11820]
7083	TK1	thymidine kinase 1 [Source:HGNC Symbol;Acc:HGNC:11830]
9168	TMSB10	thymosin beta 10 [Source:HGNC Symbol;Acc:HGNC:11879]
7292	TNFSF4	TNF superfamily member 4 [Source:HGNC Symbol;Acc:HGNC:11934]
79155	TNIP2	TNFAIP3 interacting protein 2 [Source:HGNC Symbol;Acc:HGNC:19118]
7150	TOP1	DNA topoisomerase I [Source:HGNC Symbol;Acc:HGNC:11986]
7165	TPD52L2	TPD52 like 2 [Source:HGNC Symbol;Acc:HGNC:12007]
7170	TPM3	tropomyosin 3 [Source:HGNC Symbol;Acc:HGNC:12012]
7171	TPM4	tropomyosin 4 [Source:HGNC Symbol;Acc:HGNC:12013]
22974	TPX2	TPX2 microtubule nucleation factor [Source:HGNC Symbol;Acc:HGNC:1249]
25987	TSKU	tsukushi, small leucine rich proteoglycan [Source:HGNC Symbol;Acc:HGNC:28850]
11065	UBE2C	ubiquitin conjugating enzyme E2 C [Source:HGNC Symbol;Acc:HGNC:15937]
9246	UBE2L6	ubiquitin conjugating enzyme E2 L6 [Source:HGNC Symbol;Acc:HGNC:12490]
27338	UBE2S	ubiquitin conjugating enzyme E2 S [Source:HGNC Symbol;Acc:HGNC:17895]
56886	UGGT1	UDP-glucose glycoprotein glucosyltransferase 1 [Source:HGNC Symbol;Acc:HGNC:15663]
10813	UTP14A	UTP14A small subunit processome component [Source:HGNC Symbol;Acc:HGNC:10665]
10791	VAMP5	vesicle associated membrane protein 5 [Source:HGNC Symbol;Acc:HGNC:12646]
7408	VASP	vasodilator stimulated phosphoprotein [Source:HGNC Symbol;Acc:HGNC:12652]
7453	WARS1	tryptophanyl-tRNA synthetase 1 [Source:HGNC Symbol;Acc:HGNC:12729]
284403	WDR62	WD repeat domain 62 [Source:HGNC Symbol;Acc:HGNC:24502]
7532	YWHAG	tyrosine 3-monooxygenase/tryptophan 5-monooxygenase activation protein gamma [Source:HGNC Symbol;Acc:HGNC:12852]
27033	ZBTB32	zinc finger and BTB domain containing 32 [Source:HGNC Symbol;Acc:HGNC:16763]
7546	ZIC2	Zic family member 2 [Source:HGNC Symbol;Acc:HGNC:12873]
7791	ZYX	zyxin [Source:HGNC Symbol;Acc:HGNC:13200]

## Sheet: Downregulated genes
Entrez Gene Id	Gene Symbol	Gene Description
23461	ABCA5	ATP binding cassette subfamily A member 5 [Source:HGNC Symbol;Acc:HGNC:35]
8309	ACOX2	acyl-CoA oxidase 2 [Source:HGNC Symbol;Acc:HGNC:120]
92	ACVR2A	activin A receptor type 2A [Source:HGNC Symbol;Acc:HGNC:173]
111	ADCY5	adenylate cyclase 5 [Source:HGNC Symbol;Acc:HGNC:236]
9472	AKAP6	A-kinase anchoring protein 6 [Source:HGNC Symbol;Acc:HGNC:376]
224	ALDH3A2	aldehyde dehydrogenase 3 family member A2 [Source:HGNC Symbol;Acc:HGNC:403]
57538	ALPK3	alpha kinase 3 [Source:HGNC Symbol;Acc:HGNC:17574]
367	AR	androgen receptor [Source:HGNC Symbol;Acc:HGNC:644]
443	ASPA	aspartoacylase [Source:HGNC Symbol;Acc:HGNC:756]
540	ATP7B	ATPase copper transporting beta [Source:HGNC Symbol;Acc:HGNC:870]
55727	BTBD7	BTB domain containing 7 [Source:HGNC Symbol;Acc:HGNC:18269]
776	CACNA1D	calcium voltage-gated channel subunit alpha1 D [Source:HGNC Symbol;Acc:HGNC:1391]
401145	CCSER1	coiled-coil serine rich protein 1 [Source:HGNC Symbol;Acc:HGNC:29349]
80321	CEP70	centrosomal protein 70 [Source:HGNC Symbol;Acc:HGNC:29972]
83539	CHST9	carbohydrate sulfotransferase 9 [Source:HGNC Symbol;Acc:HGNC:19898]
79789	CLMN	calmin [Source:HGNC Symbol;Acc:HGNC:19972]
10217	CTDSPL	CTD small phosphatase like [Source:HGNC Symbol;Acc:HGNC:16890]
79665	DHX40	DEAH-box helicase 40 [Source:HGNC Symbol;Acc:HGNC:18018]
1824	DSC2	desmocollin 2 [Source:HGNC Symbol;Acc:HGNC:3036]
59084	ENPP5	ectonucleotide pyrophosphatase/phosphodiesterase family member 5 [Source:HGNC Symbol;Acc:HGNC:13717]
64097	EPB41L4A	erythrocyte membrane protein band 4.1 like 4A [Source:HGNC Symbol;Acc:HGNC:13278]
2166	FAAH	fatty acid amide hydrolase [Source:HGNC Symbol;Acc:HGNC:3553]
100129583	FAM47E	family with sequence similarity 47 member E [Source:HGNC Symbol;Acc:HGNC:34343]
10160	FARP1	FERM, ARH/RhoGEF and pleckstrin domain protein 1 [Source:HGNC Symbol;Acc:HGNC:3591]
10129	FRY	FRY microtubule binding protein [Source:HGNC Symbol;Acc:HGNC:20367]
64762	GAREM1	GRB2 associated regulator of MAPK1 subtype 1 [Source:HGNC Symbol;Acc:HGNC:26136]
79411	GLB1L	galactosidase beta 1 like [Source:HGNC Symbol;Acc:HGNC:28129]
54762	GRAMD1C	GRAM domain containing 1C [Source:HGNC Symbol;Acc:HGNC:25252]
84163	GTF2IRD2	GTF2I repeat domain containing 2 [Source:HGNC Symbol;Acc:HGNC:30775]
123688	HYKK	hydroxylysine kinase [Source:HGNC Symbol;Acc:HGNC:34403]
3382	ICA1	islet cell autoantigen 1 [Source:HGNC Symbol;Acc:HGNC:5343]
55081	IFT57	intraflagellar transport 57 [Source:HGNC Symbol;Acc:HGNC:17367]
286676	ILDR1	immunoglobulin like domain containing receptor 1 [Source:HGNC Symbol;Acc:HGNC:28741]
79781	IQCA1	IQ motif containing with AAA domain 1 [Source:HGNC Symbol;Acc:HGNC:26195]
3760	KCNJ3	potassium inwardly rectifying channel subfamily J member 3 [Source:HGNC Symbol;Acc:HGNC:6264]
57670	KIAA1549	KIAA1549 [Source:HGNC Symbol;Acc:HGNC:22219]
55282	LRRC36	leucine rich repeat containing 36 [Source:HGNC Symbol;Acc:HGNC:25615]
54682	MANSC1	MANSC domain containing 1 [Source:HGNC Symbol;Acc:HGNC:25505]
5648	MASP1	mannan binding lectin serine peptidase 1 [Source:HGNC Symbol;Acc:HGNC:6901]
54545	MTMR12	myotubularin related protein 12 [Source:HGNC Symbol;Acc:HGNC:18191]
9788	MTSS1	MTSS I-BAR domain containing 1 [Source:HGNC Symbol;Acc:HGNC:20443]
4585	MUC4	mucin 4, cell surface associated [Source:HGNC Symbol;Acc:HGNC:7514]
55930	MYO5C	myosin VC [Source:HGNC Symbol;Acc:HGNC:7604]
57447	NDRG2	NDRG family member 2 [Source:HGNC Symbol;Acc:HGNC:14460]
4774	NFIA	nuclear factor I A [Source:HGNC Symbol;Acc:HGNC:7784]
347736	NME9	NME/NM23 family member 9 [Source:HGNC Symbol;Acc:HGNC:21343]
4857	NOVA1	NOVA alternative splicing regulator 1 [Source:HGNC Symbol;Acc:HGNC:7886]
4306	NR3C2	nuclear receptor subfamily 3 group C member 2 [Source:HGNC Symbol;Acc:HGNC:7979]
79730	NSUN7	NOP2/Sun RNA methyltransferase family member 7 [Source:HGNC Symbol;Acc:HGNC:25857]
5152	PDE9A	phosphodiesterase 9A [Source:HGNC Symbol;Acc:HGNC:8795]
8863	PER3	period circadian regulator 3 [Source:HGNC Symbol;Acc:HGNC:8847]
23007	PLCH1	phospholipase C eta 1 [Source:HGNC Symbol;Acc:HGNC:29185]
5563	PRKAA2	protein kinase AMP-activated catalytic subunit alpha 2 [Source:HGNC Symbol;Acc:HGNC:9377]
8842	PROM1	prominin 1 [Source:HGNC Symbol;Acc:HGNC:9454]
158471	PRUNE2	prune homolog 2 with BCH domain [Source:HGNC Symbol;Acc:HGNC:25209]
9698	PUM1	pumilio RNA binding family member 1 [Source:HGNC Symbol;Acc:HGNC:14957]
84109	QRFPR	pyroglutamylated RFamide peptide receptor [Source:HGNC Symbol;Acc:HGNC:15565]
10231	RCAN2	regulator of calcineurin 2 [Source:HGNC Symbol;Acc:HGNC:3041]
1102	RCBTB2	RCC1 and BTB domain containing protein 2 [Source:HGNC Symbol;Acc:HGNC:1914]
473	RERE	arginine-glutamic acid dipeptide repeats [Source:HGNC Symbol;Acc:HGNC:9965]
85004	RERG	RAS like estrogen regulated growth inhibitor [Source:HGNC Symbol;Acc:HGNC:15980]
49855	SCAPER	S-phase cyclin A associated protein in the ER [Source:HGNC Symbol;Acc:HGNC:13081]
9037	SEMA5A	semaphorin 5A [Source:HGNC Symbol;Acc:HGNC:10736]
57619	SHROOM3	shroom family member 3 [Source:HGNC Symbol;Acc:HGNC:30422]
26037	SIPA1L1	signal induced proliferation associated 1 like 1 [Source:HGNC Symbol;Acc:HGNC:20284]
9481	SLC25A27	solute carrier family 25 member 27 [Source:HGNC Symbol;Acc:HGNC:21065]
8470	SORBS2	sorbin and SH3 domain containing 2 [Source:HGNC Symbol;Acc:HGNC:24098]
6272	SORT1	sortilin 1 [Source:HGNC Symbol;Acc:HGNC:11186]
84144	SYDE2	synapse defective Rho GTPase homolog 2 [Source:HGNC Symbol;Acc:HGNC:25841]
374618	TEX9	testis expressed 9 [Source:HGNC Symbol;Acc:HGNC:29585]
7082	TJP1	tight junction protein 1 [Source:HGNC Symbol;Acc:HGNC:11827]
29953	TRHDE	thyrotropin releasing hormone degrading enzyme [Source:HGNC Symbol;Acc:HGNC:30748]
10277	UBE4B	ubiquitination factor E4B [Source:HGNC Symbol;Acc:HGNC:12500]
84101	USP44	ubiquitin specific peptidase 44 [Source:HGNC Symbol;Acc:HGNC:20064]
116966	WDR17	WD repeat domain 17 [Source:HGNC Symbol;Acc:HGNC:16661]
79819	WDR78	WD repeat domain 78 [Source:HGNC Symbol;Acc:HGNC:26252]
79971	WLS	Wnt ligand secretion mediator [Source:HGNC Symbol;Acc:HGNC:30238]
84217	ZMYND12	zinc finger MYND-type containing 12 [Source:HGNC Symbol;Acc:HGNC:21192]
7691	ZNF132	zinc finger protein 132 [Source:HGNC Symbol;Acc:HGNC:12916]
163059	ZNF433	zinc finger protein 433 [Source:HGNC Symbol;Acc:HGNC:20811]
79973	ZNF442	zinc finger protein 442 [Source:HGNC Symbol;Acc:HGNC:20877]
619279	ZNF704	zinc finger protein 704 [Source:HGNC Symbol;Acc:HGNC:32291]
284391	ZNF844	zinc finger protein 844 [Source:HGNC Symbol;Acc:HGNC:25932]
