# Supplementary material for: Integrative molecular characterization of sarcomatoid and rhabdoid renal cell carcinoma
Source: Nat Commun. 2021 Feb 5;12:808. doi: 10.1038/s41467-021-21068-9 (PMC7865061; doi:10.1038/s41467-021-21068-9)
Supplement: Supplementary file 14 — Supplementary Data 11 [file 41467_2021_21068_MOESM14_ESM.xlsx]

## Sheet: Caption
Supplementary Data 11: Raw and transformed TPM matrix of the 15 sequenced cell lines, quality control metrics by RNA-seqQC2, “Hallmark” gene set enrichment analysis of sarcomatoid vs. non-sarcomatoid cell lines, “Hallmark” single-sample gene set enrichment analysis of all 15 cell lines, epithelial-mesenchymal transition and apoptosis-caspase pathway single-sample gene set enrichment analysis of t…

## Sheet: Raw TPMs
gene_id	sample_A498	sample_ACHN	sample_BFTC_909	sample_Caki_1	sample_Caki_2	sample_KMRC_1	sample_KMRC_2	sample_KMRC_20	sample_RCJ41M	sample_RCJ41T1	sample_RCJ41T2	sample_UOK127	sample_UOK276	sample_VMRC_RCZ	sample_s786_O
ENSG00000000003.10	15.31	15.63	16.35	23.74	12.82	10.04	15.79	8.18	12.72	13.03	17.3	14.83	18.32	5.37	12.82
ENSG00000000005.5	0	0	0	0	0	0	0	0	0	0	0	0	0	0	0
ENSG00000000419.8	67.51	36.04	111.43	59.27	79.4	65.68	42	46.53	97.37	139.26	133.52	70.13	85.95	79.36	61.83
ENSG00000000457.9	2.74	3.35	3.96	3.81	9.25	2.02	2.39	4.24	1.15	1.4	2.54	1.15	1.39	2.72	2.17
ENSG00000000460.12	12.4	2.85	11.1	8.54	18.67	6.49	4.8	13.27	2.97	4.74	15.41	4.37	12.54	15.1	17.98
ENSG00000000938.8	0	0	0.18	0	0	0	0	0	0.03	0	0	0.16	0	0	0
ENSG00000000971.11	23.35	1.46	0.96	4.56	1.74	47.64	41.15	1.91	18.15	14.99	5.51	26.34	0.28	1.1	1.04
ENSG00000001036.9	47.01	62.75	106.13	49.36	84	101.64	53.97	108.1	32.74	76.83	88.45	94.02	53.45	88.4	105.03
ENSG00000001084.6	31.36	11.49	19.89	17.68	90.18	12.81	11.52	51.68	6.79	10.59	18.29	12.62	9.43	30.02	11.77
ENSG00000001167.10	11.3	7.5	134.12	15.56	24.17	18.08	9.85	15.6	5.54	6.08	16.23	18.15	13.48	18.87	15.85
ENSG00000001460.13	7.28	2.92	9.21	4.43	11.87	9.33	2.19	3.43	5.68	8.1	14.07	4.06	7.58	0.53	9.02
ENSG00000001461.12	33.68	5.34	10.9	11.67	22.47	47.05	6.57	9.31	11.81	12.86	66.55	12.81	13.55	3.2	6.45
ENSG00000001497.12	51.62	19.17	36.51	34.44	40.97	27.86	29.98	35.16	23.17	33.03	38.85	21.07	83.29	31.2	54.36
ENSG00000001561.6	0.53	4.61	0.02	4.58	0.54	4.1	3.81	3.96	0	0.03	0.96	4.42	1.03	5.1	0.36
ENSG00000001617.7	9.67	20.94	5.27	18.94	33.78	20.48	0.63	9.76	13.13	15.78	3.08	13.88	1.95	41.37	21.45
ENSG00000001626.10	0	0	0	0.29	0	0.02	0	0	0	0	0	0	0	0	0
ENSG00000001629.5	21.33	28.42	25.1	18.94	15.15	20.75	12.78	40.05	15.49	12.8	18.79	26.92	20.67	37.47	23.83
ENSG00000001630.11	25.53	44.19	51.1	27.86	25.69	31.97	49.19	71.7	42.39	89.33	74.35	56.98	50.02	104.76	29.37
ENSG00000001631.10	22.28	37.15	34.86	16.96	21.88	17.87	18.46	26.04	18.25	13.4	23.95	41.04	13.45	30.19	19.23
ENSG00000002016.12	6.31	14.6	9.41	9.53	12.55	5.11	5.79	7.19	8.41	8.16	12.29	3.72	9.58	9.01	4.79
ENSG00000002079.8	4.11	1.63	0.29	1.39	2.29	0.1	1.45	0	0.37	0.01	0.98	0.32	11.67	0.1	1.07
ENSG00000002330.9	60.43	57.11	79.95	88.11	106.67	94.89	96.74	118.54	96.51	167.69	95.99	157.34	131.1	80.85	96.42
ENSG00000002549.8	64.47	27.88	36.33	81.95	44.78	52.02	44.2	40.14	26.66	50.62	45.18	28.52	51.65	76.57	88.51
ENSG00000002586.13	205.43	38.42	156.93	54.78	139.81	192.44	103.04	290.36	269.04	221.55	225.88	467.68	615.38	164.52	350.69
ENSG00000002587.5	0.63	7.24	0	0.98	0.05	0.03	1.6	0.53	0.01	0	0	0.11	0	0.59	0.44
ENSG00000002726.15	0.26	0	0	0	0	0	0.04	0	0	0	0.04	0.24	0	0.25	0
ENSG00000002745.8	0	0.12	0	0	0.07	0.02	0	0.02	0.02	0	0.03	0.02	0	0.09	0.04
ENSG00000002746.10	13.51	0	29.2	8.83	14.6	8.79	0.03	0	0.15	1.54	0.8	4.47	1.31	0.04	6.86
ENSG00000002822.11	29.38	29.57	185.33	21.28	31.99	29.66	19.51	10.38	41.9	45.71	68.23	97.4	71.17	53.02	38.78
ENSG00000002834.13	202.29	82.24	124.39	118.36	209.72	170.67	136.2	198.92	207.77	218.56	225.86	157.6	126.44	174.01	275.14
ENSG00000002919.10	13.84	14.96	27.62	21.15	13.35	14.73	10.3	18.85	13.18	20.33	19.88	12.22	18.13	12.34	20.45
ENSG00000002933.3	0	0	0	0	0	0	0	0.26	0	0	0.09	0	0	0	0
ENSG00000003056.3	65.58	139.79	193.1	91.07	102.04	174.9	135.48	332.86	39.49	82.63	106.79	139.67	168.7	104.42	73.81
ENSG00000003096.9	3.46	6.99	1.04	5.25	8.53	2.38	3.21	1.91	2.56	0.44	1.34	0.21	0.11	1.23	1.64
ENSG00000003137.4	30.8	7.75	15.03	0.02	11.3	4.31	5.71	0.8	1.8	1.05	2.77	2.25	7.91	0.9	0
ENSG00000003147.13	1.06	22.3	0.43	14.85	1	0.99	6.34	0.03	3.51	1.81	0.19	0	0	12.97	0.72
ENSG00000003249.9	18.06	32.89	1	23.28	2.74	3.84	1.47	10.29	18.37	28.98	1.51	17.6	15.53	17.93	4.13
ENSG00000003393.10	15.91	34.4	15.03	14.34	29.08	22.34	13.57	17.73	8.58	9.27	16.56	20.83	18.12	23.03	10.63
ENSG00000003400.10	5.56	3.82	1.1	4.64	3.36	3.87	2.32	4.2	0.93	1.25	0.43	4.65	0.69	3.19	3.64
ENSG00000003402.15	81.79	107.96	127.54	67.86	198.51	84.35	46.16	120.87	32.62	24.62	32.2	98.2	56.48	176.84	70.07
ENSG00000003436.10	140.97	131.06	14.72	208.44	40.13	31.12	13.05	79.39	129.04	126.79	66.8	78.36	52.6	15.39	54.75
ENSG00000003509.11	9.34	13.53	6.82	12.37	10.97	9.67	9.84	7.51	8.94	6.13	9.45	7.2	8.88	6.46	8.31
ENSG00000003756.12	31.56	55.7	45.77	42.14	34.11	26.68	24.94	22.89	77.28	57.97	76.51	23.55	37.2	25.94	56.17
ENSG00000003987.9	0.59	0.26	0.11	0.8	0.85	0.67	0.31	0.19	0.41	0.38	0.59	0.49	0.94	0.64	0.16
ENSG00000003989.12	0.31	1.98	0.91	3.17	0.36	0.45	0	2.58	1.2	1.17	6.31	9.51	1.03	0.42	0.2
ENSG00000004059.6	260.87	185.64	141.24	165.05	139.53	134.4	92.07	254.86	215.5	238.44	112.04	193.37	186.55	231.19	268.91
ENSG00000004139.9	2.76	23.02	0.75	0.76	2.66	2.56	0.15	2.94	20.78	16.34	9.44	2.19	14.04	0.65	5.06
ENSG00000004142.7	113	103.65	122.05	89.44	75.44	76.24	88.64	121.64	65.94	99.59	79.26	52.13	87.01	88.66	103.33
ENSG00000004399.8	278.57	37.98	56.37	64.31	69.59	21.94	11.69	59.24	69.89	67.58	54.97	18.5	11.27	37.28	21.86
ENSG00000004455.12	116.92	79.5	155.53	151.7	182.13	113.77	191.16	142.02	121.54	182.18	170.88	142.38	162.87	103.6	174.26
ENSG00000004468.8	0.04	0.17	0	0	0.01	0.05	0.01	0	0.05	0	0.02	0	1.4	0	0.05
ENSG00000004478.5	116.8	117.34	62.5	149.44	114.8	52.58	113.04	118.89	98.68	213.98	258.54	99.95	223.48	135.16	176.34
ENSG00000004487.11	34.28	25.57	30.05	30.67	58.8	36.22	18.41	32.56	50.33	40.33	67.09	21.99	70.4	23.88	68.6
ENSG00000004534.10	13.38	22.63	30.95	20.62	33.52	19.35	10.35	18.28	48.79	36.74	41.82	24.9	33.7	21.78	49.04
ENSG00000004660.10	18.69	12.09	15.62	12.54	26.49	14.34	14.19	5.97	8.97	5.32	14.59	10.69	12.29	12.11	19.63
ENSG00000004700.11	46.7	33.6	40.89	41.25	51.49	36.48	17.54	29.56	22.53	19.98	90.5	40.85	31.62	53.25	49.27
ENSG00000004766.11	9.87	17.01	16.68	7.36	4.24	9.39	5.2	12.06	6.88	4.52	6.64	17.75	5.67	11.98	9.28
ENSG00000004776.7	0.45	0.25	0.1	1.05	0.63	0.56	0.71	0.3	19.69	9.62	8.67	0.29	0.26	0.25	0.49
ENSG00000004777.14	8.69	0.86	11.06	1.51	27.18	3.29	1.93	5.08	6.11	9.23	10.6	17.33	10.45	8.94	20.35
ENSG00000004779.5	186.94	165.12	155.08	186.6	178.1	122.5	100.89	126.21	127.97	163.32	133.86	110.82	153.53	131.9	150.68
ENSG00000004799.7	0.35	1.54	0.04	5.97	4.54	0.14	1.98	0.16	0.3	0.1	0.03	0.96	0	0.21	0.96
ENSG00000004809.9	0	0	0	0.11	0	0	0	0.08	0	0.09	0	0	0	0	0.08
ENSG00000004838.9	1.19	2.7	0.14	0.44	2.52	0.52	1.22	0.49	9.57	6.22	5.69	1	1.67	0.61	0.29
ENSG00000004846.12	0	0	0.11	0	0.11	0.23	1.1	0.86	0	0	0	4.19	0	0	0
ENSG00000004848.6	0	0.11	0	0	0.13	0	0.37	0	0	0	0	0.22	0	0.48	0
ENSG00000004864.9	30.93	32.14	35.43	27.84	20.92	29.67	20.03	40.61	3.01	3.81	8.71	26.38	30.48	44.95	41.32
ENSG00000004866.14	8.26	13.31	12.13	18.14	12.73	11.32	9.16	17.09	7.82	14.66	14.96	14.67	14.11	13.9	12.28
ENSG00000004897.7	54.27	30.18	70.76	34.13	52.79	46.45	23.14	37.77	19.42	23.1	65.05	23.29	39.24	42.37	46.36
ENSG00000004939.9	0	0	0.02	0	0	0	0.27	0	0	0.01	0.02	0	0	0	0
ENSG00000004948.9	0.18	0.39	0.05	0.05	0.09	0.12	0.08	0.13	0.06	0	0	0.02	0	0.17	0
ENSG00000004961.10	21	22.62	58.54	52.46	39.21	28.35	23.68	41.01	32.27	48.16	45.64	30.87	74.02	29.66	44.52
ENSG00000004975.7	33.88	74.25	101.7	32.65	35.68	46.49	51.92	45.2	51.45	58.28	50.96	49.03	49.09	28.86	40.03
ENSG00000005001.5	0	0.57	0	0	0.5	0.08	0	0.4	0	0.08	0	0	0.33	0.07	0
ENSG00000005007.8	37.32	35.85	31.4	30.68	47.83	25.32	38.96	36.57	38.64	43.53	58.15	35.9	52.36	51.98	44.08
ENSG00000005020.8	87.04	65.08	16.39	33.13	29.13	53.47	16.02	16.82	26.31	9	14.04	41.15	28.94	17.34	39.82
ENSG00000005022.5	367.63	242.17	429.58	385.13	402.72	283.12	290.44	383.25	255.56	284.8	402.07	156	576.65	381.25	445.51
ENSG00000005059.11	33.35	36.59	24	30.48	53.61	40.76	13.8	26.7	9.07	10.44	32.99	24.13	25.97	40.76	64.58
ENSG00000005073.5	30.88	6.65	3.95	7.26	0.28	0.62	0.12	2.26	2.9	3.33	2.24	0.35	0.46	0.51	5.67
ENSG00000005075.11	151.01	101.57	97.86	104.05	125.38	86.46	65.53	186.79	113.82	180.29	93.84	151.13	120.15	166.11	139.53
ENSG00000005100.8	14.58	21.7	15.66	10.43	9.91	8.29	7.45	7.22	5.76	4.4	18.14	5.88	18.19	9.59	15.63
ENSG00000005102.8	0	0.07	0.04	0	0	0.15	0	0	0	0.04	0	0	0	0	0.03
ENSG00000005108.11	0	0	0.01	0.16	0.08	0	0.02	1.05	0.09	0.05	1	0.1	0.37	0.02	0.19
ENSG00000005156.7	18.71	18.44	21.39	12.16	19.28	11.3	6.29	25.4	11.88	8.76	14.43	14.57	17.57	17.04	19.92
ENSG00000005175.5	12.93	20.13	23.74	17.74	16.03	12.28	7.69	9.42	11.72	11.89	28.11	10.07	13.16	18.23	14.66
ENSG00000005187.7	3.12	25.97	0.68	1.83	10.21	3.49	8.71	0.66	1.5	0.68	0.73	1.24	0.51	6.23	2.64
ENSG00000005189.15	13.04	8.05	8.98	1.56	15.39	3.52	1.66	6.5	4.93	3.32	9.2	2.22	3.85	10.12	14.44
ENSG00000005194.10	45.17	64.76	45.7	59.66	20.59	25.73	22.75	36.36	33.36	64.56	52.6	24.17	45.56	32.4	45.61
ENSG00000005206.12	36.52	36.4	39.57	24.53	30.66	34.07	21.46	18.87	35.82	47.85	29.47	25.66	30.27	53.13	43.98
ENSG00000005238.15	20.5	4.09	10.14	17.47	8.28	23.38	5.52	24.78	21.77	22.98	10.23	17.48	7.99	5.93	9.59
ENSG00000005243.5	127.91	13.85	91.58	39.73	0	79.88	0.38	29.59	78.29	139.7	69.82	65.82	13.82	0.17	38.19
ENSG00000005249.8	3.34	5	5.81	2.59	4.64	2.09	1.18	1.33	2.77	1.43	7.35	0.79	5.01	1.64	0.19
ENSG00000005302.13	10.63	10.87	11.85	14.78	17.46	11.35	11.56	14.36	14.73	13.65	16.73	12.49	30.58	12.67	13.73
ENSG00000005339.8	20.86	26.77	31.73	23.91	26.89	15.33	16.53	34.59	13.94	13.74	22.21	18.84	30.45	26.91	21.62
ENSG00000005379.11	0.06	0.88	4.48	0.01	0.02	0.02	0.01	0	0.65	0.34	1.6	0	0.57	0	0
ENSG00000005381.6	0	0	0	0	0	0	0.26	0.02	0	0	0	0.02	0	0	0
ENSG00000005421.4	0	0.1	0	0.07	0.09	0.44	0	0	0	0	0	0	0	0	0
ENSG00000005436.9	9.94	14.13	8.5	12.94	11.91	7.9	9.09	9.94	7.88	10.51	7.34	7.8	15.02	16.74	6.56
ENSG00000005448.12	17.24	52.41	19.71	35.77	80.22	12.73	58.47	4.15	62.72	37.49	49.97	24.54	44.44	11.92	51.21
ENSG00000005469.7	21.45	11.09	4.24	6.66	7.82	10.07	5.02	10.73	10.28	10.14	10.38	7.31	7.77	9	12.19
ENSG00000005471.11	2.29	1.34	0.66	2.09	0	0	0	0.35	1.44	2.03	0.93	0.18	0	0.02	0.12
ENSG00000005483.15	15.08	35.3	36.28	22.21	22.04	23.16	13.66	27	16.49	8.58	21.65	43.52	15.45	40.79	14.8
ENSG00000005486.12	43.95	71.29	15.76	29.22	36.08	32.2	48.36	49.43	63.66	93.62	35.61	51.73	34.78	35.03	42.32
ENSG00000005513.9	0	0.26	0	0.09	0.33	0	0	0	0	0	0	0	0.26	0	0
ENSG00000005700.10	15.82	25.45	29.01	26.68	34.83	23.67	14.1	29.15	16.8	11.44	15.05	17.99	43.67	31.97	31
ENSG00000005801.12	17.34	13.41	7.73	14.17	17.25	16.38	14.41	8.23	3.77	3.62	7.37	8.4	9.64	12.9	8.36
ENSG00000005810.13	26.39	14.27	23.84	22.1	10.28	18.31	9.73	10.81	7.32	8.45	11.83	14.84	17.02	10.54	6.97
ENSG00000005812.6	15.74	14.75	42.35	13.28	16.99	16.99	19.29	11.3	9.51	14.12	17.77	20.88	17.22	12.28	10.38
ENSG00000005844.13	0.52	0	0.03	0	0.25	0.22	0.01	0	0	0	0	0.22	0.01	0.02	0
ENSG00000005882.7	10.87	11.93	14.52	10.22	22	13.43	13.89	12.17	16.81	22.37	15.68	0.36	8.92	10.3	6.95
ENSG00000005884.13	564.93	633.06	450.06	658.31	530.2	944.24	702.77	1140.1	248.48	643.29	310.65	1237.7	692.27	712.12	748.82
ENSG00000005889.11	14.56	5.42	8.49	7.85	18.5	7.06	4.59	6.7	3.28	2.51	12.53	6.19	10.74	10.29	3.9
ENSG00000005893.11	60.1	58.9	119.91	104.79	99.29	138.93	109.79	145.26	93.68	115.95	185.91	226.3	158.9	47.79	80.23
ENSG00000005955.8	54.94	49.69	102.79	60.1	43.63	54.66	36.7	46.71	33.68	28.97	61.1	54.99	42.09	59.14	49.34
ENSG00000005961.13	0.55	0.57	0.27	0.08	5.26	0.41	0.25	0.27	0.99	0.23	1.37	2.01	0.58	4.71	0.44
ENSG00000005981.8	0	0	0	0	0	0.05	0	0	0	0	0	0	0.19	0.06	0
ENSG00000006007.7	27.82	75.17	22.55	51.64	54.37	39.82	38.34	34	21.72	35	35.3	28.37	51.64	46.42	44.28
ENSG00000006015.13	89.29	53.41	77.36	115.89	154.87	95.82	72.77	44.74	62.78	101.42	52.13	78.58	98.54	111.63	90.78
ENSG00000006016.6	8.22	1.57	2.4	5.6	23.74	3.13	2.25	0.77	1.51	2.3	48.1	0.97	6.51	16.17	1.99
ENSG00000006025.7	11.35	10.49	4.4	8.17	7.66	6.36	3.06	8.45	6.94	9.18	3.25	3.9	2.88	11.67	7
ENSG00000006042.7	2.07	224.94	0	0	0.3	1.28	0.04	0.5	26.32	16.66	20.93	2.94	12.14	0	41.7
ENSG00000006047.8	0.5	0.18	0	0.21	1.26	0	0	0.03	0	0.02	0	0.05	9.38	1.78	0.09
ENSG00000006059.3	0	0	0	0	0	0	0	0	0.18	0	0.09	0	0	0	0
ENSG00000006062.9	26.65	16.24	51.65	12	18.11	7.38	21.36	12.05	16.51	8.69	18.9	21.06	23.48	18.59	18.58
ENSG00000006071.7	0	0	0.42	0	0.64	0	0.16	0	0	0	0	0	0	0	0
ENSG00000006074.4	0	0	0	0	0	0	0	0	0	0	0	0	0	0	0
ENSG00000006075.11	0	0	0	0	0	0	0.13	0	0	0	0	0	0	0	0
ENSG00000006114.11	10.43	16.69	14.93	17.4	11.78	14.07	6.92	19.76	6.79	9.8	19.87	12.2	9.12	15.2	9.26
ENSG00000006116.3	0	0.02	0	0	0	0	0.02	0	0	0	0	0	0	0	0
ENSG00000006118.10	67.57	61.34	39.2	174.18	72.54	169.52	170.27	131.01	66.31	62.86	38.42	427.44	80.94	100.74	112.47
ENSG00000006125.12	233.89	123.3	100.89	108.22	219.65	85.04	44.09	64.79	70.8	63.82	84.22	66.77	98.68	143.26	114.11
ENSG00000006128.7	0.23	0	0	0	0	0	0	0	0	0	0.13	0	0	0	0
ENSG00000006194.6	32.4	35.72	28.09	33.6	36.57	24.1	30.5	42.68	16.67	18.52	17.9	33.71	31.59	34.39	22.5
ENSG00000006210.6	0.53	6.84	0.57	8.91	15.74	3.78	6.9	1.14	0.42	0.22	0.03	2	0.36	15.44	3.9
ENSG00000006282.15	82.09	91.45	43.25	37.56	97.07	61.2	63.81	72.69	45.62	50.46	35.24	46.4	41.83	51.01	32.5
ENSG00000006283.13	1.49	0	0.14	0.11	0.99	0.05	0.02	0.11	0.04	0.07	0.03	0.02	0.56	0.38	0.16
ENSG00000006327.9	683.18	828.08	825.9	775.76	780.13	453.78	437.54	727.61	332.43	580.18	703.03	501.29	512.82	614.21	583.7
ENSG00000006377.9	0.16	0	0	0	2.81	0	0	0	0.2	0.3	0.84	0	0	0	0
ENSG00000006432.11	6.78	9.04	3.83	2.53	5.89	3.27	3.92	5.1	4.43	1.93	6.86	4.63	5.1	5.65	11.74
ENSG00000006451.3	52.34	30.55	46.36	25.81	38.54	38.34	21.34	39.62	18.61	31.7	45.63	48.03	34.37	46.74	64.9
ENSG00000006453.9	58.99	22.86	35.64	23.75	22.91	20.73	19.02	33.79	21.47	14.01	7.87	48.82	33.52	41.12	34.05
ENSG00000006459.6	1.21	1.29	5.01	1.55	0.92	1.04	0.7	2.42	0.96	0.42	1.15	3.42	1.82	2.48	1.48
ENSG00000006468.9	1.14	1.86	2.42	7.74	3.36	0.99	2.41	0.36	1.44	2.28	6.18	1.34	0.03	1.68	1.54
ENSG00000006530.11	17.75	20.87	18.75	14.8	11.59	8.76	8.55	24.36	8.47	4.84	8.48	10.72	11.69	21.87	20.1
ENSG00000006534.11	30.58	83.25	32.89	21.71	56.56	44.45	23.2	36.56	26.09	16.72	10.26	31.29	9.99	48.1	24.47
ENSG00000006555.6	0	2.79	0.02	0	0.02	0	0	0.05	0	0.07	0	0	0	0.31	0
ENSG00000006576.12	14.18	8.91	8.17	6.49	20.43	16.44	8.1	7.87	17.81	14.25	27.11	8.15	15.14	27.99	15.14
ENSG00000006606.4	48.07	0	2.27	0	0	7.89	0	0.23	4.01	9.54	14.64	0	0.91	0	2.35
ENSG00000006607.9	17.73	29.18	13.41	19.91	20.2	22.78	11.32	13.55	6.19	6.97	14.97	9.93	19.36	25.13	23.26
ENSG00000006611.11	34.05	25.9	0.08	0	1.06	0.64	0	2.33	0	0	0	0	0	6.16	0
ENSG00000006625.13	99.51	68.72	97.82	44.18	121.75	42.18	56.08	52.97	37.93	48.79	82.31	37.11	62.54	131	132.42
ENSG00000006634.3	22	16.5	10.5	9.36	18.67	11	7.91	26.49	9.42	8.32	30.14	4.35	15.69	38.74	24.7
ENSG00000006638.7	8.3	0.68	5.89	1.46	2.39	3.27	0	0	4.8	5.2	6.01	0.1	11.1	0.16	0.55
ENSG00000006652.9	52.34	43.47	152.77	56.92	31.01	27.56	26.39	89.19	46.57	78.16	49.08	44.25	33.01	88.39	37.03
ENSG00000006659.8	0.15	0	0	0	0	0	0	0	0	0	0	0	0	0	0
ENSG00000006695.6	18.93	19.21	28.76	11.72	14.53	19.48	14.87	14.55	7.91	9.45	11.86	13.08	18.17	10.61	18.25
ENSG00000006704.6	30.89	97.39	46.81	20.45	47.36	26.57	21.59	65.15	29.32	32.65	22.09	28.65	33.4	44.76	34.34
ENSG00000006712.10	48.3	25.92	49.2	33.66	67.36	43.69	43.47	49.99	48.2	62.2	82.01	28.55	51.07	43.05	55.06
ENSG00000006715.11	24.69	54.18	49.59	35.09	22.62	36.88	22.13	28.54	12.68	13.02	15.38	37.55	15.15	52.88	18.01
ENSG00000006740.12	22.86	1.04	0.22	0.19	0.04	2.4	1.63	0.02	2.77	2.73	0.81	0.48	2.38	0.62	0.06
ENSG00000006744.14	92.53	60.83	40.29	36.74	32.8	37.02	35.68	34.65	32.89	38.43	53.22	27.38	66.18	33.79	71.59
ENSG00000006747.10	0.56	86.11	0.06	18.21	0	0.16	0	1.86	0	0.03	0.33	12.43	0	0.07	0
ENSG00000006756.11	16.88	15.52	9.22	9.1	10.32	14.55	10.39	31.47	9.93	5.23	3.43	29.5	11.34	25.32	11.75
ENSG00000006757.7	5.89	13.03	0.03	18.91	12.79	12.54	17.39	22.7	11.1	17.67	5.99	0	11.44	8.28	15.45
ENSG00000006788.8	0.03	0	0.04	0	0.02	0.13	0.75	0.06	0	0.04	0.02	0.41	0	0.01	0.14
ENSG00000006831.9	23.86	61.02	38.45	38.71	35.14	38.06	36.84	42.57	20.68	27.84	47.27	38.32	45.8	58	26.62
ENSG00000006837.7	1.63	2.28	4.77	6.57	1.13	2.04	2.27	1.68	5.58	4.95	1.45	2.53	1.88	4.69	0.72
ENSG00000007001.8	0	0	0	0	0	0	0	0	0	0	0.09	0	0	0	0
ENSG00000007038.6	0	0.1	0	0.6	0	0	0.13	0	0	0	0	0	0	0.1	0
ENSG00000007047.10	15.61	14.91	14.78	17.38	20.54	13.89	12.76	27.76	25.55	26.31	15.33	24.27	17.93	21.27	15.85
ENSG00000007062.7	0	0.03	0	0	0	0	0	0.46	0	0	0.11	0	0	0	0
ENSG00000007080.6	140.95	98.62	160.85	155.33	203.45	156.31	151.54	115.89	182.15	292.08	210.42	135.55	221.87	150.57	259.64
ENSG00000007129.13	0.13	0.08	0	0	0	0	0	0	0	0	0	0	0	0	0
ENSG00000007168.8	72.63	49.34	87.92	50.29	53.96	59.72	44.72	37.45	62.31	48.64	69.46	50.96	70.22	47.18	68.35
ENSG00000007171.12	0.16	0.03	0	0	0	0	0	0.05	0	0	0	0	0.02	0.04	0
ENSG00000007174.13	0	0.02	0.02	0	0.52	0	0.01	0.14	0	0.04	0	0	0.04	0	0
ENSG00000007202.10	64.23	73.27	51.31	95.5	49.89	66.18	49.97	74.86	26.89	35.25	57.56	44.15	64.73	84.47	59.4
ENSG00000007216.10	0	0	0	0	0	0	0	0	0	0	0	0	0	0	0
ENSG00000007237.14	0.25	0	0.16	0	0	0	0.03	0.01	0.05	0	0	0	2.08	0	0
ENSG00000007255.6	28.14	67.53	44.46	30.88	57.01	25.79	80.11	46.07	52.78	44.27	9.31	59.06	20.67	112.84	26.56
ENSG00000007264.9	1.22	1.22	0.93	0	0	1.84	0.13	0.8	0	0	0	0.56	2.81	0.35	0.11
ENSG00000007306.10	0	0	0	0	0	0	0	0	0	0	0	0	0	0	0
ENSG00000007312.8	0.09	0.24	0.75	0	0	0.33	0	0	0	0	0	0	0	0	0
ENSG00000007314.7	0.02	0.2	0	0.03	1.88	0.01	0	0	0	0	0	0	0.01	0.02	0
ENSG00000007341.14	6.36	12.88	22	10.37	12.69	9.55	9.66	17.46	13.69	17.41	18.59	11.11	12.73	11.85	16
ENSG00000007350.12	0	0	0	0	0.37	0	0	0	0.03	0	0	0	0.03	0.15	0
ENSG00000007372.16	0.34	11.63	19.61	0.16	1.35	10.18	0.84	18.3	0.54	0.22	2.69	19.4	6.64	6.15	8.27
ENSG00000007376.3	43.77	44.5	45.97	46.51	27.65	18.84	40.14	42.68	34.7	60.63	48.84	24.71	62.4	27.06	37.68
ENSG00000007384.11	28.41	40.17	23.51	29.22	34.65	26.24	17.34	33.7	38.15	37.81	24.61	21.28	19.41	27.13	13.35
ENSG00000007392.12	33.92	54.54	32.57	58.11	49.81	38.21	37.19	12.62	58.32	43.87	43.7	18.14	51.83	35.02	27.82
ENSG00000007402.7	0.78	0.13	0.03	0.26	0.45	0.09	0.03	0.11	0.29	0.09	0.07	0.5	0.68	0.46	0.16
ENSG00000007516.9	1.27	3.04	0.24	1.77	5.62	2.54	0.36	0.66	0.59	0.03	0.42	2.33	0.88	1.44	2.22
ENSG00000007520.3	116.38	124.33	102.62	103.16	120.21	68.73	102.03	113.92	100.23	167.52	112.55	97.68	126.67	109.7	115.21
ENSG00000007541.10	47.7	61.14	33.89	26.31	56.85	28.07	30.38	35.03	28.17	46.22	21.41	38.78	34.58	62.45	38.47
ENSG00000007545.11	13.47	21.56	11.81	7.87	17.43	8.22	8.41	8.07	8.81	7.8	13.39	10.29	10.71	11.37	11.76
ENSG00000007866.14	7.72	11.58	9.4	5.12	8.59	6.47	4.92	10.41	25.26	21.5	14.31	3.62	7.15	12.33	7.83
ENSG00000007908.11	0	0	0	0	0	0	0	0	0	0	0	0	0	0	0
ENSG00000007923.11	23.97	42.26	30.46	38.61	27.95	31.92	20.5	30.56	21.6	30.51	37.63	15.71	45.02	24.11	41
ENSG00000007933.8	0	0	0	0	0	0	0	0.05	1.28	0.05	1.1	0	0	0	0
ENSG00000007944.10	2.09	13.18	6.34	2.75	3.02	3.14	0.43	5.71	7.84	7.24	5.93	7.96	1.71	1.92	2.4
ENSG00000007952.13	0	0	0	0	0	0	0	0	0.03	0.06	0	0	0.03	0	0
ENSG00000007968.6	1.74	3.41	1.77	0.44	7.29	0.5	0.42	1.53	1.13	1.68	4.52	0.14	1.97	2.91	4.82
ENSG00000008018.8	217.63	163.35	276.75	255.79	289.77	261.3	194.78	235.78	245.19	280.16	250.94	164.67	264.04	356.82	384.04
ENSG00000008056.8	0.05	0.18	0.02	0.06	0.02	0.02	0.04	0.02	0.73	0.52	0.46	0.02	0.76	0.14	0.04
ENSG00000008083.9	2.27	1.8	12.17	6.11	5.01	8.82	4.81	3.12	6.6	4.66	5.78	4.71	10.21	2.78	9.01
ENSG00000008086.6	0.84	3.5	2.59	2.12	0.3	23.93	3.37	2.34	0.32	0.09	2.57	11.45	4.07	0.25	3.56
ENSG00000008118.5	0	0	0.1	0	0	0	0	0	0.59	0	0.27	0.22	0.19	0	0
ENSG00000008128.18	20.71	35	116.68	28.76	26.01	25.86	13.69	25.62	39.28	40.81	39.27	15.07	38.42	22.09	45.49
ENSG00000008130.11	26.94	35.27	104.72	40.58	54.53	33.93	22.04	53.87	43.49	45.34	52.71	19.62	55.36	31.5	42.14
ENSG00000008196.8	0.14	0	0	0	0	0.01	0	0	1.49	0.02	0.75	0.06	0.11	0	0
ENSG00000008197.4	0	0.04	0	0	0	0	0.04	0	0	0	0	0	0	0	0
ENSG00000008226.15	0.23	0.14	0.09	0	0.25	0	0	0.14	0.02	0.19	0.13	0.06	0.03	0	0.16
ENSG00000008256.11	24.64	19.55	27.15	10.43	10.88	10.64	3.24	11.43	38.32	28.25	27.23	20.13	29.59	10.6	23.11
ENSG00000008277.10	2.36	0.29	0.64	0.57	0.79	4.88	3.25	0.24	0.64	0.77	0.84	0.38	1.28	1.29	2.74
ENSG00000008282.3	86.86	97.23	85.47	76.07	81.49	60.71	40.19	114.47	57	71.95	93.41	66.59	53.68	81.75	102.88
ENSG00000008283.11	73.51	27.83	24.19	43.86	31.54	36.05	15.28	36.87	14.86	15.59	15.48	27.76	19.64	35.23	27.91
ENSG00000008294.16	37.38	54.95	119.27	40.15	105.36	51.98	27.48	110.29	21.57	22.55	47.32	54.81	57.55	58.44	49.46
ENSG00000008300.10	0.68	4.12	0.86	0.28	3.85	0.18	0.1	0.43	3.02	0.97	0.66	0.34	8.82	0.31	1.59
ENSG00000008311.10	0.78	13.12	4.34	4.06	0.22	3.83	2.35	0.37	17.06	5.58	6.87	1.91	0.1	0.65	4.05
ENSG00000008323.11	0.13	1.03	0.35	0.33	0.38	0.47	0.15	1.17	0.26	0.23	0.25	0.48	0.73	0.13	0.15
ENSG00000008324.6	13.02	21.78	26.36	21.82	18.18	14.01	11.55	22.55	25.14	33.35	35.33	12.36	28.08	16.84	33.22
ENSG00000008382.11	20.24	18.93	19.63	17.08	26.55	16.22	26.86	8.04	26.58	17.43	14.96	21.69	24.83	28.12	19.25
ENSG00000008394.8	747.09	575.94	276.15	552.25	510.65	166.41	204.44	682.91	124.69	64.58	153.16	234.4	8.59	728.42	192.17
ENSG00000008405.7	16.19	52.54	42.35	10.88	13.28	13.64	9.73	19.13	9.37	7.5	15.71	8.92	18.98	24.56	13.68
ENSG00000008438.4	0	0.13	0	0	0	0.14	0	0	0	0.14	0	0	0	0	0
ENSG00000008441.12	86.19	45.96	64.63	23.08	9.68	18.61	12.29	10.65	88.51	91.28	54.33	41.3	50.76	27.52	29.97
ENSG00000008513.10	24.05	0.34	15.61	13.08	3.68	8.27	4.35	12.35	6.33	11.51	23.37	18.9	5.17	7.23	18.51
ENSG00000008516.12	0.37	2.07	0.66	0.06	0.18	0.61	0.29	0.55	0.52	1.44	0.18	1.07	1.22	0.72	0.42
ENSG00000008517.12	830.2	341.93	155.59	39.53	172.83	464.98	364.96	313.74	8.06	7.6	1.82	900.74	318.79	412.47	831.74
ENSG00000008710.13	38.78	53.36	75.36	33.35	44.62	30.32	29.04	31.84	68.96	79.99	57.69	47.27	39.16	46.74	36.43
ENSG00000008735.10	1.23	2.8	23.48	0.73	2.16	4.18	1.18	3.4	1.07	2.75	0.18	1.36	55.25	0.11	4.11
ENSG00000008838.13	53.97	57.2	37.98	43.96	46.45	33.85	42.03	42.44	30.14	38.55	42.69	34.79	38.73	43.37	44.25
ENSG00000008853.12	8.05	5.59	6.19	7.01	6.05	6.92	4.44	3.84	5.09	10.59	13.06	4.21	15.53	6.65	4.72
ENSG00000008869.7	6.98	6.6	5.47	8.86	4.82	7.09	5.31	9.39	2.6	2.3	4.97	7.04	4.33	5.67	3.51
ENSG00000008952.12	44.32	31.04	72.87	59.21	77.88	69.39	34.67	30.99	25.37	20.99	65.68	59.88	30.34	48.63	33.42
ENSG00000008988.5	2485.4	1826.3	3919.6	2356.2	1313.4	1947.2	3125.7	1510	2967.5	2223.3	2700.2	4734.4	2123.4	2134.4	3653.5
ENSG00000009307.11	173.43	119.21	194.94	211.25	148.07	154.96	143.75	188.03	148.31	109.14	153.46	182.02	176.36	246.38	242.42
ENSG00000009335.13	56.44	65.64	43.84	68.09	45.12	40.54	27.74	86.05	24.4	25	34.68	37.27	46.19	56.42	61.11
ENSG00000009413.11	7.02	6.82	7.56	3.62	5.4	6.3	3.79	2.68	4.97	5.17	6.53	4.52	1.89	9.22	3.5
ENSG00000009694.9	0.89	0.01	0.01	0.47	0.01	0	0.08	0.01	0.02	0.01	3.95	0	0	0.12	0
ENSG00000009709.7	0	0	0	0	0	0	0	0.01	0	0	0.07	0	0	0	0
ENSG00000009724.12	0.53	0.68	0.43	0.5	0.52	0.7	0.24	0.5	0.4	0.16	0.57	0.61	0.5	0.72	1.13
ENSG00000009765.10	0	0	0	0	0	0	0	0	0	0	0.05	0	0	0	0
ENSG00000009780.11	1.85	2.44	4.3	3.04	3.45	2.95	2.03	3.52	2.97	4.28	7.77	1.79	4.37	1.71	4.15
ENSG00000009790.10	1.71	1.5	1.12	2.52	1.17	0.91	0.76	0.23	0.9	1.18	2.78	0.29	0.77	0.61	2.1
ENSG00000009830.7	9.97	9.66	16.49	16.4	14.87	10.98	11.58	12.74	11.75	20.02	21.61	8.98	18.97	15.28	15.99
ENSG00000009844.11	15.72	19.18	32.34	20.8	30.13	26.12	13.8	30.78	27.13	20.34	41.3	23.39	33.16	37.7	39.59
ENSG00000009950.11	2.61	0.18	0.03	0.03	1.78	0	0.02	0.5	0	0	0	0.05	0.04	0.27	0
ENSG00000009954.6	65.28	55.26	35.17	38.73	67.74	40.13	33.02	50.95	27.14	36.77	55.43	36.57	52.11	76.57	50.73
ENSG00000010017.9	10.18	13.61	37.13	12.14	19.27	19.56	9.97	26.15	17.19	15.02	29	10.46	18.41	24.91	19.62
ENSG00000010030.9	0.06	4.64	1.7	0.86	0	0.76	0.08	0.54	0.05	0.49	0.11	0.58	0.1	0.2	0.13
ENSG00000010072.11	5.91	10.51	7.77	10.77	4.29	8.02	4.05	4.35	2.78	4.54	6.56	3.64	7.5	6.17	7.83
ENSG00000010165.15	37.3	30.15	20.32	52.65	25.91	42.93	26.22	35.16	13.31	27.59	16.82	16.98	24.87	32.91	29.52
ENSG00000010219.9	4.74	47.79	44.63	21.52	19.46	21.92	30.24	27.52	42.97	43.23	19.66	36.62	18.84	41.79	24.66
ENSG00000010244.12	105	95.53	71	99.66	100.61	80.53	57.09	58.56	57.28	47.17	102.15	72.07	103.43	87.65	91.89
ENSG00000010256.6	131.64	141.46	202.73	139.9	167.87	103.7	95.35	121.76	229.65	357.5	256.03	101.39	227.37	141.38	259.23
ENSG00000010270.9	79.22	72.19	45.84	71.5	58.15	63.23	33.03	66.96	26.42	34.32	51.75	46.96	38.99	104.84	68.19
ENSG00000010278.7	0.2	191.77	77.84	94.66	78.8	2.56	0.25	147.72	140.07	115.01	128.37	11.07	398.59	16.34	0.26
ENSG00000010282.10	0	0	0	0	0	0	0	0	0	0	0	0	0.14	0	0
ENSG00000010292.8	94.11	60.39	50.02	20.12	92.93	34.97	24.3	59.77	49.79	32.33	125.53	20.06	59.93	81	99.55
ENSG00000010295.15	8.46	29.71	8.12	13.12	8.38	10.71	9.53	11.68	20.7	20.91	26.69	14.21	11.65	10.23	10.81
ENSG00000010310.4	0.23	1.59	0.19	0.08	1.69	4.53	0.06	0.23	1.88	0.29	0.03	2.09	0.81	0.11	0.05
ENSG00000010318.15	2.75	7.19	17.65	1.43	12.04	1.3	2.42	6	6.51	7.16	8.17	2.62	7.27	5.42	11
ENSG00000010319.2	0	0	0.06	0	0.02	0.06	0	0.05	0.08	0.09	0.45	0	0.07	0.02	0.03
ENSG00000010322.11	16.95	61.84	34.3	18.15	20.14	14.69	14.63	11.42	59.85	49.45	38.57	16.5	23.12	20.11	25.38
ENSG00000010327.6	0	0.05	0.05	0.04	0.03	0.05	0	0.17	0.01	0	0	0	0.07	0.04	0.21
ENSG00000010361.9	0.53	12.99	5.55	10.13	16.35	1.52	0.15	4.77	10.14	13.88	10.65	0.7	9.31	7.46	0.05
ENSG00000010379.11	0	8.39	0	0.1	0.08	0.78	2.63	0.18	0.04	0	0.11	0.91	0	1.74	0
ENSG00000010404.13	56.59	19.34	19.99	116.37	51.52	37.12	34.66	29.96	36.37	27.85	63.96	51.94	45.3	22.2	29.47
ENSG00000010438.12	0	0	0	0	0.2	0	0	0	1.15	3.49	18.14	0	1.1	0	0
ENSG00000010539.7	6.04	6.83	4.75	3.43	6.5	2.93	3.63	4.45	3.27	3.24	4.39	5.65	4.64	5.59	6.09
ENSG00000010610.5	0	0.39	0.14	0	0.09	0.15	0	0	0.11	0.31	0.58	0	0.75	0.03	0
ENSG00000010626.10	17.86	26.94	15.31	16.88	21.1	12.02	17.38	19.18	20.02	23.09	8.34	19.71	11.7	8.82	10.68
ENSG00000010671.11	0	0	0.04	0.04	0.04	0	0	0.03	0	0	0	0	0.03	0	0
ENSG00000010704.14	10.15	16.33	7.91	5.88	9.91	22.57	6.48	9.41	5.68	8.05	6.82	8.28	8.75	12.42	7.32
ENSG00000010803.12	23	14.67	35.78	19.76	18.57	15.69	13.22	25.51	17.73	12.18	20.58	18.89	21.15	21.53	22.49
ENSG00000010810.13	3.86	0.15	3.07	17.49	0.13	3.35	4.22	1.54	52.35	64.55	21.37	6.37	11.64	0.82	15.33
ENSG00000010818.4	6.25	7.03	11.22	3.65	4.38	6.23	4.59	9.27	3.02	1.64	5.58	12.11	2.48	11.58	9.97
ENSG00000010932.11	0	0	0	0	0.05	0	0	0	0	0	0	0	0	0	0
ENSG00000011007.8	13.5	11.84	16.31	23.94	20.73	15.25	6.43	30.2	10.25	16.77	34.8	11.48	27.58	17.04	33.75
ENSG00000011009.6	58.25	59.41	47.55	80.43	38.13	57.26	39.55	54.94	33.06	65.15	51.33	47.95	60.12	28.57	45.06
ENSG00000011021.17	2.52	5.56	20.08	6.58	9.27	6.31	3.6	13.44	8.97	12.02	11.07	6.75	10	4.14	5.19
ENSG00000011028.9	101.8	46.66	166.06	238.76	77.48	228.81	337.15	4.78	175.62	137.31	95.6	153.95	58.38	218.81	128.42
ENSG00000011052.17	12.98	22.72	27.68	19.61	30.22	21.94	28.65	19.52	30.5	26.85	20.36	12.65	26.95	36.19	21.48
ENSG00000011083.4	0.02	0	0	0	0	0	0	0.04	0	0	0	0	0.04	0.02	0
ENSG00000011105.7	54.85	32.58	9.9	12.03	8.39	14.29	15.45	8.81	18.92	16.71	16.08	15.93	11.9	10.54	17.77
ENSG00000011114.10	7.27	14.81	9.53	10.32	15.94	11.86	11.87	9.01	9.21	4.99	18.19	7.85	13.22	12.24	13.55
ENSG00000011132.7	11.86	9.36	30.11	8.95	8.48	15.05	17.97	12.74	21.62	27.27	15.33	15.34	19.33	20.33	14.77
ENSG00000011143.12	12.99	16.81	14.7	13.38	14.66	8.42	7.55	13.34	9.37	15.01	12.08	10.65	10.99	12.16	16.9
ENSG00000011198.3	7.99	10.32	26.64	11.44	9.94	9.49	10.52	33.08	8.23	13.7	39.29	10.98	15.89	9.22	16.11
ENSG00000011201.6	0	0.03	0	0.36	1.79	0.04	0.05	0	0.45	0	0.06	0	1.45	0	0
ENSG00000011243.13	27.06	47.33	44.13	43.3	33.01	38.94	41.33	15.11	58.44	69.58	31.04	34.78	38.55	56.46	35.63
ENSG00000011258.11	3.15	6.28	5.04	4.25	6.02	4.19	3.86	4.53	3.44	1.65	3.62	5.92	3.36	6.7	3.6
ENSG00000011260.9	40.38	39.52	68.87	47.87	73.28	39.54	36.83	51.26	29.86	45.27	54.8	25.01	56.02	45.23	56.31
ENSG00000011275.14	48.36	37.45	30.51	20.84	40.94	21.11	15.84	12.83	19.75	21.02	23.15	27.69	29.36	51.37	33.91
ENSG00000011295.11	27.66	61.4	27.79	25.97	25.89	30.61	32.62	23.23	18.21	17.1	20.58	23.02	39.02	20.81	40.12
ENSG00000011304.12	339.34	173.42	296.92	145.02	264.13	183.98	159.49	216.85	156.99	169.08	268.28	132.61	353.42	229.78	306.24
ENSG00000011332.15	2.69	2.17	2.02	2.12	4.49	1.34	1.8	0.85	2.13	7.03	14.44	0.21	6.17	1.86	3.04
ENSG00000011347.5	0.86	0.29	0.39	0.07	0.21	0.13	0.48	0.35	0.36	0.86	1.68	0.27	2.06	0.64	0.21
ENSG00000011376.5	8.38	9.42	10.75	6.44	8.61	5.19	4.6	5.69	11.78	16.18	20.44	3.76	14.08	5.56	14.1
ENSG00000011405.9	11.83	21.49	11.38	17.66	13.2	11.14	6.42	8.57	3.34	2.7	10.43	21.13	6.79	15.22	7.15
ENSG00000011422.7	72.12	18.08	51.58	56	38.47	51.17	26.68	4.14	50.02	85.6	183.83	59.84	54.76	9.42	88.93
ENSG00000011426.6	152.08	28.75	68.12	10.57	113.89	36.62	11.43	28.58	53.53	26.26	205.44	4.07	68.7	111.02	134.75
ENSG00000011451.13	36.5	16.63	25.69	24.53	34.92	36.05	37.62	20.62	25.02	42.67	35.47	26.18	43.09	36.88	29.6
ENSG00000011454.12	10.31	15.1	20.28	14.28	11.71	12.56	11.31	22.85	11.99	13.29	12.39	14.08	15.53	10.97	11.82
ENSG00000011465.12	0	0.43	0	0.31	0	0.25	0.05	0	130.82	29.32	42.81	0.82	0	0	0
ENSG00000011478.7	16.04	7.03	21.49	13.08	24.96	18.68	20.56	28.16	22.15	20.92	11.93	26.64	11.9	17.82	22.91
ENSG00000011485.10	60.51	33.8	47	60.69	115.7	53	49.03	67.97	37.49	45.83	96.36	25.17	56.23	72.36	50.68
ENSG00000011523.9	8.07	7.15	5.22	6.38	4.09	7.19	7.55	5.02	4.81	3.73	4.23	5.8	6.35	5.28	5.2
ENSG00000011566.10	12.67	17.24	8.01	18.09	9.72	16.81	7.78	11.56	5.7	4.05	12.68	9.06	10.54	14.67	8.13
ENSG00000011590.9	0.16	0.38	0.22	0.45	0.65	0.09	0	0.54	0.04	0.35	0.19	0.05	0	0.23	0.04
ENSG00000011600.7	0	0	0	0	0	0	0.56	0.81	0	0	0	0	0	0	0
ENSG00000011638.6	19.15	74.02	15.74	41.39	28.48	17.99	24.02	105.67	10.16	9.95	9.03	63.67	8.35	11.05	21.22
ENSG00000011677.8	0	0	0.02	0.17	0.05	0	0	0	4.41	0.71	15.44	0	0.04	0.06	0.57
ENSG00000012048.15	25.16	13.09	27.75	6.31	42.7	9.1	10.32	16.05	5.95	5.68	32.33	5.15	19.88	33.72	33.32
ENSG00000012061.11	41.7	46.09	84.04	68.45	62.67	54.67	43	52.79	67.63	74.07	94.14	55.53	54.78	52.79	54.79
ENSG00000012124.10	0.73	0	6.07	2.86	13.51	0.83	1.78	8.42	0	0.22	0.31	0.42	0.02	1.49	0
ENSG00000012171.13	3.87	38.67	0.85	0.39	39.62	2.13	1.65	1.62	41.36	12.32	6.82	1.5	0.67	0.96	2.51
ENSG00000012174.7	9.27	9.57	19.73	16.96	25.8	11.96	7.01	12.17	5.12	6.34	13.8	12.36	17.94	10.82	12.27
ENSG00000012211.8	4.38	9.3	10.48	8.88	6.08	13.53	10.24	9.38	6.13	7.4	2.68	13.99	15.47	7.14	9.86
ENSG00000012223.8	0	0	0.75	0	0	0	0	0	0.09	0.04	0.15	0	0	0	0.47
ENSG00000012232.4	17.8	14.04	7.55	26.4	17	27.31	10.05	5.52	12.94	11.51	24.3	20.05	40.51	13.17	15.32
ENSG00000012504.9	4.62	7.58	0	0.89	5.02	6.08	41.37	20.34	0.02	0.11	0.07	28.81	0.05	1.92	0
ENSG00000012660.9	60.92	87.62	61.6	57	101	98.82	41.26	90.92	83.32	75.42	107.7	79.17	98.53	171.61	100.67
ENSG00000012779.6	0.96	32.11	0.19	0.4	0.25	0.21	3.41	23.31	0	0	0	2.2	0	3.44	0.06
ENSG00000012817.11	0	0	0	0	4.57	0	0	0	0	0	0	13.51	20.33	0	5.33
ENSG00000012822.11	13.48	50.43	17.87	40.65	13.68	30.53	27.85	27.31	68.72	58.83	38.13	50.49	20.57	11.26	7.6
ENSG00000012963.9	22.31	8.59	10.5	9.61	17.24	10.08	9.86	9.29	11.61	8.38	43.36	15	20.84	12.8	23.85
ENSG00000012983.7	39.5	32.91	56.44	21.05	48.72	35.02	17.59	25.68	23.71	15.19	77.22	27.79	45.77	22.37	12.28
ENSG00000013016.10	2.93	4.3	7.98	5.85	6.5	5.17	0.82	0.36	12.56	9.41	25.15	0.89	11.46	1.11	0.78
ENSG00000013275.3	115.46	54.68	103.15	150.21	122.44	114.79	96.75	112.8	70.59	111.83	150.36	63.24	117.89	120.02	114.98
ENSG00000013288.4	18.12	12.67	10.07	19.51	9.11	27.47	16.58	17.15	17.03	18.91	16.29	38.21	16.82	18.49	14.37
ENSG00000013293.5	0	0.03	0	0.01	0	0	0.01	0.01	0.03	0	0	0	1.09	0	0
ENSG00000013297.6	0.24	9.63	40.87	70.09	4.56	5.97	0.06	2.89	294.15	157.33	328.19	0.49	68	10.54	0.14
ENSG00000013306.11	218.16	169.99	160.28	137.08	202.61	143.44	188.81	211.56	125.85	201.19	141.37	144.92	153.43	212.89	258.74
ENSG00000013364.14	142.33	271.63	113.1	175.33	100.67	166.52	136.98	98.79	175.45	211.63	99.16	159.8	124.7	123.85	127.19
ENSG00000013374.11	49.51	54.28	52.73	49.73	51.28	28.03	27.34	66.25	34.24	28.8	22.05	49.31	28.93	51.36	47.51
ENSG00000013375.11	23.03	13.47	30.71	24.01	42.48	40.45	12.28	54.13	32.52	18.55	37.22	31.18	29.87	53.7	51.67
ENSG00000013392.6	1.39	3.66	4.78	4.24	3.9	3.44	2.48	5.77	6.72	4.72	2.18	5.41	2.7	6.38	4.84
ENSG00000013441.11	19.62	50.55	50.31	34.77	25.05	17.59	63.14	24.71	102.6	69.13	50.19	59.56	14.77	30.51	19.73
ENSG00000013503.5	4.71	6.63	7.55	5.24	1.51	3.02	2.68	2.74	3.44	3.77	8.72	4.83	4.27	4.79	4.95
ENSG00000013523.5	3.13	10.41	7.07	7.52	5.2	4.66	4.59	5.29	6.32	8.21	8.49	5.65	10.2	5.04	8.72
ENSG00000013561.13	31.9	14.12	67.7	50.44	39.05	48.22	26.22	67.35	12.73	22.02	32.59	45.85	51.3	33.35	31.57
ENSG00000013563.9	58.87	22.29	14.35	25.11	24.37	57.6	22.26	42.2	51.08	29.06	20.53	33.37	37.49	25.2	26.22
ENSG00000013573.12	22.73	37.48	28.49	24.71	46.14	12.76	18.83	25.78	18.71	27.5	58.56	7.7	30.03	39.76	29.78
ENSG00000013583.4	65.11	130.62	243.96	81.11	61.2	39.55	46.51	146.03	75.59	90.32	75.56	73.84	59.45	77.75	57.1
ENSG00000013588.5	57.59	38.8	25.75	27.31	25.93	5.11	3.38	92.4	102.53	129.78	64.56	5.44	110.79	5.34	10.91
ENSG00000013619.9	2.81	3.27	2.72	6.19	7.12	4.71	1.67	5.34	2.78	2.93	10.63	4.47	6.72	2.78	8.59
ENSG00000013725.10	0	0	0.16	0	0	0	0.18	0	0	0.04	0	0	0	0.22	0.13
ENSG00000013810.14	94.18	30.73	52.32	28.1	117.12	39.82	29.96	55.33	42.34	60.95	134.98	5.48	129.86	82.33	182.83
ENSG00000014123.9	9.18	9.68	12.5	6.75	15.67	9.57	5.7	14.5	8.38	5.23	9.98	12.45	6.13	20.04	11.65
ENSG00000014138.4	14.44	6.9	20.92	17.91	19.98	6.95	7.23	12.66	8.07	11.77	51.12	6.07	27.11	27	34.95
ENSG00000014164.6	19.47	10.45	15.11	17.55	12.47	10.41	9.27	9.74	10.27	18.52	15.72	22.27	18.36	12.62	22.72
ENSG00000014216.11	89.08	85.56	71.82	141.83	68.75	118.49	66.64	72.36	101.51	108.72	100.27	103.74	107.47	82.71	135.99
ENSG00000014257.11	0.05	0	0	0	0	0	0	0	0	0	0	0	0	0	0
ENSG00000014641.13	133.16	193.25	107.9	129.22	150.48	153.48	137.35	87.34	89.18	113.18	111.08	65.94	108.01	173.17	121.63
ENSG00000014824.9	20.45	32.09	27.38	37.49	23.32	24.97	16.46	21.68	17.39	18.53	30.8	22.98	26.9	40.17	34.95
ENSG00000014914.15	7.25	9.04	3.19	10.95	18.81	3.8	0.89	1.28	18.26	6.31	8.87	3.09	4.03	2.76	5.01
ENSG00000014919.8	38.97	45.15	29.97	33.13	31.97	20.26	19.28	30.62	17.81	22.01	19.02	12.4	24.78	27.32	27.33
ENSG00000015133.14	0	6.33	4.28	3.62	0.94	0.49	1.21	3.91	1.54	0.48	0.5	1.55	1.22	2.14	7.21
ENSG00000015153.10	7.57	13.23	29.66	11.18	21.56	12.62	6.98	9.61	7.11	9.02	10.39	7.73	7.61	20.36	9.7
ENSG00000015171.14	19.91	28.02	46.78	35.44	44.53	37.55	20.04	38.12	18.23	19.97	36.33	24.74	31.05	47.93	32.27
ENSG00000015285.6	0.57	0.41	0.36	0.66	0.4	0.2	2.38	0.47	0.1	0.3	0.31	0.22	0.83	0.34	0.2
ENSG00000015413.5	0.06	0	1.95	0	0.27	0.55	0	0.41	0	0	0.21	0.05	0	0	0
ENSG00000015475.14	65.18	27.79	33.96	32.91	106.11	78.5	38.58	79.28	47.4	55.71	22.17	35.16	41.51	85.81	93.19
ENSG00000015479.13	127.81	86.01	141.24	185.08	147.38	109.3	98.74	85.37	72.32	69.65	168.32	116.71	110.71	188.01	133.57
ENSG00000015520.10	0.03	0.84	0.1	0.03	0.38	0.19	0.12	0.15	0.03	0.1	0	0.04	0.08	0.37	0.03
ENSG00000015532.5	21.9	39.93	17.91	30.12	31.51	36.94	24.32	26.15	18.28	18.03	20.53	34.46	25.34	32.22	32.28
ENSG00000015568.8	4.97	12.01	9.58	6.61	19.61	7.3	3.65	5.82	3.34	3.96	1.88	10.73	5.9	14.86	7.81
ENSG00000015592.12	0.08	0.08	0	0	0	0	0.08	0	0	0.07	0	0	0	0	0
ENSG00000015676.13	102.06	55.6	49.73	54.9	49.8	44.49	88.08	43.71	46.29	48.66	56.79	69.49	43.61	87.71	66.84
ENSG00000016082.10	0.03	0.08	0.06	2.76	0.52	0.84	0	0	0	0	0.04	0.08	0	0	0
ENSG00000016391.6	0	5.97	0.01	0.04	0.15	0.04	0	2.41	0.04	0.04	0.28	0.01	0.04	1.41	0.04
ENSG00000016402.8	0	0.03	0.78	0.14	0	0	0	0.14	0.15	0.27	0	0	0	0	0
ENSG00000016490.11	0	0	0	0	0	0	0	0	0	0	0	0	0	0	0
ENSG00000016602.8	0	0	0	0	0	0.05	0	0	0	0	0	0	0	0	0
ENSG00000016864.12	28.53	38.08	33.81	29.04	46.96	28.15	18.39	27.42	85.88	71.88	78.45	41.2	67.21	42.04	55.74
ENSG00000017260.15	58.02	46.62	75.4	60.46	35.84	40.06	31.75	71.67	37.12	42.7	82.16	65.6	46.44	62.44	47.09
ENSG00000017373.11	4.63	6.12	0.06	0.5	2.09	0.22	0.75	5.27	1.04	2.06	0.58	0.57	0.89	2.89	0.21
ENSG00000017427.11	0	0	0	0	0	0	0	0	0	0	0	0	0	0.02	0
ENSG00000017483.10	0.32	0	5.24	4.6	0.68	0.86	4.08	0.35	56.28	65.67	20.63	140.04	0.62	0.46	236.57
ENSG00000017621.11	0.88	0.8	0.74	2.58	0.61	1.37	1.67	1.23	0.81	0.48	0.59	0.98	1.7	0.49	0.89
ENSG00000017797.7	22.6	43.75	26.82	57.25	27.5	24.11	27.66	27.23	33.35	30.51	36.24	31.07	47.68	75.16	46.16
ENSG00000018189.8	10.31	23.41	26.15	27.76	46.97	20.33	11.83	43.24	14.99	13.93	20.79	10.24	14.92	13.99	15.57
ENSG00000018236.10	0	0.09	0	0.24	0	0.07	0	0.04	0.02	0	0.4	0	0.04	0.45	0.39
ENSG00000018280.12	0.06	0.03	0.08	0.02	0.1	0.02	0.2	0	0.65	0.34	0.29	0.23	0.1	0.14	0.08
ENSG00000018408.10	67.09	67.6	34.2	73.76	160.63	106.99	67.83	54.41	24.89	16.88	27.28	66.2	45.8	98.77	76.21
ENSG00000018510.8	55.42	34.2	32.23	20.55	34.88	45.96	29.76	60.41	9.35	9.55	37.39	38.97	42.12	43.36	35.21
ENSG00000018607.5	0	0.32	0	0.06	0	0	0	0	0	0	0	0	0	0	0
ENSG00000018610.9	19.14	11.28	17.68	20.72	16.33	12.42	13.56	18.57	11.8	19.99	17.64	11.54	31.08	12.27	17.71
ENSG00000018625.10	0.03	0.34	6.05	0.18	0.27	0.1	0.44	0.47	0	0	0.07	3.38	0	0.84	0.14
ENSG00000018699.7	19.23	9.28	15.87	16.31	15.25	12.92	9.27	12.77	10.69	8.05	10.66	10.1	15.72	21.59	17.24
ENSG00000018869.12	0	0	0	0.08	0.7	0.11	0.03	0	1.57	0.92	0.7	0	0.94	0	0
ENSG00000019102.7	0	0.06	0	0	0.08	0	0	0	0.14	0.07	0	0	0	0	0
ENSG00000019144.12	69.17	105.41	32.57	61.68	36.8	124.93	59.5	71.3	67.96	77.31	40.32	44.57	54.41	120.54	39.15
ENSG00000019169.9	0	0	1.53	0	0	0	0.07	0.21	0	0	0	0	0	0	0
ENSG00000019186.5	0.07	0.05	0.07	15.01	5.27	0	0	19.44	5.9	1.12	115.96	0.07	32.08	38.79	0.52
ENSG00000019485.8	3.38	6.41	2.28	9.3	10.58	8.18	4.61	24.29	3.45	7.36	7.48	5.77	8.22	7.35	3.27
ENSG00000019505.3	0	0.21	1.89	51.78	165.81	106.53	0.04	198.28	0.4	0.03	0.55	34.57	0.39	60.48	2.2
ENSG00000019549.4	4.88	0.46	167.31	2.37	10.1	73.62	30.28	9.68	20.86	31.61	65.66	17.44	25.65	3.38	19.59
ENSG00000019582.10	0.42	184.81	3.93	57.77	44.16	55.76	0.69	31.91	2.58	0.57	0.56	1.33	2.05	329.02	5.86
ENSG00000019991.11	0	0.39	0.01	0.91	0	1.78	0	0	2.49	0.64	2.4	0.21	0	0	0
ENSG00000019995.6	3.73	7.22	23.31	10.04	7.63	6.89	5.84	8.88	14.88	12.41	10.36	6.87	6.71	8.47	7.82
ENSG00000020129.11	24.05	12.16	42.05	37.16	12.36	18.49	21.7	24.43	15.22	37.87	34.81	15.32	24.87	25.24	20.42
ENSG00000020181.13	5.97	0.41	13.51	0.02	0.18	0.83	0.33	0.36	13.24	9.19	12.46	2.89	7.17	0.09	0.92
ENSG00000020219.8	0	0	0	0	0	0.14	0	0.09	0	0	0	0	0	0.12	0
ENSG00000020256.15	11.12	10.74	25.75	24.31	11.97	9.98	11.74	15.2	31.39	27.47	20.9	21.7	28.34	10	11.36
ENSG00000020426.6	15.88	23.03	33.11	14.87	26.89	12.78	13.31	20.7	50.43	40.29	58.46	18.91	28.96	18.01	46.2
ENSG00000020577.9	10.6	15.4	22.45	5.42	4.83	13.63	6.99	5.04	12.55	9.65	29.03	10.64	14.59	5.79	22.52
ENSG00000020633.14	0.1	0.01	0.21	0.02	0	3.06	0	0.03	1.98	1.38	1.21	0	4.72	0.44	0.1
ENSG00000020922.8	9.68	9.44	6.63	7.29	12.48	10.46	8.63	7.99	5.9	4.95	19.09	7.86	13.66	23.88	16.71
ENSG00000021300.9	0.38	13.93	0.46	11.88	0.68	5.82	0.03	4.1	2.64	2.39	1.03	0	0.41	4.05	0
ENSG00000021355.8	17.11	26.98	26.01	14.04	30.7	34.8	36.05	45.25	25.86	23.59	12.75	18.16	11.09	24.36	19.3
ENSG00000021461.12	0.05	0	0	0	0.04	0	0	0.14	0.04	0	0	0	0	0	0
ENSG00000021488.8	0	0.09	0.12	0.13	0.11	0.17	0.72	0.65	0	0.35	0.12	0.93	0.09	0.13	0.04
ENSG00000021574.7	6.51	7.27	5.64	6.27	8.22	5.43	2.94	4.58	3.85	3.01	6.48	3.96	5.27	6.22	3.78
ENSG00000021645.13	0.23	0.56	0.15	0.62	0.05	0.81	0.18	0.13	7.05	3.98	6.77	0.05	3.51	0.29	0.1
ENSG00000021762.15	21.41	6.62	3.23	6.74	15	12.51	5.89	8.8	15.76	12.73	14.08	13.26	8.46	11.82	21.58
ENSG00000021776.6	7.92	9.7	12.12	6.46	8.22	11.31	6.16	12.96	2.66	4.18	11.98	7.39	12.88	11.83	13.19
ENSG00000021826.10	2.09	28.74	4.71	0.45	1.9	0.23	3.72	0.54	1.48	1.89	9.55	8.71	0.18	2.68	14.99
ENSG00000021852.8	0	0	0	0	0	0	0	0	0	0	0	0	0	0	0
ENSG00000022267.12	28.1	14.66	114.71	38.53	21.19	20.19	15.9	26.93	32.92	58.67	43.7	51.66	30.43	22.39	51.27
ENSG00000022277.8	97.69	61.84	135.99	97.11	80.39	89.62	73.42	110.7	177.38	244.52	216.77	133.33	126.41	111.28	92.7
ENSG00000022355.10	0	0	0	0.26	0	0	0	0	0.03	0	0	0	0	0	0
ENSG00000022556.11	0.05	0	0.02	0.05	0.04	0.04	0.19	0.06	0	0	0.06	0	0.56	0.25	0.02
ENSG00000022567.5	5.29	5.77	1.79	8.8	6.98	3.22	3.36	1.98	2.32	4.89	3.04	4.51	5.45	7.05	1.91
ENSG00000022840.11	43.05	102.96	56.91	96.17	74.87	52.11	66.25	129.46	97.86	116.25	66.31	88.88	72.31	92.98	61.03
ENSG00000022976.11	10.19	13.22	15.37	8.11	8.12	5.5	4.32	6.6	12.79	13.48	10.53	4.95	10.01	6.46	17.88
ENSG00000023041.7	16.43	33.26	42.7	33.08	21.59	26.29	22.34	32.39	23.12	27.4	40.14	24.83	26.6	24.61	26.31
ENSG00000023171.10	0	2.44	0.77	0	2.11	0.58	0.03	0	2.51	2.02	2.41	0.01	0.58	0	0.51
ENSG00000023191.12	224.57	102.52	171.72	202.73	178.11	181.07	118.47	208	210.38	333.29	216.55	135.4	193.46	134.18	173.89
ENSG00000023228.9	55.93	69.75	89.58	44.47	42.04	47.72	31.88	57.55	41.64	40.36	66.98	37.92	43.55	86.12	53.23
ENSG00000023287.8	13.33	12.6	68.8	32.17	9.14	18.34	14.08	10.18	10.47	5.06	23.43	51.81	18.73	20.5	14.39
ENSG00000023318.7	11.92	7.02	10.06	12.82	7.47	13.38	3.83	17.47	15.04	12.49	14.57	22.08	15.14	8.44	13.43
ENSG00000023330.10	24.72	17.13	47.42	27.7	22.48	27	19.77	29.68	28.76	51.22	43.99	12.39	62.49	17.75	35.46
ENSG00000023445.9	14.1	18.15	11.43	37.58	11.01	4.11	6.07	7.65	0.96	0.68	0.48	18.95	3.96	20.57	36.53
ENSG00000023516.7	5.05	6.99	12.67	11.44	8.92	8.11	4.94	3.91	3.28	3.41	9.16	10.24	6.65	6.03	3.22
ENSG00000023572.4	39.15	26.03	75.98	133.02	41.63	75.05	48.72	38.56	19.01	68.38	46.01	31.67	71.36	33.81	38.45
ENSG00000023608.4	12.28	12.44	182.91	10.71	5.6	42.99	18.61	23.52	22.66	12.02	38.88	13.53	20.43	11.35	23.98
ENSG00000023697.8	53.72	87.8	26.97	33.96	37.16	29.69	28.75	16.6	32.47	27.15	50.45	35.43	18.12	62.91	36.53
ENSG00000023734.6	119.7	164.62	150.37	163.48	124.48	96.21	82.13	137.21	116.33	165.85	208.18	85.45	128.05	152.25	119.49
ENSG00000023839.6	16.22	0.26	2.51	2.44	94.04	5.13	6.9	67.06	0.23	0.45	0.34	0.25	0.35	52.13	0.29
ENSG00000023892.9	0	3.18	0.45	0.05	10.83	1.19	0.1	0	9.27	11.49	6.35	0.12	0.14	0	0
ENSG00000023902.9	1.82	11.18	80.13	3.76	5.1	38.64	19.3	56.21	61.67	55.73	51.77	19.66	18.96	12.36	20.1
ENSG00000023909.5	57.69	16.59	21.74	15.28	83.77	14.93	9.43	56.65	10.11	9.29	12.51	7.79	19.53	46.17	21.69
ENSG00000024048.6	2.78	4.08	16.14	5.41	6.97	5.4	2.64	7.53	5.4	4.59	8.58	6.91	6.68	6.62	5.18
ENSG00000024422.7	149.87	30.82	95.19	137.14	65.84	141.73	90.96	44.12	202.62	236.13	217.35	88.91	135.93	10.19	53.78
ENSG00000024526.12	14.47	8.67	22.79	1.91	19.08	7.83	3.78	10.27	5.37	5.18	32.99	1.57	16.66	21.47	32.38
ENSG00000024862.12	5.22	12.62	18.84	6.69	12.79	10.63	6.46	22.34	14.21	11.78	5.54	9.74	7.96	12.72	9.58
ENSG00000025039.10	1.86	5.98	7.11	2.44	4.42	3.68	11.19	98.12	0.96	1.79	1.55	36.74	2.37	1.13	0.6
ENSG00000025156.8	4.57	8.49	14.37	7.43	9.09	6.53	6.56	10.59	5.47	5.45	7.13	6.02	5.86	12.38	7.18
ENSG00000025293.11	21.26	16.05	22.62	16.67	23	18.05	11.91	15.46	19.5	14.14	25.78	29.8	26.18	17.65	13.73
ENSG00000025423.7	0.87	0.24	1.73	1.04	1.09	1.13	0.76	0.4	4.44	1.79	6.97	0.15	1.21	0.27	1.18
ENSG00000025434.14	18.62	31.36	7.57	27.34	4.95	3.87	3.75	7.6	17.08	25.78	11.41	4.9	4.52	20.13	14.03
ENSG00000025708.8	98.84	40.45	108.93	10.88	40.45	60.67	4.15	231.82	3.73	9.03	16.64	2.48	32.8	4.32	5.47
ENSG00000025770.14	56.51	21.5	51.12	17.21	82.3	25.2	21.23	59.95	30.44	52.74	101.66	13.67	50	56.17	63.52
ENSG00000025772.7	51.77	24.61	48.22	50.89	36.58	24.73	28.57	38.15	73.13	91.94	119.55	26.18	52.5	40.4	66.87
ENSG00000025796.9	12.45	12.3	34.1	17.58	25.01	27.59	14.89	23.05	32.88	36.22	29.76	24.39	18.63	35.17	25.05
ENSG00000025800.9	14.37	19.11	16.8	30.89	15.7	18.3	16.03	26.42	18.05	16.59	31.74	17.85	21.93	15.15	26.65
ENSG00000026025.9	3342.2	1085.3	3158.1	2096.4	3052.7	4649.3	5924.1	2378.3	4427.8	2624.7	6256.2	7106.9	3360.5	1325.4	4499.6
ENSG00000026036.16	6.02	4.35	4.9	2.52	6	3.42	1.45	1.33	12.48	9.39	11.9	4.17	5.24	7.32	4.53
ENSG00000026103.15	34	27.42	8.05	10.4	25.9	16.4	17.45	7.57	3.77	4.34	4.56	17.32	0.86	8.13	8.38
ENSG00000026297.11	373.44	33.66	11.32	62.42	32.6	724.06	849.78	466.04	34.6	33.23	13.91	829.47	122.68	60.84	45.91
ENSG00000026508.12	826.13	379.74	459.59	1320.9	510.91	357.7	0.15	82.71	250.59	151.8	959.7	135.24	661.79	271.21	537.58
ENSG00000026559.9	9.22	4.33	59.07	0.17	7.44	10.02	2.97	0	65.05	131.57	68.69	1.36	30.78	12.68	0.03
ENSG00000026652.9	9.08	18.97	27.19	15.53	9.46	13.61	14.31	13.83	15.17	9.27	7.15	12.71	16.36	27.41	16.58
ENSG00000026751.12	0.12	0	0.46	0.59	0	1.97	1.52	0.13	0.13	5.78	2.74	0.6	0.06	0	3.44
ENSG00000026950.12	9.04	12.49	9.1	20.03	26.76	27.08	20.5	13.29	6.96	4.26	4.05	15.97	4.67	24.64	12.49
ENSG00000027001.7	21.05	31.69	22.14	17.58	16.04	26.63	31.12	18.84	18.89	29.38	18.03	21.7	35.09	12.94	12.68
ENSG00000027075.9	1.93	1.24	8.81	7.63	0.27	1.12	0.92	1.49	1.76	1.25	2.37	0.45	3.6	0.98	6.94
ENSG00000027644.4	0	0.05	0.06	0	0	0.01	0	0	0	0	0	0	0	0	0
ENSG00000027697.8	19.44	13.16	63.76	17.84	26.09	20.32	9.89	24.54	28.2	57.06	24.29	24.1	19.87	22.21	31.14
ENSG00000027847.9	39.9	17.34	38.15	50.22	36.5	31.52	39.35	41.39	31.07	28.24	32.73	66.73	29.91	50.64	53.93
ENSG00000027869.7	0	1.12	0.89	3.84	0	0	0	2.44	0	0	0	0	0.53	2.13	0.14
ENSG00000028116.12	22.9	17.84	14.82	12.26	27.88	15.38	8.68	13.24	6.32	7.6	15.97	14.87	15.68	19.47	14.05
ENSG00000028137.12	0.38	0.05	0	1.24	0.17	0.18	0	0.18	0.06	0	0.11	0	1.92	0.77	0
ENSG00000028203.13	23.83	46.54	27.31	33.7	26.69	25.51	22.5	32.05	15.64	11.36	18.52	25.4	28.35	59.61	25.6
ENSG00000028277.16	0.23	0.25	1.92	2.55	0.32	0.3	0.04	0.23	1.72	0.4	0.8	0.1	0.08	1.35	1.43
ENSG00000028310.13	42.06	27.61	35.4	45.21	24.81	28.3	18.96	28.28	132.67	130.8	176.52	43.68	34.32	55.56	55.08
ENSG00000028528.10	31.13	34.86	60.6	50.27	51.29	48.92	43.06	66.72	60.47	75.38	149.81	45.41	52.1	49.39	50.26
ENSG00000028839.5	16.52	15.35	49.86	25.35	27.76	30.88	16.24	22.06	31	37.38	23.27	16.47	32.42	13.05	36.89
ENSG00000029153.10	18.76	50.48	17.8	14.61	42.29	8.41	8.05	15.99	12.4	6.1	39.45	13.59	32.27	27.77	38.76
ENSG00000029363.11	34.93	26.85	57.21	25.8	65.41	32.26	16.32	28.81	11.7	15.53	55.53	27.95	23.39	38.7	38.72
ENSG00000029364.7	19.33	23.9	25.62	23.44	24.18	20.91	13.8	22.72	16.17	14.91	32.68	22.8	21.08	28.18	28.04
ENSG00000029534.15	0.97	0.98	1.2	1.59	3.61	0.8	0.34	0	1.08	1.66	0.15	0.12	1.25	0	0.35
ENSG00000029559.5	0.1	0	0.09	0	0	0	0	0	0	0	0	0	0	0	0
ENSG00000029639.6	7.06	14.14	28.28	12.89	12.47	10.77	8.02	13.53	12.8	12.62	15.3	8.74	9.57	12.64	19.14
ENSG00000029725.12	27.32	27.15	35.28	17.57	12.26	22.4	17.72	15	13.55	14.55	31.44	15.85	24.73	12.6	18.94
ENSG00000029993.10	71.84	19.27	60.4	16.93	96.79	29.25	17.3	52	60.49	36.29	125.08	11.82	131.36	47.07	157.72
ENSG00000030066.9	38.16	14.87	12.99	21.35	20.76	12.95	7.72	14.94	11.15	6.67	21.8	8.87	18.96	20.86	17.95
ENSG00000030110.8	31.4	12.25	33.31	21.53	36.78	40.03	12.2	35.15	13.94	25.12	20.64	19.86	39.46	21.56	24.47
ENSG00000030304.8	0	0	0	0	0	0.07	0	0.02	0.15	0	0	0	0	0	0
ENSG00000030419.12	0.14	0.58	0.24	0.14	0.22	0.1	0.03	0.05	1.32	0.24	2.76	0.29	0.06	0.57	0.06
ENSG00000030582.12	274.75	282.95	488.92	260.96	192.7	402.79	643.88	532.39	333.97	600.29	250.15	1142	251.14	215.74	196.51
ENSG00000031003.6	7.42	5.8	32.23	12.35	7.03	9.58	10.82	11.12	2.32	4.11	14.35	9.3	8.85	12.88	5.53
ENSG00000031081.6	9.49	1.19	6.17	4.4	1.45	5.86	2.77	3.56	1.93	3.16	7.02	6.36	3.77	3.25	7.9
ENSG00000031544.10	0.09	0.1	0.73	0.14	0.31	0.07	0.2	0.86	0.59	0.91	0.43	0.04	0.24	0.05	0.16
ENSG00000031691.6	2.09	3	10.18	2.77	8.65	2.21	1.46	5.33	4.89	4.75	10.41	3.19	6.14	9.39	6.81
ENSG00000031698.8	157.88	99.21	342.25	106.44	95.89	122.19	189.22	207.19	159.62	278.04	122.33	109.69	161.66	113.87	144.84
ENSG00000031823.10	49.11	38.89	42.13	76.66	28.84	48.66	42.52	29.63	36.59	49.86	48.92	37.46	61.17	58.38	59
ENSG00000032219.14	2.55	3.51	9.35	3.2	2.71	2.82	2.39	1.68	3.85	1.71	5.44	5.18	2.07	4.66	3.62
ENSG00000032389.8	20.13	36.88	22.12	28.86	30.71	25.56	20.71	23.23	17.56	25.14	21.35	11.86	21.59	38.83	27.36
ENSG00000032444.11	50.02	89.89	87.32	159.91	30.26	108.63	93.85	66.38	130.92	153.04	84.69	85.96	112.5	109.86	74.97
ENSG00000032742.13	6.39	4.93	8.76	6.29	9.41	7.37	7.14	1.92	4.38	4.66	3.5	8.3	7.12	4.54	3.46
ENSG00000033011.7	41.09	34.57	21.19	25.13	22.48	30.14	28.33	17.13	11.89	35.88	30.23	15.01	37.71	15.51	31.32
ENSG00000033030.9	17.46	28.87	43.58	13.22	21.66	12.03	12.65	23.06	8.94	10.42	13.64	15.25	17.58	17.81	16.19
ENSG00000033050.3	69.82	67.06	58.36	65.66	28.08	32.29	29.21	74.78	27.23	40.84	33.32	30.55	57.57	49.63	58.23
ENSG00000033100.10	99.86	72.56	18.41	110.89	19.44	64.17	34.64	42.65	47.66	49.82	27.14	121.91	34.48	51.81	34.79
ENSG00000033122.14	0.03	0.04	0.23	0.13	0.05	0.1	0.06	0.05	0.05	0.08	0.13	0.03	0.02	0.26	0.02
ENSG00000033170.12	16.26	7.54	10.09	17.82	11.74	8.44	14.17	5.19	12.96	16.13	52.13	19.13	51.8	6.88	22.9
ENSG00000033178.8	136.68	23.9	38.15	41.76	36	130.65	68.39	36.81	7.14	3.26	30.95	63.56	30.44	80.62	44.99
ENSG00000033327.8	1.08	6.5	1.41	6.91	6.29	2.81	3.55	14.33	10.49	2.61	3.17	2.15	1.29	6.98	1.6
ENSG00000033627.10	40.71	43.19	34.66	30.92	34.36	32.98	20.75	45.49	23.36	47.53	19.28	30.55	27.32	20.44	8.24
ENSG00000033800.9	7.1	8.73	14.6	12.18	7.65	13.78	6.59	11.61	2.72	1.86	10.97	14.84	8.73	10.4	7.93
ENSG00000033867.12	20.75	13.63	29.55	17.18	16.82	8.34	4.47	6.03	11.93	6.25	30.91	8.85	16.75	8.52	17.28
ENSG00000034053.10	14.88	4.98	0.11	9.91	16.1	14.34	4.2	0.17	2.54	8.87	6.06	18.75	17.22	9.86	0
ENSG00000034063.9	55.08	27.09	24.35	17.69	63.62	26.45	22.49	15.87	17.84	20.62	109.05	5.42	69.68	37.95	67.01
ENSG00000034152.14	23.11	38.39	44.52	27.35	14.33	30.8	25.24	25.87	26.83	40.25	60.38	17.84	54.73	12.52	37.8
ENSG00000034239.6	0	0	7.37	0.18	1.27	1.13	0	0	0.15	0.63	0.26	0.38	1.82	0.04	0
ENSG00000034510.4	8826.4	6043.4	4020.6	6553.4	6483.4	10554	8485.4	3630.6	9590.4	9465.8	8088.7	11172	9735.7	4323.2	11182
ENSG00000034533.7	2.29	2.25	3.69	3.92	2.78	3.08	3.08	4.8	2.57	2.3	6.22	5.52	4.31	3.47	3.06
ENSG00000034677.7	13.39	10.39	43.71	14.74	17.87	10.97	8.94	15.86	9.48	5.74	23.24	27.75	11.36	12.37	15.01
ENSG00000034693.10	9.08	9.38	22.76	7.71	9.48	9.95	8.05	13.89	8.79	11.84	13.27	12.91	10.96	13.62	14.88
ENSG00000034713.3	76.72	81.2	93.9	144.77	49.82	68.93	58.33	61.98	133.2	193.43	94.6	92.93	64.17	63.97	62.41
ENSG00000034971.10	0	0.03	0	0	0	0	0.03	0	0	0.07	0	0.04	0.03	0	0
ENSG00000035115.17	9.08	24.43	17.1	23.92	6.41	16.98	27.55	22.09	19.01	12.01	8.37	25.27	8.51	19.51	10.75
ENSG00000035141.3	48.23	68.83	39.75	51.58	55.54	51.89	42.44	55.17	33.03	43.42	42.69	29.14	72.08	53.18	52.13
ENSG00000035403.12	149.57	124.79	88.09	89.97	90.02	109.08	58.34	70.62	80.68	64.99	105.18	72.22	132.4	109.91	113.17
ENSG00000035499.8	11.36	3.63	12.31	1.41	18.47	5.62	3.22	15.53	2.75	1.92	16.31	0.53	17.99	8.88	8.7
ENSG00000035664.7	6.29	0	3.1	0.13	3.66	0.31	0	6.74	1.4	0.14	1.32	0.48	4	0.56	0.09
ENSG00000035681.3	29	22.66	107.42	28.12	35.92	23.87	22.7	36.07	9.98	19.98	30.19	53.74	33.42	32.18	31.24
ENSG00000035687.9	36.23	23.86	24.12	51.41	44.07	24.68	15.51	28.07	26.37	24.2	37	15.88	26.72	41.31	33.13
ENSG00000035720.3	0.06	0	0	0.07	0	0	0	0	0	0	0	0	0	0.07	0.05
ENSG00000035862.8	186.53	159.66	115.61	211.18	126.56	78.59	51.22	88.89	215.34	286.08	354.79	208.92	204.51	46.85	66.85
ENSG00000035928.10	34.79	14.31	28.09	34.84	25.95	15.82	17.94	16.79	26.89	17.82	24.7	20.93	30.71	38.77	36.26
ENSG00000036054.8	17.7	12.01	13.35	20.17	9.31	10	9.89	12.1	23.22	17.33	29.04	22.13	10.19	18.26	13.52
ENSG00000036257.8	33.85	37.43	45.78	44.75	70.61	36.46	36.88	25.59	46.07	53.89	46.67	20.88	34.4	29.17	39.09
ENSG00000036448.5	9.82	0.01	1.52	0.35	0	6.23	0.17	5.4	9.43	12.27	2.57	4.2	12.4	4.65	1.59
ENSG00000036473.6	0	0	0	0	0	0	0	0	0	0	0	0	0	0	0
ENSG00000036530.4	0.3	0.01	0.05	0	0.05	0.55	0.02	0	0.03	0	0	0.13	0.06	0.21	0.09
ENSG00000036549.8	17.51	27.79	59.13	17.27	16.85	12.28	19.81	18.76	10.91	8.81	26.49	31.2	19.34	29.39	18.04
ENSG00000036565.10	0	0.03	0	0	0	0	0.08	0	0	0	0	0	0	0	0
ENSG00000036672.11	0.82	0.33	0.69	0.24	0.13	1.24	0.11	1.5	0.16	0.21	0.18	0.16	1.88	1.91	2.53
ENSG00000036828.9	0.03	0.31	0	0	0.09	0.3	0.02	0	0	0.02	0	0	0	0	0.02
ENSG00000037042.8	26.58	13.63	10.5	15.91	17.64	16.08	5.1	8.92	42.73	22.69	18.43	14.51	10.58	22.54	9.77
ENSG00000037241.3	108.57	50.53	153.26	128.04	194.84	97.82	101.16	121.5	81.12	150.78	94.32	71.11	134.85	148.92	120.19
ENSG00000037280.11	0.04	0.06	0	0.2	0.18	0.2	0	0.03	0	0	0	0.02	0.02	5.92	0
ENSG00000037474.10	77.12	49.38	54.78	65.57	41.01	50.07	43.3	53.32	31.63	56.58	62.44	65.88	58.78	67.55	112.78
ENSG00000037637.6	3.75	7.11	12.34	11.23	8.3	6.48	3.13	12.07	11.51	7.13	10.03	8.31	11.16	5.61	7.94
ENSG00000037749.7	7.11	11.84	25.88	19.91	16.52	17.19	13.56	11.92	5.83	7.43	16.72	15.2	15.89	24.11	16.04
ENSG00000037757.9	38.72	25.88	17.98	16.48	46.56	29.38	23.29	8.5	30.02	18.89	33.16	42	23.48	25.97	8.9
ENSG00000037897.12	29.62	30.28	28.83	23.82	32.28	13.91	13.51	30.17	25.05	28.35	30.68	22.54	30.36	33.82	36.74
ENSG00000037965.4	1.39	4.53	0.19	7.71	0.61	0.45	0.66	0.06	4.79	8.37	6.6	0.29	0.57	0.03	1.61
ENSG00000038002.4	27.24	7.56	19.46	17.3	19.85	23.86	15.67	23.4	40.55	32.76	38.73	18.81	13.58	15.11	12.19
ENSG00000038210.9	19.47	6.9	12.68	12.39	19.03	15.5	7.47	7.85	7.69	23.43	16.31	8.45	17.96	18.31	18.65
ENSG00000038219.8	10.66	12.53	14.19	19.77	11.25	9.2	12.93	7.47	13.2	5.6	13.06	16.32	7.24	19.2	9.03
ENSG00000038274.12	29.1	36.67	46.54	56.1	52.84	37.82	56.48	35.44	37.9	33.94	45.33	42.23	40.13	48.46	42.05
ENSG00000038295.3	0.99	0	0	0.1	2.99	0.13	0.13	0.31	0.64	0.05	1.37	0.08	0	0.75	0.14
ENSG00000038358.10	40.97	46.97	31.48	34.95	28.03	31.83	19.79	35.3	36.26	51.31	42.45	28.41	35.84	49.86	39.33
ENSG00000038382.13	120.14	107.87	110.91	90.4	71	84.49	46.05	67.39	75.71	62.41	214.72	142.37	83.16	183.19	141.56
ENSG00000038427.11	117.14	296.92	46.22	249.37	233.2	176.48	210.82	33.76	38.56	8.41	61.94	163.2	16.75	325.82	56.19
ENSG00000038532.10	10.55	31.53	12.88	15.75	7.57	8.62	7.82	14.5	9.5	11.04	12.23	6.52	14.1	12.26	11.46
ENSG00000038945.10	7.4	5.56	7.51	7.66	8.64	5.85	0.3	14.53	0	0.2	0.68	6.62	0.31	10.49	2.36
ENSG00000039068.14	0	65.17	0.03	0.05	0	0.09	0.01	0.08	0.02	0.2	0.29	1.58	0.78	0.21	0.13
ENSG00000039123.11	29.49	20.42	52.98	26.26	18.22	25.74	18.19	26.59	17.34	16.53	36.63	15.15	24.6	27.46	24.21
ENSG00000039139.9	2.33	5.32	1.44	0.9	0.42	0.48	0.41	0.48	4.23	1.41	3.18	1.54	0.69	2.77	4.68
ENSG00000039319.12	8.99	7.92	11.13	12.65	8.97	11.33	8.31	5.24	5.26	4.48	10.21	7.22	8.28	8.71	6.41
ENSG00000039523.13	87.33	55.49	78.45	58.05	19.46	64.19	37.85	99.91	67.75	110.41	65.61	56.12	64.55	42.33	92.2
ENSG00000039537.9	0.05	0.02	0	0	0	0	0	0.02	0	0	0	0	0	0	0
ENSG00000039560.9	123.28	54.04	108.81	77.38	51.31	55.48	38.67	38.14	64.41	45.92	80.88	170.71	82.68	70.72	91.49
ENSG00000039600.6	0	0.08	0.09	0.06	0	0	0.04	0.04	0.13	0.05	0	0	0	0	0
ENSG00000039650.5	26.65	26.9	29.74	29.99	38.45	28.36	32.1	21.86	29.3	26.05	29.46	21.22	23.52	60.37	23.33
ENSG00000039987.2	0	0.04	0	0	0	0.08	0.07	0	0.04	0.52	0.24	0	0	0	0
ENSG00000040199.14	5.79	9.16	5.28	4.28	3.33	2.57	1.95	3.64	2.59	3.63	12.05	3.34	5.29	4.12	5.85
ENSG00000040275.12	113.98	27.13	37.44	73.54	213.22	35.49	15.53	23.01	17.45	13.07	95.78	14.34	42.17	79.76	49.34
ENSG00000040341.13	27.31	21.3	46.2	23.53	194.45	22.48	17.92	17.7	14.7	11.39	32.46	41.37	11.86	58.13	34.16
ENSG00000040487.8	8.54	21.19	29.98	35.28	18.11	25.04	14.55	57.26	9.18	24.11	23.27	18.05	32.82	10.48	14.85
ENSG00000040531.10	11.47	15.9	47.76	13.46	6.69	12.98	15.29	28.39	16.01	21.83	14.31	24.24	29.57	9.28	8.61
ENSG00000040608.9	9.84	14.29	0.29	1.23	16.31	13.76	4.62	28.66	1.56	4.63	4.97	8.32	14.36	15.25	5.86
ENSG00000040633.8	53.81	54.6	75.67	49.95	22.71	48.47	51.87	29.01	36.83	63	42.61	46.98	58.44	19.63	41.9
ENSG00000040731.6	0.42	0.09	0	0	0	0.26	0	0	0.14	0.83	0.42	0	0	0	0
ENSG00000040933.11	13.45	12.55	14.93	10.07	12.04	11.52	5.53	8.8	4.8	4.22	12.07	8.08	11.04	12.31	8.5
ENSG00000041353.5	1.9	4.22	5.43	7.49	1.82	1.18	2.44	0.28	0.4	1.19	4.31	5.27	0.89	0.16	1.08
ENSG00000041357.11	157.16	89.96	205	189.86	193.23	153.13	135.77	168.64	67.02	82.19	146.49	88.53	203.27	199.74	248.44
ENSG00000041515.11	0	0	0.04	0	0	0	0.04	0.02	0.06	0.05	0	0	0	0	0
ENSG00000041802.6	27.3	18.52	40.01	39.44	22.25	21.08	20.58	32.54	14.24	21.51	43.02	17.07	49.09	34.89	21.39
ENSG00000041880.10	30.11	38.59	23.57	15.31	18.93	19.62	14.49	8.49	30.12	38.22	26.58	20.79	12.24	23.55	12.38
ENSG00000041982.10	41.66	16.52	44.17	44.09	1.8	0.73	1.14	1.95	47.79	14.71	207	0.34	13.75	0.74	112.59
ENSG00000041988.11	8.48	13.16	13.91	14.5	12.85	14.03	11.46	17.32	16.19	16.64	16.06	11.5	23.7	9.87	22.99
ENSG00000042062.7	0.19	0.41	0.12	0.24	0.32	0.65	0.02	0.7	0.34	0.2	0	0.28	0.11	0.53	0
ENSG00000042088.9	13.2	11.77	12.43	6.39	13.9	7.2	6.49	13.54	16.4	8.29	29.4	11.78	21.76	12.12	30.04
ENSG00000042286.10	9.37	11.96	24.66	13.38	23.36	9.89	14.52	25.45	3.9	16.24	5.82	18.37	11.45	17.76	11.08
ENSG00000042304.6	0.24	0	0	0	0	0	0	0	0	0	0	0	0	0	0
ENSG00000042317.12	1.95	4.34	3.18	2.21	4.05	1.53	2.44	2.55	7.44	5.34	4.05	5.29	1.65	1.52	5.76
ENSG00000042429.6	10.56	14.77	4.7	13.99	11.46	22.29	13.79	10.49	11.27	15.44	12.18	13.93	19.47	17.7	16.97
ENSG00000042445.9	35.77	57.26	16.65	29.84	35.54	25.85	54.46	19.26	19.52	30.54	22.72	50.27	19.35	13.46	19.87
ENSG00000042493.11	1099.5	460.67	817.7	540.54	424.5	201.19	2.19	109.9	309.64	343.66	287.24	463.09	390.97	64.21	626.54
ENSG00000042753.7	348.16	120.85	229.82	257.85	282.95	335.37	263.44	244.59	243.38	435.96	367.42	162.9	293.55	257.94	340.45
ENSG00000042781.8	0	0.02	0.01	0	0.01	0.01	0.01	0.01	0	0	0	0.02	0	0	0.01
ENSG00000042813.3	0	0	0	0	0	0	0	0	0	0	0	0	0	0	0
ENSG00000042832.7	0.62	0.1	1.34	0.39	0.14	0.34	0.06	0.32	0.3	0	0.02	0.01	0	0.92	0.02
ENSG00000042980.8	0.85	0.01	0.15	1.56	0	1.93	0.04	0.28	1.19	0.3	1.2	0.37	0.37	0.16	0.04
ENSG00000043039.5	12	0.03	0	0.16	0	0.09	0.04	1.97	0	0	0	0	0	0	0
ENSG00000043093.9	8.35	5.29	25.08	19.19	19.33	18.19	10.85	11.51	8.63	4.57	14.55	9.72	11.29	16.79	10.8
ENSG00000043143.16	35.34	27.34	103.54	59.75	32.87	24.03	5.74	24.49	12.91	24.76	35.42	32.52	20.91	50.89	27.3
ENSG00000043355.6	3.43	6.93	8.58	0.65	4.48	3.15	25.06	3.82	7.32	15.6	1.97	12.73	7.85	3.58	6.64
ENSG00000043462.7	0	0	0.2	0	0	0	0	0.05	0	0	0	0	0	0	0
ENSG00000043514.11	12.45	15.43	21.45	14.07	6.07	9.47	17.47	13.88	5.32	6.24	9.23	15.6	6.25	16.03	17.96
ENSG00000043591.4	0.18	0.09	0.06	0.13	0.05	0	0	0.14	0	0.03	0	0	0.28	0.03	0
ENSG00000044012.3	0	0	0	0	0	0	0	0	0	0	0	0	0	0	0
ENSG00000044090.4	8.57	11.31	12.73	12.77	25.25	17.19	19.84	18.31	16.87	12.51	8.68	19.13	21.61	34.71	9.56
ENSG00000044115.16	197.11	140.08	166.83	287.1	170.85	177.16	132.56	213.12	122.68	177.24	171.99	148.02	170.49	244.85	243.71
ENSG00000044446.7	11.24	10.63	9.22	10.78	18.52	12.1	29.92	19.02	15.32	11.16	12.59	53.59	19.09	10.98	12.68
ENSG00000044459.10	4.84	3.19	9.76	1.29	4.9	5.03	2.23	4.02	5.18	3.2	6.49	2.52	3.57	1.88	4.75
ENSG00000044524.6	0.19	0.01	0	0.03	0.04	0.02	0.31	0.02	0.41	1.35	4.57	0	0	0	0
ENSG00000044574.7	267.83	141.54	202.96	707.47	198.06	393.01	214.7	1089.7	731.86	280.72	309.98	559.62	630.91	292.62	366.96
ENSG00000046604.8	71.83	56.43	32.35	32.23	30.28	29.18	21.52	20.12	1.33	0.33	19.66	56.22	52.27	61.01	54.86
ENSG00000046647.9	5.21	10.89	11.38	18.45	8.18	15.48	12.42	30.25	15.94	12.1	7.04	22.65	25.61	14.31	13.52
ENSG00000046651.10	4.39	7.77	8.84	10.55	12.32	9.84	10.25	15.9	13.07	10.28	7.55	14.31	9.4	8.35	9.24
ENSG00000046653.10	0.13	0.23	0.27	0.31	0.15	0.13	0.41	0.29	0	0.04	0.94	0.35	0.08	0.24	0.08
ENSG00000046774.9	0	0	0	0	0	0	0.03	0.22	0	0	16.74	0.08	0	0.05	0.07
ENSG00000046889.14	9.8	0	0	3.18	9.49	18.58	0	0.05	0	0	0	65.17	4.62	0.5	1.63
ENSG00000047056.10	3.73	9.04	4.56	10.49	6	8.11	7.15	5.64	4.23	4.87	8.49	4.11	3.82	8.9	4.97
ENSG00000047188.11	5.04	7.68	14.32	9.47	4.52	10.42	3.95	6.09	4.72	5.03	10.81	7.83	7.17	9.99	7.98
ENSG00000047230.10	5.41	6.69	3.25	5.3	13.97	7.62	5.79	4.33	4.07	5.34	6.32	9.02	9.66	6.26	8.78
ENSG00000047249.12	64.62	35.59	117.85	66.58	17.86	48.09	59.54	39.34	47.56	88.4	77.4	74.88	66.39	30.18	57.19
ENSG00000047315.10	55.55	46	31.65	56.89	33.59	41.43	29.71	30.23	33.8	29.08	54.27	25.42	44.51	39.94	45.62
ENSG00000047346.8	8.27	5.38	4.76	5.47	3.48	9.22	11.41	5.77	9.58	9	9.9	9.87	2.48	3.81	1.51
ENSG00000047365.7	1.4	5.04	0.01	3.7	0.88	1.54	0.88	1.4	0	0	0.22	0.4	0.01	2.14	0.63
ENSG00000047410.9	22.5	30.75	16.53	27.95	27.46	19.64	16.39	6.67	16.53	9.15	20.88	19.31	14.35	50.54	16.92
ENSG00000047457.9	105.64	0	0.16	0.6	5.81	74.03	90.47	121.19	0.08	0.82	0.28	894.56	2.51	39.74	15.12
ENSG00000047578.8	9.97	29.1	11.83	16.69	8.51	10.65	11.12	10.43	7.62	9.45	5.49	8.67	10.29	12.84	12.58
ENSG00000047579.15	6.69	13.54	13.54	15.14	11.53	17.87	15.7	23.7	13.63	24.53	15.43	28.88	31.46	16.53	18.66
ENSG00000047597.5	0.33	0.54	0	0.28	1.04	0.01	0	0	0	0.01	0.04	0.1	0.24	0.22	0.01
ENSG00000047617.10	0.02	6.24	0.39	0	0.08	0.12	0.02	0.02	0	0.02	0.08	0	0.02	0.12	0.02
ENSG00000047621.7	5.8	13.2	16.68	10.41	5.07	12.4	6.41	11.18	5.51	7.07	14.89	9.14	10.42	11.93	6.8
ENSG00000047634.10	4.13	4.05	14.86	5.73	7.04	10.61	6.58	9.67	8.32	7.71	17.31	12.74	8.29	7.12	9.26
ENSG00000047644.13	7.92	17.17	18.42	16.78	19.11	14.63	10.17	25.66	16.04	15.29	18.08	14.66	20.89	18.79	10.77
ENSG00000047648.17	0.2	3.94	0.05	0.8	1.79	3.35	3.14	0.2	0.87	1.16	0.34	0.64	0.27	5.69	0.23
ENSG00000047662.4	0	0.06	0	0	0.04	0	0.02	0	0	0	0	0	0	0	0.01
ENSG00000047849.17	118.77	111.76	200.48	87.63	121.21	102.11	56.05	122.04	202.1	224.06	172.23	85.66	129.77	127.12	224.59
ENSG00000047932.9	33.71	15.91	18.51	15.16	12.43	21.69	9.35	14.26	30.23	14.71	25.26	16.77	16.19	19.16	16.68
ENSG00000047936.6	0.72	0	0.01	0	0	0.17	0.01	0.02	0.19	0	0.03	0.04	0	0	0.02
ENSG00000048028.7	4.61	9.59	9.23	12.31	13.98	9.32	5.44	15.7	8.25	5.42	9.22	12.41	15.64	18.73	11.17
ENSG00000048052.17	4.97	6.25	15.85	4.9	5.03	7.02	5.73	1.36	1.32	3.88	5.08	7.88	4.5	1.71	3.39
ENSG00000048140.13	60.94	44.28	30.43	74.47	60.48	42.65	55.51	37.82	29.27	50.46	36.03	48.5	74.25	79.3	52.1
ENSG00000048162.15	38.04	24.38	42.63	68.15	33.75	39.64	63.1	38.54	22.27	42.99	51.37	23.93	56.06	46.38	42.3
ENSG00000048342.11	5.29	17.13	15.08	14.58	3.21	5.55	3.15	7.61	8.28	11.42	13.9	2.58	13.84	2.85	3.51
ENSG00000048392.7	51.56	25.43	27.06	40.74	16.08	20.51	14.76	6.26	4.93	5.19	10.66	88.81	10.63	11.08	11.28
ENSG00000048405.5	6.73	13.8	17.34	14.98	7.66	8.94	6.28	14.47	7.76	8.6	10.59	17.97	7.45	16.53	10.41
ENSG00000048462.6	0	0	0	0	0.09	0.16	0	0	0	0.09	0.69	0	0.08	0	0
ENSG00000048471.9	4.46	9.4	3.44	5.36	16.38	8.77	10.61	6.59	3.11	3.49	6.93	10.14	3.44	10.55	4.09
ENSG00000048540.10	0.02	0.61	0.64	0.48	0	0	0	0.02	0.51	0	0.31	0.06	0	0.42	0
ENSG00000048544.5	26.32	27.06	169.09	23.57	42.95	30.94	20.03	51.04	24.28	31.64	42.98	20.57	54.61	40.81	65.62
ENSG00000048545.9	0	0	0	0	0	0	0	0	0	0	0	0	0	0	0
ENSG00000048649.9	5.46	6.72	14.46	10.83	6.98	10.61	5.89	8.84	9.82	4.86	12.15	12.14	8.54	10.22	6.67
ENSG00000048707.9	8.82	9.6	10.83	8.51	8.46	6.53	3.93	8.28	13.77	10.08	11.38	5.55	11.27	7.15	10.98
ENSG00000048740.13	0	0.14	0.03	0	0	0	0.32	0	0.12	0.12	0.21	0	0.8	1.7	0.08
ENSG00000048828.12	98.79	66.37	69.99	50.18	71.03	59.27	29.45	114.27	35.88	38.13	64.16	45.57	88.58	54.89	71.92
ENSG00000048991.12	21	15.98	18.48	18.95	16.51	23.91	12.24	17.33	9.66	10.38	19.45	11.75	24.75	27.04	19.09
ENSG00000049089.9	0.36	0.69	77.84	0.03	0	0.41	0	1.33	8.52	5.01	8.57	0.36	0.94	0.03	0.36
ENSG00000049130.9	19.82	18.11	24.57	8.91	22.77	11.01	2.16	2.87	1.53	3.18	14.7	2.24	6.03	18.61	23.59
ENSG00000049167.9	4.46	9.17	11.58	9.55	4.07	3.66	5.51	6.18	6.17	5.44	10.91	3.76	9.91	6.26	6.99
ENSG00000049192.10	0.26	0.16	5	0.34	0.17	1.18	0.74	0.12	9.46	1.7	14.94	0.36	4.25	0.86	0.42
ENSG00000049239.8	15.7	18.26	15.78	15.77	17.94	14.51	5.06	18.69	15.8	9.66	9.66	18.09	7.97	12.05	15.28
ENSG00000049245.8	64.58	52.59	63.14	107.82	69.19	62.98	30.24	71.99	87.35	97.83	111.13	64.4	85.36	50.98	127.6
ENSG00000049246.10	5.28	1.08	11.79	6.24	8.63	5.43	5.07	6.19	3.95	1.89	10.41	2.82	9.24	4.23	13.93
ENSG00000049247.9	2.14	0	5.51	0	0	0	0	0	0.61	0	0	0	0	0	0
ENSG00000049249.4	2.82	0.5	19.06	3.64	1.13	3.36	0.1	1.69	1.18	0.12	1.86	2.28	0.96	1.3	26.8
ENSG00000049283.13	19.86	6.23	0.05	0.37	0.5	0.21	0.2	0.03	0	0.22	0	0	0.18	0.04	0.03
ENSG00000049319.2	0.04	0	0	0.12	0.03	0	0.03	0	0.09	0	0.04	0	0.01	0	0
ENSG00000049323.11	11.86	0.22	25.6	5.33	14.86	0.07	2.14	0.21	23.66	13.47	30.52	49.63	6.6	0.31	1.06
ENSG00000049449.4	328.46	179.72	164.95	277.35	111.66	311.36	230.3	180.98	127.24	111.63	165.14	255.5	184.04	238.82	335.95
ENSG00000049540.12	0	0.26	0	0.26	0	0	0	0.13	0.05	0.03	0	0	0.03	0.33	0.4
ENSG00000049541.6	70.11	37.67	27.23	24.55	62.48	19.57	28.35	43.53	24.82	34.68	57.4	19.27	46.92	79.45	70.62
ENSG00000049618.17	8.84	12.73	27.54	13.79	5.95	14.03	13.28	18.66	8.29	6.85	18.66	17.4	24.88	21.02	18.97
ENSG00000049656.9	213.33	53.46	166.21	130.93	73.71	111.07	83.95	115.82	157.14	227.5	218.51	55.7	101.76	162.55	169.78
ENSG00000049759.12	8.81	59.52	21.58	13.19	13.01	12.64	42.57	12.01	12.04	15.4	12.12	60.01	74.77	37.62	22.8
ENSG00000049768.10	0.39	0.06	0.04	0	0.21	0.14	0.11	0	0.21	0.03	0.14	0	0.7	0.17	0.17
ENSG00000049769.8	2.62	3.54	6.89	9.89	9.76	4.24	4.21	2.43	3.48	6.81	3.82	5.74	3.77	4.78	3.81
ENSG00000049860.9	179.41	110.13	217.82	126.9	106.13	255.08	224.7	228.11	97.75	233.59	194.8	157.85	212.86	87.6	107.6
ENSG00000049883.10	8.15	6.11	22.16	8.44	3.84	4.07	3.41	4.96	2.87	3.96	7.51	2.99	7.55	5.16	5.88
ENSG00000050030.9	0	0.01	0.01	0	0	0	0	0.01	0	0	0.02	0	0.04	0	0
ENSG00000050130.13	48.47	40.27	39.5	40.46	46.65	29	21.3	21.65	28.73	33.91	65.14	0	25.74	43.95	44.62
ENSG00000050165.13	92.78	104.17	480.47	108.97	60.14	91.2	0.99	473.89	97.17	51.63	310.41	309.66	325.79	92.47	158.88
ENSG00000050327.10	30.6	17.97	9.36	9.93	9.31	13.73	6.71	51.78	0	0	0.18	40.35	9.07	17.36	10.87
ENSG00000050344.8	29.74	33.59	6.35	19.79	37.83	10.08	15.74	5.33	10.68	8.68	5.14	20.45	16.38	46.15	48.47
ENSG00000050393.7	12.07	8.38	22.69	9.95	18.63	12.05	7.17	28.76	9.63	14.85	16.63	8.72	18.74	28.06	18.61
ENSG00000050405.9	53.66	5.46	71.61	22.48	8.06	7.81	6.18	12.77	191.22	104.4	273.11	6.94	116.26	1.93	30.68
ENSG00000050426.11	26.97	64.25	83.66	30.11	61.48	24.12	38	45.93	44.4	29	39.02	48.89	27.17	39.72	21.08
ENSG00000050438.12	1.83	0.52	0.52	0.91	3.04	3.38	0.18	0.89	2.61	1.83	7.22	0	2.91	0.08	0.03
ENSG00000050555.13	1.3	0.36	0	0	9.39	0.14	10.13	0.12	0	0	0.06	0	3.36	2.92	0
ENSG00000050628.16	0	0.04	0.01	0.01	0.04	0	0.03	0.31	0	0.02	2.14	0	0.01	0.34	0.01
ENSG00000050730.11	13.78	0.33	6.31	1.63	0.48	0.17	0.05	0	0	0.36	0	0.68	0.16	0.28	0.46
ENSG00000050748.13	20.92	14.57	26.62	30.41	37.83	20.12	20.96	45.8	11.83	15.4	28.96	30.16	33.9	52.17	30.56
ENSG00000050767.11	0.11	0.04	0.39	0.06	0.7	4.78	0.85	0.02	0	0.02	0	0.08	0.04	1.02	0.17
ENSG00000050820.12	121.74	109.19	55.23	109.85	44.59	85.24	85.43	118.64	96.7	236.57	108.96	68.83	105.69	70.99	74.27
ENSG00000051009.6	16.25	11.94	16.23	20.73	13.35	14.01	8.66	20.04	18.2	18.71	15.34	21.12	15.22	6.92	17.59
ENSG00000051108.10	47.22	139.77	83.51	174.01	40.92	61.1	80.65	192.19	189.26	139.57	70.27	109.68	115.36	78.8	47.81
ENSG00000051128.14	123.51	63.13	148.39	86.41	131.62	111.1	67.61	84.37	144.87	155.05	143.15	124.68	168.36	122.61	104.97
ENSG00000051180.12	18.67	5.93	14.11	4.01	27.49	9.73	4.79	19.32	3.84	4.47	20.87	4.62	21.39	27.62	41.65
ENSG00000051341.9	4.81	1.43	5.1	1.84	3.94	1.58	1.27	3.47	0.98	1.27	9.14	0.63	4.21	7.09	5.02
ENSG00000051382.4	27.49	29.62	26.54	32.82	49.13	55.59	27.07	51.19	12.42	10.48	28.27	50.65	33.2	86.39	33.66
ENSG00000051523.6	1087.3	755.83	374.06	872.22	639.55	953.85	1072.1	760.73	112.55	5.57	56.25	1306.8	329.52	1163.4	855.27
ENSG00000051596.5	60.31	22.01	40.4	38.23	59.79	37.65	70.24	63.8	44.97	38.21	90.69	33.01	57.43	71.44	112.46
ENSG00000051620.6	40.84	31.2	64.41	43.75	70.72	37.86	49.76	65.35	75.36	75.81	44.58	76.98	58.83	52.01	51.36
ENSG00000051825.10	24.19	23.81	18.44	16.79	42.83	14.27	8.02	14.97	12.45	9.8	26.49	10.66	12.33	38.2	22.44
ENSG00000052126.10	12.07	13.76	10.33	5.82	9.52	23.46	32.52	8.37	16.52	9.39	18.78	36.05	7.91	23.61	12.09
ENSG00000052344.11	2.17	34.53	0.27	0.07	1.81	0.07	0.28	0.75	0.04	0.08	0	0.15	0.3	0.43	0.04
ENSG00000052723.7	42.9	48.47	23.3	28.72	28.32	35.3	37.05	51.68	25.32	24.31	26.21	45.16	42.92	51.37	40.38
ENSG00000052749.9	32.74	36.12	38.99	46.76	12.77	17.46	32.06	32.22	14.09	32.35	18.9	16.38	37.24	38.79	33.26
ENSG00000052795.8	4.01	7.41	27.45	5.7	8.3	11.68	7.27	35.79	3.57	3.68	9.03	18.64	4.58	5.1	1.58
ENSG00000052802.8	26.51	28.66	24.06	58.69	48.66	38.67	81.77	38.99	41.33	94.68	41.2	53.34	41.62	73.04	18.72
ENSG00000052841.10	23.17	36.37	31.25	45.88	23.54	27.83	20.03	28.11	19.83	17.3	24.57	37.85	20.12	39.1	21.48
ENSG00000052850.5	0.03	0.23	0.59	0.02	0.01	1.09	0.02	0.03	0.02	0.02	0.16	0.86	5.23	6.13	0
ENSG00000053108.12	0	0.03	0.22	0	0.17	0	0.01	0.06	0	0	0.17	0	0.8	0.02	0
ENSG00000053254.11	2.45	6.42	6.26	7.76	3.67	8.14	5.3	14.78	32.21	11.97	23.4	7.09	13.5	2.58	10.72
ENSG00000053328.8	0	0	0	0	0	0	0	0.14	0	0	0	0	0	0	0
ENSG00000053371.8	28.06	58.99	51.37	48.56	50.32	63.32	42.98	89.82	69.26	77.62	91.46	43.14	62.13	53.28	65.88
ENSG00000053372.4	36.22	25.17	41.72	53.3	36.47	33.17	23.51	50.94	25.65	46.56	69.99	15.88	74.58	26.44	70.16
ENSG00000053438.7	0.97	1.01	0.38	1.5	1.25	1.11	1.25	0.74	1.29	0.43	1.1	0.44	0.51	1.31	0.49
ENSG00000053501.8	24.09	15.58	18.26	31.44	53.35	49.71	40.08	34.05	38.44	37.69	21.96	19.61	11.79	31.52	27.67
ENSG00000053524.7	0.95	0.32	1.02	0.53	1.12	0.3	0.01	0.13	0.15	0.31	0.06	2.29	0.15	1.36	1.23
ENSG00000053702.10	0.62	2.08	0.7	0.8	0.25	0.73	0.55	0.48	0.77	0.44	0.88	0.57	0.32	0.98	0.52
ENSG00000053747.11	16.8	58.96	7.19	21.64	28.27	16.91	31.97	8.54	1.21	1.08	3.51	50.68	26.22	58.25	33.38
ENSG00000053770.7	9.75	11.3	16.95	9.22	9.33	8.34	5.98	6.45	7.2	6.71	15.7	6.88	9.01	8.46	15.67
ENSG00000053900.6	10.73	12.21	13.83	20.73	14.35	11.76	10.37	7.33	9.85	8.88	15.41	8.49	11.52	14.14	15.16
ENSG00000053918.11	0.9	0	5.15	0	0.68	0.07	0.34	2.3	0	0	0	0	0.16	0.11	0
ENSG00000054116.7	58.63	51.26	74.19	102.27	72.83	78.05	96.53	94.87	73.87	106.91	78.33	58.37	98.18	68.16	80.64
ENSG00000054118.9	61.86	45.29	57.47	46.51	42.33	49.84	48.35	53.96	32.07	31.64	66.97	39.42	53.51	69.72	67.22
ENSG00000054148.13	271.7	166.14	143.27	129.12	163.89	181.91	265.61	436.28	203.89	196.18	173.88	225.7	222.59	113.47	333.18
ENSG00000054179.7	0.65	2.46	0	0	0.96	0.16	0.1	0.1	0.16	0.12	0	0	0.26	0	0.09
ENSG00000054219.9	31.95	25.05	0.78	3.53	0.01	0.02	0	2.91	0.05	0	0	2.69	0.02	2.49	0
ENSG00000054267.16	7.29	8.69	9.77	15.63	7.25	10.12	6.84	3.32	5.52	3.89	10.6	10.59	4.82	13.82	5.24
ENSG00000054277.8	24.64	26.18	4.53	43.23	37.61	37.1	69.6	30.44	19.43	17.65	15.11	62.97	9.36	18.23	29.3
ENSG00000054282.11	20.08	16.91	56.86	26.21	10.72	16.94	9.51	10.91	24.63	14.6	13.73	15.23	93.88	24.01	10.77
ENSG00000054356.9	113.56	5.07	0.49	16.42	1.1	10.42	0.51	0	0.09	0	0	0.61	6.48	11.05	0
ENSG00000054392.8	5.04	18.16	16.09	5.5	6.12	8.53	8.9	3.36	4.85	4.08	4.77	7.21	4.07	2.88	2.33
ENSG00000054523.12	9.48	8.03	14.27	15.82	10.07	12.55	4.71	11.87	8.5	7.27	19.49	8.77	15.34	9.19	13.31
ENSG00000054598.5	12	4.4	12.71	12.36	44.6	2.73	4.74	9.68	9.91	9.63	14.75	4.82	7.28	11.01	4.86
ENSG00000054611.9	18.53	11.87	22.66	10.66	22.92	14.83	14.48	32.22	24.11	27.59	26.04	18.94	15.51	17.37	15.25
ENSG00000054654.11	3.85	20.6	4	2.44	18.75	4.24	11.02	8.1	11.42	8.23	17.46	9.85	9.07	17.98	5.53
ENSG00000054690.9	0.76	2.23	2.02	2.88	3.42	0.93	2.43	0.97	0.57	0.24	0.94	2.5	1.61	2.99	4.58
ENSG00000054793.9	4.96	2.01	21.97	14.72	24.18	4.33	0.31	11.48	20.21	17.89	14.97	61.27	14.57	4.02	2.3
ENSG00000054796.8	0	0	0	0	0	0	0	0	0	0	0	0	0	0	0
ENSG00000054803.3	0	0	0	0	0	0	0	0	0	0	0	0	0	0	0
ENSG00000054938.11	0.04	0	0	0	0	0.06	0	0	0	0	0	0.07	0.15	0	0
ENSG00000054965.6	9.96	12.29	11.37	24.12	15.11	24.09	11.32	9.83	13.13	9.22	16.57	17.96	23.21	16.14	18.85
ENSG00000054967.8	4.62	4.26	7.83	11.88	5.25	7.92	4.1	10.3	3.37	7.39	8.56	8.07	7.93	10.46	18.14
ENSG00000054983.12	0	5.84	4	0.11	8.61	6.93	0.33	2.4	4.28	3.56	10.37	0	12.67	0.69	0.03
ENSG00000055044.6	72.31	96.36	147.28	45.58	110.12	47.07	44.05	50.64	36.19	36.64	88.96	34.98	74.02	102.6	68.94
ENSG00000055070.12	62.88	75.22	66.63	113.2	97.36	83.01	47.31	98.27	66.89	85.6	145.48	68.91	131.27	61.02	111.54
ENSG00000055118.10	0.07	1.54	0.09	0	5.22	0.08	0	0.16	0	0	0	0	0.06	0.16	0
ENSG00000055130.11	66.53	45.47	43.58	45.52	46.21	34.24	27.09	58.74	24.34	23.73	26.74	45.29	41.56	50.5	50.09
ENSG00000055147.13	6.85	5.81	23.58	16.37	9.56	19.04	16.56	13.1	7.63	8.55	16.91	15.41	10.32	12.82	16.37
ENSG00000055163.14	15.35	46.7	0.23	31.2	39.62	32.73	119.17	36.76	3.24	2.88	0.75	42.8	0.73	23.53	2.02
ENSG00000055208.13	18.82	21.6	45.78	30.68	25.23	36.64	18.19	42.61	18.53	17.14	25	32.86	24.48	41.93	37
ENSG00000055211.8	16.09	29.97	21.93	12.69	35.37	27.28	15.88	44.37	27.62	27.47	34.53	35.02	22.08	47.42	48.04
ENSG00000055332.12	24.93	25.77	20.71	23.76	23.48	36.3	16.4	17.39	10.26	19.24	25.61	18.59	23.25	19.97	13.77
ENSG00000055483.15	29.4	51.35	87.51	71.56	41.41	26.72	28.7	53.99	22.33	26.58	27.81	26.77	34.25	33.23	24.19
ENSG00000055609.13	10.28	11.48	16.99	12.1	7.91	7.02	7.05	17.96	7.02	3.66	8.2	15.86	5.8	14.56	7.19
ENSG00000055732.8	2.33	1.69	0.52	0.23	2.73	0	0.47	0.84	0.12	0.82	0.34	7.55	0.29	0.21	0.04
ENSG00000055813.5	0.57	0	0	0.21	0	0.2	0.17	0.35	0.68	0.85	0.82	0.03	1.29	2.72	0.03
ENSG00000055917.11	29.19	35.29	28.52	28.36	34.36	23.43	23.38	29.66	17.76	14.6	36.92	29.95	28.4	36.72	23
ENSG00000055950.12	75.47	115.92	181.74	137.72	112.19	126.63	90.63	96.54	118.85	162.42	102.62	98.16	93.96	107.17	109.41
ENSG00000055955.11	0.64	1.15	0.43	0.12	0.16	0.39	1.68	0.19	0.28	1.72	0.61	0.58	0.03	0.7	1.78
ENSG00000055957.6	0	0	0	0	0	0	0	0	0	0	0	0.16	0	0	0
ENSG00000056050.6	22.27	12.86	29.5	19.09	23.52	16.17	16.52	6.9	16.86	17.69	25.39	19.31	28.53	24.05	19.97
ENSG00000056097.11	34.01	21.57	38.68	40.54	29.21	29.53	23.54	28	23.34	22.25	53.49	43.08	40.08	45.74	40.65
ENSG00000056277.11	2.31	2.91	6.79	2.78	2.54	1.52	0.73	3.52	0.93	0.44	1.55	0.84	2.56	2.49	2
ENSG00000056291.13	0	0.51	0	0.81	0.08	1.72	0	0	0	0	0	0.5	0	0.05	0
ENSG00000056487.11	0.54	1.33	0.15	0	0.14	0	0.07	0	0.21	0.24	0.95	1.22	2.08	0	3.2
ENSG00000056558.6	3.11	3.12	11.45	0.96	3.13	1.74	0.7	9.19	1.08	2	0.43	4.42	8	4.3	4.7
ENSG00000056586.11	18.12	13.74	24.26	19.52	16.55	13.55	10.36	25.48	8.14	10.68	18.83	15.75	21.4	11.3	17.45
ENSG00000056661.9	21.67	44.02	32.46	26.59	24.98	24.45	28.11	21.09	34.3	42.11	21.71	31.37	32.19	22.25	27.82
ENSG00000056736.5	0.31	1.88	0.5	0.62	0.16	0.42	0.42	1.59	0.81	0.82	1.33	0.41	0.42	1.61	0.64
ENSG00000056972.14	17.58	18.55	20.7	16.37	18.3	9.19	8.71	18.43	15.62	19.15	11.17	10.64	4.79	4.7	18.42
ENSG00000056998.14	7.99	4.76	3.94	3.08	1.24	4.29	0.12	0.1	2.01	0.58	0.76	1.21	8.71	8.86	0
ENSG00000057019.11	198.41	183.62	50.83	516.2	195.17	158.4	100.87	225.75	31.48	65.95	185.16	156.19	123.19	391.27	223.93
ENSG00000057149.10	0	0	0	0.07	0	0	0	0	0	0	0	0	0	0	0
ENSG00000057252.8	19.34	23.45	42.61	45.52	38.43	55.41	26.71	44.97	6.76	17.65	33.03	54.31	27.34	29.19	16.44
ENSG00000057294.9	4.06	22.63	0.02	4.29	1.92	0.75	2.98	4.36	6.38	7.01	3.05	0.91	2.02	8.76	0.36
ENSG00000057468.6	0.05	0	0.02	0	0.05	0	0.09	0	0	0	0	0.12	0	0	0
ENSG00000057593.9	0.07	0.06	0	0	0	0	0.11	0	0	0	0	0.07	0.09	0	0
ENSG00000057608.12	142.3	98.87	210.31	225.67	204.47	176.1	118.7	147.69	121	111.39	173.54	113.85	165.39	191	207.82
ENSG00000057657.10	1.51	0.07	0.24	0.09	1.51	3.25	0.17	0.08	1.76	0.35	1.31	0.14	0.67	0	0.3
ENSG00000057663.8	9.64	12.13	22.27	11.48	22.46	17.48	9.63	20.09	12.8	12.77	14.92	14.69	16.36	15.87	23.19
ENSG00000057704.6	0.17	3.89	6.3	5.36	0.33	0.67	0.43	3.71	0.12	0.05	0.85	4.24	6.09	0.16	1.62
ENSG00000057757.5	32.16	24.55	52.3	37.84	31.3	22.9	16.53	59.82	28.81	28.41	54.64	24.48	37.94	31.54	52.83
ENSG00000057935.9	27.07	33.9	24.57	29.46	19.4	21.77	16.36	20.63	29.54	31.05	19.12	19.69	38.41	28.18	19.64
ENSG00000058056.4	6.61	14.96	14.03	5.9	11.63	12.79	8.32	7.53	3.56	2.58	16.81	7.96	9.08	11.53	11.92
ENSG00000058063.11	11.3	6.94	22.7	15.11	24.7	20.58	7.87	16.35	10.97	8.71	23.3	18.57	13.69	20.48	13.29
ENSG00000058085.10	0.22	11.18	26.25	14.9	41.4	27.92	0.27	0.24	21.41	6.61	20.45	0.47	14.71	0.9	44.66
ENSG00000058091.12	20.86	1.78	2.15	4.32	6.84	4.17	2.28	4.34	15.13	6.42	14.68	5.18	0.78	6.89	1.18
ENSG00000058262.5	245.05	96.95	133.64	336.46	153.74	152.28	169.4	215.89	148.02	190.13	257.48	179.64	159.03	199.98	142.98
ENSG00000058272.11	18.51	29.07	43.57	24.72	47.05	17.47	9.12	18.29	19.68	11.43	42.85	18.93	19.63	24.02	19
ENSG00000058335.11	0.06	0.22	1.52	0.03	0.36	0.32	0.6	0.14	1.32	2.66	7.03	0.64	0.76	0.25	0.04
ENSG00000058404.15	0.02	0.42	0.24	0.24	0.74	0.02	0.64	0.05	0.4	0.22	0.08	0	0.04	4.97	0.19
ENSG00000058453.12	6.44	8.63	6.54	9.78	11.46	13.6	1.78	11.48	11.33	7.86	5.33	7.42	16.3	7.85	12.06
ENSG00000058600.11	21.29	35.91	23.85	34.87	30.35	20.97	17.57	30.53	15.47	13.69	14.83	15.93	27.24	34.12	20.8
ENSG00000058668.10	36.17	30.3	57.17	83.39	9.1	43.38	6.76	19.23	34.03	25.29	34.4	45.25	14.3	29.66	86.39
ENSG00000058673.11	44.65	60.19	74.21	99.93	59.84	53.94	43.61	38	34.66	23.49	43.8	59.39	34.44	67.84	43.11
ENSG00000058729.6	7.88	6.44	11.22	13.91	7.7	10.09	7.76	11.25	16.94	29.05	15.08	3.42	10.32	5.19	4.52
ENSG00000058799.9	11.77	9.82	22.58	18.34	10.67	11.69	19.12	11.88	9.79	18.2	15.37	35.79	11.96	12.79	19.05
ENSG00000058804.10	15.8	13.11	17.62	9.9	28.18	8.75	12.1	16.15	6.32	6.15	44.27	7.04	32.32	28.69	18.75
ENSG00000058866.10	4.71	2.3	6.75	20.26	22.63	7.59	3.75	14.55	0.02	0.07	0.95	3.11	0.15	5.92	4.55
ENSG00000059122.12	62.14	69.78	66.61	44.86	58.57	28.85	35.54	44.16	75.11	102.28	21.63	31.51	55.98	38.6	28.86
ENSG00000059145.14	32	22.93	11.62	14.9	65.07	10.88	11.41	21.23	11.53	7.43	11.87	7.7	23.53	35.63	14.18
ENSG00000059377.11	51.63	6.83	3.77	29.53	40.4	12.15	19.16	18.43	0.4	1.45	1.86	26.12	5.79	45.19	12.4
ENSG00000059378.8	36.98	40.96	14.83	16.68	9.07	21.55	8.48	18.94	13.22	11.59	7.11	12.63	20.29	13.32	19.96
ENSG00000059573.4	43.5	74.67	41.69	72.09	96.84	69.44	65.28	68.56	44.29	31.59	36.56	88.45	50.33	100.97	60.97
ENSG00000059588.5	19.36	30.64	13.61	19.17	17.31	15.14	13.59	3.8	10.38	8.08	10.62	11.07	8.94	16.08	16.3
ENSG00000059691.7	15.67	20.33	13.25	17.83	11.48	11.42	14.13	11.27	21.09	24.39	16.37	7.89	18.44	8.43	11.42
ENSG00000059728.6	2.77	3.77	3.96	4.74	0.96	3.02	2.21	4.27	4.45	5.06	4	3.55	1.06	1.01	0.74
ENSG00000059758.3	10.38	15.39	17.82	13.34	11.53	8.93	7	10.55	7.51	5.97	20.11	11.84	10.62	11.87	11.01
ENSG00000059769.15	16.7	10.59	13.28	6.6	15.29	13.69	6.39	20.14	18.39	15.29	22.44	25.24	30.34	17.9	34.73
ENSG00000059804.11	7.79	7.58	18.36	15.03	4.05	39.22	21.65	1.42	20.54	21.39	9.26	80.32	11.23	0	4.86
ENSG00000059915.12	1.16	3.85	1.32	2.94	2.96	1.02	1.62	1.3	3.54	5.3	2.17	4.47	1.43	2.18	1.88
ENSG00000060069.12	7.14	15.33	11.87	11.72	7.02	9.87	22.62	8.76	35.38	41.68	30.04	18.24	22.51	18.66	15.81
ENSG00000060138.8	124.92	502.81	200.45	206.17	174.72	172	308.78	277.1	249.51	224.74	204.53	365.37	123.33	179.51	190.2
ENSG00000060140.4	6.02	2.48	9.14	2.02	10.33	2.65	0.72	0.62	0.11	1.01	1.36	2.62	0.29	4.96	1.83
ENSG00000060237.12	51.05	100.96	71.23	72.14	57.04	44.99	31.97	110.84	24.18	32.59	56.06	51.5	73.19	66.52	36.4
ENSG00000060303.5	0	0	0	0	0	0	0	0	0	0	0	0	0	0	0
ENSG00000060339.9	24.19	24.38	46.11	26.86	26.44	24.38	24.89	17.81	14.21	19.43	33.06	13.59	25.99	29.29	27.04
ENSG00000060491.12	39.34	20.49	29.63	28.71	35.1	37.21	38.35	44.52	61.35	97.37	53.48	65.63	56.22	30.94	48.48
ENSG00000060558.3	0.36	0	11.04	0	0	0	0.61	0	0	0	0.29	0	0.1	0	0
ENSG00000060566.9	0.27	0	0.06	0	0.21	0.06	0	0	0	0.07	0	0.03	0.05	0.04	0
ENSG00000060642.6	3.75	11.29	14.63	13.18	13.65	9.65	5.32	11.51	9.55	13.83	12.16	9.74	8.21	5.77	7.33
ENSG00000060656.15	3.31	4.66	0.2	6.53	16.02	6.96	9.31	0.95	11.33	7.22	7.99	33.76	1.31	0.75	11.83
ENSG00000060688.8	23.35	27.39	42.21	27.49	44.94	20.63	26.33	28.11	19.41	27.97	45.37	16.31	62.15	29.35	59.88
ENSG00000060709.9	0	0	0	0	0.51	0	0.02	0	0	0	0	0	0	0.02	0
ENSG00000060718.14	0.01	0.12	0.28	0	0	0.19	0.01	6.96	0.07	0.14	6.81	0.41	0.98	0.16	0.03
ENSG00000060749.10	16.64	10.88	13.45	14.73	9.03	10.54	4.31	9.06	4.48	3.52	15.39	10.97	13.93	15.12	11.3
ENSG00000060762.14	6.85	6.19	24.71	17.97	3.28	17.42	11.43	45.6	18.98	33.18	33.18	9.19	14.99	23.27	15.1
ENSG00000060971.13	25.48	25.89	43.81	29	20.02	23.52	25.1	34.84	45.48	79.76	39.06	33.26	37.77	22	38.58
ENSG00000060982.10	10.17	26.86	144.94	18.05	0.11	10.5	0.05	14.28	35.36	34.2	70.36	7.12	13.8	9.89	21.81
ENSG00000061273.13	42.12	52.84	57.03	43.38	31.83	44.39	41.8	28.56	54.85	54.78	66.99	37.65	57.66	48	38.57
ENSG00000061337.11	0.3	0.13	0.36	0	0	1.73	0.04	0.01	6.03	7.57	8.77	0.33	0.54	0.21	1.32
ENSG00000061455.10	0.03	0.13	0.03	0.34	0.01	0.01	0.11	0.24	0.15	0	0.11	0.15	0.25	0.91	0.01
ENSG00000061492.7	0	0	0	0	0	0	0	0.07	0	0	0	0	0	0	0
ENSG00000061656.5	28.6	10.55	7.13	9.6	48.27	19.05	29.81	9.89	48.79	4.81	4.72	92.3	10.86	20.77	10.65
ENSG00000061676.10	63.99	66.27	88.62	74.22	85.82	68.23	32.04	84.87	35.37	35.88	64.66	72.87	59.1	133.23	44.83
ENSG00000061794.8	45.02	74.55	49.44	56.83	47.16	38.98	44.21	84.74	37.74	47.29	55.85	32.26	38.57	60.38	39.45
ENSG00000061918.8	10.4	4.2	4.03	3.02	26.11	13.51	12.42	9.63	0.75	0.14	0.8	7.15	1.51	3.34	4.81
ENSG00000061936.5	27.86	34.83	34.31	23.18	29.67	18.6	21.74	29.78	24.39	22.86	27.65	29.31	24.08	34.33	24.69
ENSG00000061938.12	33.92	9.8	16.38	15.84	46.9	11.29	8.34	10.19	29.37	38.68	20.93	15.99	24.61	20.44	19.33
ENSG00000061987.10	10.39	19	12.92	11	16.86	15.23	7.31	12.44	7.87	5.45	19.01	14.95	8.9	17.51	8.27
ENSG00000062038.9	5.09	0.07	0	0.02	0	0	0.02	0.03	3.83	4.36	0.32	0.06	2.99	0.03	0
ENSG00000062096.10	0	0	0	0	0	0	0	0	0	0	0	0	0	0	0
ENSG00000062194.11	23.29	21.5	30.93	34.49	24.3	19.13	17.24	19.03	24.28	20.14	28.73	18.28	18.66	23.17	15.81
ENSG00000062282.10	8.62	0.38	2.07	13.93	1.15	0.34	1.38	1.22	2.98	6.45	2.22	1.39	8.8	6.37	4.39
ENSG00000062370.12	1.13	1.49	2.41	1.95	3.13	2.26	2.55	1.4	1	1.51	2.51	2.57	0.82	2.56	1.08
ENSG00000062485.14	122.93	142.08	97.96	111.9	170.97	100.19	82.74	128.73	68.74	67.61	114.41	85.03	99.16	127.18	107.73
ENSG00000062524.11	0.46	0.04	0.18	0	0.09	0.04	0.02	0.07	0.07	0	0.06	0.13	0.61	0.05	0.08
ENSG00000062582.9	280.64	289.3	332.06	261.65	260.32	229.47	330.71	180.65	276.36	345.05	222.8	281.01	281.15	252.79	362.97
ENSG00000062598.13	18.84	13.91	26.46	21.96	20.65	22.13	11.75	22.97	31.1	38.32	47.43	24.88	34.81	18.55	21.2
ENSG00000062650.13	15.21	19.28	33.32	22.27	22.15	15.01	15.53	17.79	10.08	12.5	18.13	17.87	16	30.46	22.68
ENSG00000062716.6	135.03	141.56	67.94	378.12	151.53	142.17	67.76	128.88	209.99	106.9	160.3	104.31	51.45	158.63	164.48
ENSG00000062725.5	7.11	20.06	10.09	19.17	8.65	13.57	9.99	13.34	5.69	5.1	9.8	9.76	8.67	16.07	6.34
ENSG00000062822.8	65.25	39.06	29.8	34.35	114.78	31.74	36.35	43.82	27.29	25.73	76.39	28.22	64	91.04	71.81
ENSG00000063015.15	0.27	0.5	0.13	0.06	0.56	0.02	0	0.02	0.04	0.37	0.18	0.25	0	0.3	0.11
ENSG00000063046.13	194.34	531.07	230.67	174.74	244.55	197.08	174.75	259.72	215.37	110.67	178.52	321.84	155	203.45	124.13
ENSG00000063127.11	0.34	0.85	0	0.03	1.29	0.32	0	0	1.68	0.1	0.07	0	0.18	0	0
ENSG00000063169.6	5.95	4.06	7.38	6.62	9.22	9.04	6.23	5.97	8.33	7.94	14.06	4.63	8.8	8.27	7.03
ENSG00000063176.11	14.59	5.89	15.27	14.26	15.76	14.41	14.18	19.86	11.05	14.35	14.33	10.76	14.3	16.67	8.74
ENSG00000063177.8	1765.6	1793.6	1707	1358.6	1795	1554.8	3173.4	2347.6	2546.1	2273.7	1829.8	1764.9	1666	1502.6	2161.5
ENSG00000063180.4	2.28	12.16	0.41	33.73	12.51	6.78	5.95	3.57	21.03	38.56	7.71	7.55	3.28	0.11	0.15
ENSG00000063241.3	163.3	41.17	66.11	66.44	145.42	85.91	82.81	57.91	93.68	72.19	52.91	35.57	0	78.89	60.91
ENSG00000063244.8	235.49	120.67	163.47	193.98	263.13	195.39	190.74	156.95	157.84	216.35	284.18	110.72	240.04	202.6	242.73
ENSG00000063245.10	216.44	71.39	99.99	111.46	179.31	109.88	136.78	151.86	124.11	178.37	160.74	112.87	115	141.21	110.13
ENSG00000063322.9	22.24	19.76	32.92	19.79	28.26	19.37	21.39	33.59	15.36	23.71	29.34	22.82	22.62	23.97	17.4
ENSG00000063438.12	3.13	0.23	4.68	6	1.17	0.57	1.43	1.87	13.87	20.72	16.38	42.9	1.79	2.46	0.91
ENSG00000063515.2	0	0.08	0	0	0	0	0	0	0	0	0	0	0	0	0
ENSG00000063587.12	8.15	4.2	5.21	6.93	6.87	5.44	5.25	11.06	2.53	2.86	4.37	9.02	5.74	5.34	4.46
ENSG00000063601.12	13.44	12.72	11.63	18.66	8.89	4.36	2.92	13.4	7.54	6.22	19.45	0.05	22.97	8.36	6.11
ENSG00000063660.4	306.36	73.91	67.06	37.44	101.22	150.24	31.94	156.41	116.78	207.1	128.54	27.66	98.67	177.15	81.12
ENSG00000063761.11	3.7	3.39	4.36	5.32	2.9	3.57	1.95	3.18	4.58	5.37	4.65	1.98	6.97	2.13	4.24
ENSG00000063854.8	27.25	83.56	46.27	53.35	101.36	32.24	45.29	74.66	47.23	76.18	43.52	46.67	44.15	70.91	47.34
ENSG00000063978.11	81.52	42.54	44.77	83.66	86.01	43.24	32.42	61.61	31.07	31.51	55.44	64.38	83.71	65.55	87.05
ENSG00000064012.17	24.06	35.32	32.84	40.64	41.77	46.97	35.93	38.71	13.33	18.46	24.04	33.97	20.68	31.9	17.45
ENSG00000064042.13	2.54	3.25	0	30.59	109.92	3.33	0.89	18.31	33.38	19.17	17.84	32.74	0	7.38	1.15
ENSG00000064102.10	23.28	20.4	23.05	36.72	17.36	14.07	27.75	29.34	39.01	36.74	32.26	13.17	30.26	34.78	26.66
ENSG00000064115.6	106.09	222.9	37.39	66.46	47.35	113.4	117.67	64.04	21.69	36.9	53.47	39.74	44.06	56.42	28.78
ENSG00000064195.7	0	0.21	0.09	0.21	0	0.17	0.02	0.03	0.32	0	0.04	0.03	0.1	0	0.03
ENSG00000064199.2	6.62	12.85	8.33	7.89	9.85	14.7	6.69	15.32	17.54	24.54	19.14	9.5	10.62	7.11	18.09
ENSG00000064201.11	0.44	0.14	1.86	0.12	0.05	1.1	0.15	0.09	0.02	0.09	0	0.05	0	0.72	0
ENSG00000064205.6	0.1	9.88	0.33	3.71	67.59	78.91	1.45	0.22	6.16	0.48	0.25	2.99	2.45	0.19	0.05
ENSG00000064218.4	1.31	0	0.08	0	0	0.03	0	0.03	0	0	0	0	0	0	0
ENSG00000064225.8	9.48	0.56	5.57	3.55	1.71	0.89	0.59	1.33	14.11	14.63	12.86	4.49	5.31	3.45	3.53
ENSG00000064270.8	0.22	0.55	0.06	0.1	0.26	0	0	0	0.11	0	0.35	0.08	1.77	0	0.15
ENSG00000064300.4	0.07	0.09	2.28	0.03	0.36	0.13	0.07	0.4	1.72	1.17	0.76	0	0.54	0.19	0.11
ENSG00000064309.10	1.1	2.93	1.2	4.65	4.43	11.46	2.96	8.21	1.86	0.46	1	68.24	5.61	8.49	2.01
ENSG00000064313.7	25.9	16.69	104.21	13.43	17.06	17.16	6.41	11.1	10.04	8.87	24.43	19.96	29.72	18.5	22.4
ENSG00000064393.11	72.83	56.44	31.45	97.96	77.32	48.64	45.5	117.05	5.69	4.54	13.4	81.38	24.02	64.57	28.67
ENSG00000064419.9	39.27	42.64	59.38	44.1	38.4	40.89	28.25	79.9	20.95	25.17	37.67	46.21	37.01	55.49	49.19
ENSG00000064489.17	3.13	8.22	22.33	4.85	11.96	8	9.26	7.85	10.82	13.24	8.16	5.07	13.62	15.7	9.96
ENSG00000064490.9	142.03	118.32	132.62	103.6	131.5	91.31	119.49	59.74	103.21	151.62	67.41	102.71	130.89	130.58	96.94
ENSG00000064545.10	32.62	33.22	24.85	25.94	37	38.24	43.22	15.03	32.9	43.64	21.9	37.86	36.7	31.16	28.67
ENSG00000064547.9	11.39	10.12	3.77	4.64	5.4	12.72	4.9	6.22	8.89	6.41	1.86	8.88	5.1	2.31	6.64
ENSG00000064601.12	298.99	158.13	417.13	117.24	121.9	326.79	254.67	371.56	375.91	572.05	410.4	510.48	430.87	125.48	113.39
ENSG00000064607.12	34.56	30.22	42.12	29.53	45.59	44.31	23.41	21.45	32.23	36.07	42.81	26.94	42.4	47.12	44.3
ENSG00000064651.9	4.16	4.42	5.57	7.27	3.87	3.42	2.88	4.63	1.98	3.8	12.5	4.21	7.26	6.38	4.79
ENSG00000064652.6	12.15	16.76	36.22	18.37	8.59	15.72	4.33	13.21	20.5	18.46	30.94	10.56	18.36	25.77	15.91
ENSG00000064655.14	14.71	0	0	0.2	0.2	1.37	1.32	0.09	5.32	1.89	5.12	7.47	0.25	0	0.11
ENSG00000064666.10	288.89	85.47	101.04	61.41	43.19	254.77	106.07	115.37	433.91	269.99	269.73	117.08	292.53	94.26	231.83
ENSG00000064687.8	9.78	7.92	3.08	4.11	11.17	16.12	3.43	0.81	13.3	11.26	4.04	3.12	4.87	3.96	5.11
ENSG00000064692.14	0.04	0.4	0.18	0	0.15	0	0	0.04	0.39	0	0.24	0	0.51	0.08	0
ENSG00000064703.7	6.13	6.05	6.18	7.21	4.7	5.07	8.6	8.05	3.34	4.94	10.57	6.72	9.6	8.68	9.39
ENSG00000064726.5	26.85	37.22	54.11	39.56	35.91	39.71	35.31	43.31	13.57	18.08	32.57	36.14	40.06	25.77	44.54
ENSG00000064763.6	5.7	2.77	7.03	8.38	0.06	0.37	0.57	1.15	4.94	16.36	13.46	2.04	0.05	4.02	0.11
ENSG00000064787.8	0	0	0.14	0.03	0	0.02	0.06	0.14	0	0.05	0	0	0.14	0.03	0.11
ENSG00000064835.6	0	0	0	0	0	0.22	0	0	0	0	0	0	0	0	0
ENSG00000064886.9	5.43	0.62	49.67	2.67	0	0	0.16	0	0.05	0.54	0.19	0.29	0.71	0.91	1.33
ENSG00000064932.11	53.81	46.63	148.64	39.17	41.45	61.16	44.21	34.1	60.8	38.08	41.45	67.64	77.39	54.92	66.86
ENSG00000064933.12	10.8	10.18	14.2	13.52	14.72	6.24	7.42	6.8	8.14	6.97	11.83	4.71	5.99	21.73	8.67
ENSG00000064961.14	138.59	95.69	124.52	67.41	114.45	128.72	110.1	35.16	165.3	131.98	99.14	67.02	195.16	137.68	132.36
ENSG00000064989.8	0.79	5.43	1.72	0.73	0.57	4.12	1.04	0.25	0.08	0.12	0	0.94	0	1.04	0
ENSG00000064995.12	9.07	9.73	20.1	8.53	23.26	16.92	13	16.21	19.04	25.88	24.73	17.45	20.56	15.42	26.87
ENSG00000064999.12	3.8	8.2	6.47	7.14	6.35	5.57	3.43	6.53	5.32	4.66	5.53	6.41	6.13	7.19	8.16
ENSG00000065000.11	83	70.3	150.64	70.77	49.5	89.37	72.34	75.42	66.78	96.32	62.75	66.31	98.42	105.94	74.73
ENSG00000065029.10	7.02	14.08	20.85	11.06	14.42	13.65	9.19	20.62	17.17	16.01	12.46	9.24	15	23.01	21.43
ENSG00000065054.9	4.4	23.59	27.37	8.14	15.16	6.2	1.67	6.76	125.99	201.12	127.89	7.05	25.99	8.78	26.42
ENSG00000065057.3	28.68	50.89	20	20.37	102.87	21.54	30.46	16.8	48.33	37.09	30.25	10.34	45.2	21.62	35.17
ENSG00000065060.12	3.23	6.65	13.4	4.56	7.69	7.87	3.27	16.77	4.12	5.39	4.47	4.3	10.59	11.05	10.38
ENSG00000065135.7	53.15	25.87	47.1	40.61	50.45	36.93	36.09	52.35	36.06	32.2	51.8	38.74	53.79	53.53	93.12
ENSG00000065150.14	76.08	58.71	65.34	71.82	59.72	54.17	47.07	46.19	58.14	58.36	81.04	33.25	85.18	57.79	56.05
ENSG00000065154.7	55.48	60.47	89.59	63.32	49.87	74.99	71.99	49.17	68.05	66.1	55.2	79.36	63.06	54.53	52.51
ENSG00000065183.11	19.17	13.13	22.96	20.61	12.85	14.8	14.39	18.21	4.7	5.79	10.77	10.18	15.7	21.39	18.13
ENSG00000065243.14	10.88	14.79	16.73	8.89	14.31	9.06	8.37	13.87	23.59	15.48	49.06	14.04	10.45	17.25	15.54
ENSG00000065268.6	85.37	38.71	100.53	31.13	50.47	92.8	62.54	35.75	80.09	84	60.63	34.44	109.64	68.73	104.79
ENSG00000065308.4	25.9	8.86	54.6	21.71	14.99	58.45	22.23	98.73	43.43	43.36	78.55	52.28	42.09	43.87	26.29
ENSG00000065320.4	0.35	0.35	3.7	0.07	3.94	4.53	2.22	0.1	0.21	0.05	0.55	0.66	5.85	0.22	1.96
ENSG00000065325.8	1.51	0.41	1.12	0	1.23	0.72	0.06	0.12	0.43	0.65	0.16	0.28	0.12	1.19	0.38
ENSG00000065328.12	13.24	5.88	10.66	5.48	24.71	4.79	3.81	3.97	2.02	3.13	20.82	1.1	13.08	12.08	21.15
ENSG00000065357.15	13.89	90.89	15.79	33.62	0.77	1.81	0.2	0.18	50.56	47.63	27.12	11.72	7.23	0.91	9
ENSG00000065361.10	0.41	9.4	0.06	0.55	0.29	0.3	0.13	0.7	17.51	2.68	5.81	0.18	16.06	0.84	0.09
ENSG00000065371.13	0.07	0.04	0	0	0	0	0	0.08	0.22	0.18	0	0	0	0.15	0
ENSG00000065413.12	16.9	0.37	5.07	1.36	32.83	2.53	1.57	1.13	1.93	1.61	9.83	2.4	1.28	3.87	1.98
ENSG00000065427.10	142.76	149.93	103.92	182.39	74.89	83.05	72.68	110.71	132.24	198.01	174.84	58.25	136.11	152.68	175.61
ENSG00000065457.6	44.64	52.45	33.79	37.81	26.08	15.29	13.57	25.97	16.38	50.49	52.26	13.8	32.21	39.96	28.66
ENSG00000065485.13	27.47	13.58	14.58	34.87	13.53	40.49	27.72	39.74	25.13	9.39	23.38	105.45	38	50.94	49.76
ENSG00000065491.8	6.48	9.98	12.53	6.24	5.53	7.53	5.09	11.64	8.05	6.18	4.65	7.54	9.83	8.16	9
ENSG00000065518.7	249.79	143.74	155.59	454.76	211.36	255.68	316.31	202.29	211.62	198.76	205.78	367.69	261.69	288.94	302.82
ENSG00000065526.6	12.64	19.56	20.81	19.4	24.31	14.69	8.05	25.18	17.34	18.16	32.64	10.3	27.62	17.88	23.9
ENSG00000065534.14	35.13	98.74	43.77	44.37	66.27	48.14	26.1	35.23	53.34	23.28	86.29	52.32	36.91	66.72	40.54
ENSG00000065548.13	54.07	42.32	69.4	59.39	52.78	54.41	43.98	37.48	36.94	41.48	58.36	43.37	41.26	85.19	53.21
ENSG00000065559.10	18.98	15.32	12.14	9.56	12.68	11.3	10.15	6.77	9.66	7.26	18.89	9.79	13.14	8.57	17.85
ENSG00000065600.8	10.97	9.86	6.46	23.77	9.21	11.06	5.3	10.88	6.16	7.65	5.47	5.95	7.7	10.08	6.47
ENSG00000065609.10	0	0.03	0.18	0.75	0	0	0	0	0.02	0.04	0.44	0.22	0.04	0.05	0.02
ENSG00000065613.9	8.09	13.22	26.51	14.26	15.75	11.14	8.41	7.4	6.08	6.13	12.07	13.73	10.68	10.31	10.05
ENSG00000065615.9	7.14	5.35	25.63	8.93	13.14	17.49	4.59	28.37	3.75	3.67	10.45	7.86	21.81	12.6	12.39
ENSG00000065618.12	1.37	0.4	1.62	4.59	0.22	0.24	0.14	0.02	0	0.19	0.07	0.01	10.65	0.09	1.64
ENSG00000065621.10	0.48	7.07	1.91	8.4	6.49	0.93	0.3	0.2	27.05	9.96	4.99	0.08	3.26	2.76	7.35
ENSG00000065665.16	6.72	3.85	13.39	14.02	16.45	9.23	4.67	8.44	5.66	6.15	12.07	4.36	14.44	8.24	17.15
ENSG00000065675.10	0	0.35	0.08	1.92	1.02	1.75	5.23	0	0	0	0	3.88	1.3	1.08	2.32
ENSG00000065717.10	2.98	5.6	0.13	1.42	0.42	0.22	1.3	0.11	37.72	32	18.91	0.35	3.14	2.9	0.48
ENSG00000065802.7	25.63	19.95	57.01	22.82	17.23	19.02	20.99	29.93	36.39	64.8	68.17	25.36	26.66	22.32	24.62
ENSG00000065809.9	34.85	143.74	25.04	11.28	58.17	80.43	75.12	90.11	16.22	34.31	29.96	39.66	20.97	47.46	41.88
ENSG00000065833.7	21.15	17.45	63.6	24.07	37.28	19.45	17.23	21.38	13.84	20.89	16.5	25.11	9.41	59.86	27.06
ENSG00000065882.11	59.64	60.95	37.59	52.63	34.37	57.55	34.11	24.78	43.54	42.88	49.77	29.23	67.39	52.97	58.53
ENSG00000065883.10	18.28	20.93	24.34	13.23	18.33	15.25	11.99	16.39	10.36	9.42	13.91	17.64	13.02	24.07	14.59
ENSG00000065911.7	98.06	70.23	200.96	57.75	134.76	79.98	87.12	143.53	118.49	175.18	103.39	11.03	181.03	51.29	146.14
ENSG00000065923.5	6.77	7.76	2.69	20.46	4.84	7.74	2.89	9.01	7.69	9.54	19.2	18.51	19.36	6.2	14.04
ENSG00000065970.4	11.16	7.16	15.84	8.61	14	6.25	4.91	12.01	9.6	12.04	21.85	10.16	17.47	11.37	11.06
ENSG00000065978.13	633.15	649.16	974.25	947.02	932.73	736.1	983.3	1197.4	761	752.65	1381.8	938.4	1134.1	1253.3	1482.9
ENSG00000065989.11	1.12	7.9	13.81	4.18	1.94	8.35	0.49	1	3.05	3.99	3.97	0.29	1.4	6.59	0.85
ENSG00000066027.7	11.72	22.18	32.46	23.62	34.46	19.79	15.99	27.7	9.19	10.05	9.84	13.38	26.15	26.35	20.5
ENSG00000066032.14	0.09	0.03	0.09	1.1	0	0.08	0.07	0	0	0	0.04	0.63	0.19	0.05	0
ENSG00000066044.9	65.56	49.65	56.34	64.93	51.15	55.48	43.45	50.38	41.05	46.61	73.28	40.7	109.8	71.51	96.11
ENSG00000066056.9	0	0.27	0.77	0	0	0	0	0.16	0.42	0.17	7.98	0.86	0.68	0.05	1.91
ENSG00000066084.8	23.81	14.93	20.41	16.45	7.9	10.65	5.87	18.03	8.35	4.09	15.94	9.03	37.89	6.65	9.28
ENSG00000066117.10	37.9	105.24	50.98	35.25	56.47	33.17	35.04	43.83	19.08	24.04	37.23	34.89	58.11	50.65	43.25
ENSG00000066135.8	19.83	17.33	18.97	19.79	13.42	19.19	28.81	19.48	14.33	16.98	24.93	14.18	28.93	19.58	17.07
ENSG00000066136.15	36.51	21.22	23.41	34.67	27.38	21.7	31.81	28.68	18.81	20.86	38.68	25.08	46.47	32.7	26.17
ENSG00000066185.8	0	3.54	0.16	0.11	0.05	0	0	0.37	0.64	0.1	0.14	0	0.12	0	0
ENSG00000066230.6	0.13	0.03	0	0.04	0.09	0	0.13	0	0.29	0.79	0.21	0.45	0	0.11	0.03
ENSG00000066248.10	6.65	3.81	1.7	7.46	30.95	4.84	0.92	0.21	0.21	0.16	0.29	2.63	10.27	11.46	1.85
ENSG00000066279.12	33.62	7.63	14.04	1.72	38.4	11.2	2.93	3.74	8.54	3.26	27.08	0.5	7.32	34.31	14.11
ENSG00000066294.10	0	0	0	0	0	0	0	0	0	0	0.01	0	0	0	0
ENSG00000066322.8	125.93	77.05	117.5	139.48	106.04	103.96	108.31	123.07	82.47	133.39	183.51	133.65	141.46	144.5	138.46
ENSG00000066336.7	0.08	0.15	0.56	0	0	0.07	0.06	0.07	0.45	0.07	0	0	0	0.22	0
ENSG00000066379.10	11.3	15.99	29.41	16.56	22.08	17.51	14.18	44.18	33.53	28.9	25.85	21.1	34.57	25.78	27.03
ENSG00000066382.12	0.04	0	0	0	0	0	0	0	0	0	0.04	0	0	0.62	0
ENSG00000066405.8	0.24	0.02	0.07	0.43	0.12	0.41	0.41	0.06	0.35	0.19	0.31	0.66	0.16	0.36	0.22
ENSG00000066422.4	4.9	7.43	6.86	9.62	7.43	4.93	5.62	6.49	5.64	3.89	11.88	7.88	6.35	8.81	6.29
ENSG00000066427.17	6.42	7.54	12.05	11.73	6.52	8.43	4.5	10.2	24.12	12.09	21.29	8.03	8.08	8.4	22.42
ENSG00000066455.8	14.32	12.71	18.6	21.8	18.56	13.5	10.34	20.06	33.11	19.23	21.44	16.29	16.61	15.43	24.24
ENSG00000066468.16	7.15	22.54	0	0.24	4.36	0.98	0.34	2.37	3.13	1.91	1.95	0	16.95	12.84	14.04
ENSG00000066557.5	9.36	5.71	13.61	8.51	7.6	10.66	6.12	7.83	6.45	4.31	18.08	7.11	8.19	16.17	14.81
ENSG00000066583.7	14.68	12.03	13.13	15.86	12.18	9.59	12.33	11.72	4.29	7.81	18.72	9.77	14.34	22.24	17.65
ENSG00000066629.12	12.54	14.58	12.46	22.42	21.91	16.53	8.28	7.15	7.57	3.52	19.21	9.02	37.2	13.32	13.85
ENSG00000066651.13	5.05	12.06	19.88	10.41	12.86	9.96	8.12	10.97	6.97	7.39	4.55	6.28	7.96	12.33	14.02
ENSG00000066654.8	30	48.02	26.09	17.07	33.13	18.16	12.89	26.63	9.36	6.77	23.12	26.21	29.78	30.52	23.87
ENSG00000066697.10	69.39	49.83	108.24	50.35	71.23	56.17	37.78	182.29	33.44	67.54	73.67	71.75	138.62	42.2	91.64
ENSG00000066735.10	2.12	0.1	0	0.11	0	0.15	0.07	0	0	0.01	0.05	0	0.26	2.25	0.07
ENSG00000066739.7	2.82	5.13	9.27	3.38	3.15	3.4	2.66	2.68	5.62	3.55	8.33	3.62	5.12	5	4.72
ENSG00000066777.4	20.33	13.62	41.83	18.57	16.88	15.52	12.56	14.11	16.02	13.04	26.46	41.55	15.04	20.56	26.05
ENSG00000066813.10	0.03	0.78	0.03	0	0.12	0	0.36	0	0	0	0	1.14	0	0.9	0
ENSG00000066827.11	3.2	1.65	5.8	5.94	2.71	4.35	4.05	2.68	2.97	5.02	5.39	6.25	7.23	3.77	5.25
ENSG00000066855.11	36.06	21.8	44.9	37.41	39.63	30.38	17.76	24.83	12.3	11.33	30.47	32.65	35.75	28.02	41.42
ENSG00000066923.13	1.46	1.9	0.39	2.57	2.42	1.25	3.73	2.91	1.97	1.29	1.27	2.3	0.91	1.68	0.57
ENSG00000066926.6	38.89	21.71	20.82	14	47.59	14.91	29.32	26.51	11.13	10.4	15.74	25.82	56.34	32.25	35.24
ENSG00000066933.11	4.69	7.71	13.84	7.4	9.99	5.88	3.54	7.7	3.66	3.21	16.06	10.62	7.51	7.51	7.19
ENSG00000067048.12	0	0	0.03	0	22.1	0	0	0	0	0	0	50.42	45.77	0	19.81
ENSG00000067057.12	475.75	259.8	213.82	390.74	867.75	653.17	447.87	322.34	269.16	190.46	347.28	552.94	554.2	318.54	441.33
ENSG00000067064.6	15.79	14.84	38.92	35.14	49.63	44.97	33.08	32.11	30.3	39.79	34.19	26.12	27.09	70.42	28.58
ENSG00000067066.12	26.82	42.94	46.94	48.42	27.47	72.6	43.88	45.8	41.11	67.68	39.69	45.87	23.61	37.34	27.03
ENSG00000067082.10	19.86	56.92	126.72	49.77	59.12	136.14	35.74	117.81	25.64	34.03	103.15	30.04	106.33	53.07	118.69
ENSG00000067113.12	22.68	12.44	24.04	9.15	19.53	17.51	17.62	19.48	32.11	40.68	26.19	8.52	18.41	10.6	6.94
ENSG00000067141.12	9.29	18.25	13.93	19.06	12.74	14.59	14.38	21.68	3.64	7.7	10.44	14.82	16.03	13.73	6.33
ENSG00000067167.3	225.49	266.11	191.77	207.91	268.48	134.63	61.84	140.72	105.25	69.09	180.92	249.31	110.08	291.21	141.57
ENSG00000067177.10	9.69	6.39	1.58	8.12	6.63	4.74	5.21	6.47	2.38	2.13	3.25	6.27	10.65	4.15	8.04
ENSG00000067182.3	144.56	137.74	101.5	159.06	92.12	82.38	53.51	150.56	131.89	128.99	111.61	137.4	194.32	81.02	130.06
ENSG00000067191.11	7.59	5.53	9.17	3.69	9.77	6.48	6.24	5.09	8.64	9.94	5.34	6.28	7.92	7.44	3.84
ENSG00000067208.10	5.81	6.36	5.29	8.62	5.64	5.53	5.77	5.61	7.08	4.57	8.32	6.33	11.69	8.98	4.88
ENSG00000067221.9	22.94	10.31	38.54	14.48	8.1	10.29	6.62	24.15	6.84	10.55	23.07	13.86	11.3	13.4	14.69
ENSG00000067225.13	1892.3	1213.5	2194.2	2068.2	1993.9	2280	2466.6	2463.4	2416.8	2872.5	3502.9	1838	2046.9	1900.5	2469.4
ENSG00000067248.5	13.92	6.44	14.45	13.34	8.05	14.08	7.6	9.12	7.78	8.54	21.2	5.15	13.92	8.28	6.8
ENSG00000067334.9	40.1	14.13	25.8	21.73	55.77	16.55	24.37	17.39	25.2	35.56	26.77	22.5	17.72	34.66	33.95
ENSG00000067365.10	20.09	29.06	20.67	17.95	25.6	14.51	16.43	18.53	18.29	20.9	23.26	17.74	19.79	22.46	20.83
ENSG00000067369.9	26.79	27.41	26.83	26.36	26.56	19.34	15.76	24.8	31.79	31.65	43.96	24.11	28.75	28.56	21.14
ENSG00000067445.16	0.3	12.81	0	16.19	3.8	5.22	0	0.64	5.97	6.43	6.92	8.84	0.44	4.75	4.04
ENSG00000067533.5	5.34	7.87	10.45	10.59	10.57	4.89	3.95	3.03	3.28	8.69	12.46	6.56	5.89	12.39	15.56
ENSG00000067560.6	236.16	269.46	554.95	268.66	363.09	264.23	124.91	273.61	509.44	482.69	495.36	207.5	420.65	235.35	508.85
ENSG00000067596.6	30.48	27.84	40.2	24.12	26.07	24.49	12.76	24.31	16.61	27.93	24.33	17.44	22.98	24.56	25.55
ENSG00000067601.6	12.93	11.64	9.06	3.19	9.37	8.09	10.15	3.77	8.52	16.23	6.11	11.19	3.25	13.22	4.3
ENSG00000067606.11	12.19	19.08	0	14.62	8.66	9.08	8.05	6.57	0.96	0.06	0.67	0	24.13	8.62	12.54
ENSG00000067646.7	0	0	0	0	1.58	0	0	0	0	0	0	6.15	8.27	0	1.74
ENSG00000067704.8	99	93.41	46.99	98.97	120.64	72.37	42.63	48.61	37.08	34.29	39.75	48.5	58.18	98.97	77.47
ENSG00000067715.9	0.25	9.48	2.46	17.5	17.97	1.5	0	0.18	2.35	3.49	5.58	0	2.86	0.25	0.01
ENSG00000067798.9	9.58	12.05	17.17	15.54	30.14	13.41	5.28	4.14	1.32	2.57	9.02	3.69	5.52	23.99	4.99
ENSG00000067829.14	54.16	43.84	69.83	58.85	48.59	41.83	39.71	50.61	43.53	43.78	47.44	46.06	80	38.53	43.18
ENSG00000067836.8	32.55	27.61	11.18	16.43	20.79	13.62	12.19	8.84	34.25	26.33	15.48	9.14	19.2	19.84	24.22
ENSG00000067840.8	10.99	2.25	0	0.31	1.6	0.35	0.08	0.09	1.86	0.11	0.75	0.25	20.55	0.28	0.11
ENSG00000067842.13	0.01	0.33	0	0.02	0	0	0	0	0.02	0.21	0	0	0	0.02	0
ENSG00000067900.6	5.69	7.73	14.03	8.79	7.71	7.34	5.63	5.12	7.58	3.58	17.18	12.32	9.26	15.55	8.74
ENSG00000067955.9	45.71	73.32	63.79	41.3	27.1	37.5	20.17	49.19	33.09	44.12	100.19	22	47.59	60.51	51.93
ENSG00000067992.8	2.48	1.67	2.81	2.3	23.67	3.17	5.2	1.82	4.15	2.19	6.74	11.54	15.82	1.27	8.89
ENSG00000068001.9	27.05	33.75	18.2	21.85	22.65	15.23	14.8	12.67	27.9	36.31	44.49	12.2	46.78	14.06	31.92
ENSG00000068024.12	16.11	22.01	16.31	15.73	12.46	7.67	9.11	29.2	5.77	9.46	19.13	9.92	16.56	27.98	11.36
ENSG00000068028.13	15.91	11.51	46.78	8.31	20.8	5.95	9.77	23.09	33.14	38.28	57.97	11.98	43.15	12.7	24.82
ENSG00000068078.13	6.46	4.98	2.07	1.49	8.12	2.94	1.2	1.75	1.21	1.35	0.93	0.18	3.49	14	4.06
ENSG00000068079.3	37.16	41.75	45.27	24.82	30.44	89.76	31.53	53.93	22.19	77.75	13.15	24.88	25.41	30.88	20.49
ENSG00000068097.10	10.43	20.64	15.32	18.87	11.91	8.23	6.23	13.15	9.22	6.94	15.52	13.44	14.81	10.36	14.95
ENSG00000068120.10	86.43	71.11	86.48	65.97	90.9	63.56	74.29	87.17	65.3	85.67	56.8	70.43	69.96	72.06	78.87
ENSG00000068137.10	27.96	19.46	33.46	16.01	31.4	17.4	9.23	10.03	34.62	41.91	13.42	13.07	30.34	26.83	27.94
ENSG00000068305.13	10.04	20.78	62.97	17.86	9.4	9.93	11.75	21.95	12.55	18.92	28.09	19.82	13.98	11.4	14.98
ENSG00000068308.9	18.25	39.56	36.28	61.38	30.6	31.87	37.95	53.73	52.35	59.57	44.19	53.72	53.93	26.55	38.68
ENSG00000068323.12	24.83	27.87	54.02	54.14	32.64	46.61	33.5	84.55	43.07	51.31	47.56	66.76	92.09	36.34	35.54
ENSG00000068354.11	7.18	4.5	9.56	12.8	8.8	11.62	10.49	13.66	13.09	11.24	11.25	18.82	22.13	10.43	9.7
ENSG00000068366.15	43.54	38.97	36.96	47.8	18.73	29.92	15.78	19.18	19.42	14.88	51.83	41.29	36.44	20.37	30.46
ENSG00000068383.14	10.15	9.61	5.2	24.85	14.51	6.64	6.72	5.67	10.88	11.02	24.51	7.32	12.86	7.96	12.91
ENSG00000068394.9	18.34	14.12	20.37	29.27	26.02	26.06	23.95	23.93	29.78	37.22	30.28	22.91	52.96	21.19	31.6
ENSG00000068400.9	9.6	21.6	24.29	21.01	17.3	17.67	19.72	22.11	25.18	30.85	20.29	26.65	30.57	18.79	18.81
ENSG00000068438.10	47.74	16.06	56.47	57.23	111.15	87.41	77.47	29.18	62.84	59.59	78.91	105.55	92.07	28.25	82.69
ENSG00000068489.8	95.75	23.81	85.03	8.09	106.62	25.91	9.61	36.54	22.88	14.06	78.31	6.81	49.2	89.18	122.48
ENSG00000068615.12	0.16	0.98	0.11	0.02	0.3	0	0.25	0.02	0	0	0.21	0	0.1	0	0
ENSG00000068650.14	21.49	32.5	6.44	15.5	17.21	11.3	20.23	12.75	4.32	1.42	7.29	15.11	21.6	10.15	4.63
ENSG00000068654.11	17.47	18.17	9.45	16.9	11.86	17.23	13.18	12.05	6.05	9.64	16.43	5.37	19.69	15.79	11.01
ENSG00000068697.6	241.7	441.52	288.97	186.62	184.27	228.83	164.99	219.18	191.33	197.59	207.05	171.48	200.58	221.08	145.26
ENSG00000068724.11	23.39	19.96	18.5	11.46	13.59	12.81	9.24	12.17	12.83	9.64	10.32	13.31	14.58	16.59	12.9
ENSG00000068745.10	31.93	55.14	39.14	46.88	39.33	46.41	55.24	24.14	96.26	112.6	63	26.44	39.87	28.18	38.14
ENSG00000068781.16	0	0	0	0.08	0.06	0	0	1.87	0.34	0.22	0	0	0	0	0
ENSG00000068784.8	6.15	4.27	6.71	5.74	4.44	3.6	2.16	1.95	1.98	3.13	5.67	2.14	4.08	5.07	5.45
ENSG00000068793.13	61.37	63.23	92.43	33.06	39.25	45.35	34.65	54.01	20.75	15.58	38.94	42.89	62.64	66.67	69.53
ENSG00000068796.12	30.83	19.75	29.74	28.87	23.33	18.27	13.68	19.1	10.64	9.61	33.24	18.28	26.3	17.66	15.62
ENSG00000068831.14	0	14.12	0.04	0.53	0.12	0.35	0.08	0.89	2.19	0.75	0.77	0.2	0.18	0.44	0.35
ENSG00000068878.10	17.32	16.81	14.47	17.34	8.83	19.02	7.85	14.32	25.66	21.98	25.38	7.49	13.07	28.58	16.08
ENSG00000068885.10	14.78	25.27	19.92	12.84	35.09	18.12	13.28	13.97	14.93	12.89	19.07	19.97	8.47	19.3	13.95
ENSG00000068903.15	28.83	24.28	39.09	20.16	20.76	44.9	33.85	47.54	34.16	62.1	43.36	36.79	28.86	17.6	13.75
ENSG00000068912.9	41.89	43.49	21.28	59.45	40.41	54.02	30.63	34.65	32.59	34.43	50.12	45.94	33.65	54.19	29.16
ENSG00000068971.9	3.41	5.25	10.88	16.99	5.37	10	5.76	5.93	21.46	29.55	28.71	26.41	8.93	6.99	7.85
ENSG00000068976.9	0.1	0.2	0.12	0.11	0.03	0.18	0.12	0.14	0.09	0.17	0.05	0.09	0.12	0.14	0.03
ENSG00000068985.4	0	0	0	0	0	0	0	0.15	0	0	0.23	0	0	0	0.28
ENSG00000069011.11	24.3	0.45	36.53	9.99	3.17	5.8	0.11	39.48	15.05	13.24	17.74	0.13	46.96	16.21	24.91
ENSG00000069018.13	0	1.52	0	0	0.12	0.03	0.3	0.33	0.11	0	0	0.04	0.03	0	0
ENSG00000069020.14	0.8	4.86	0.7	0.12	0.06	0.65	0.56	1.6	1.94	1.13	4.83	1.18	0.12	0.12	0.83
ENSG00000069122.14	0	0	0	0.06	0	0.01	0	0	0	0.03	0.04	0	0.02	0.31	0.02
ENSG00000069188.12	0.16	0.04	0.12	0.17	0.07	0.02	0.23	0.03	0.04	0	0.1	0.05	0.1	0.89	0.04
ENSG00000069206.11	0	0	0	0	0.02	0	0.11	0	0	0	0	0	0	0	0
ENSG00000069248.9	19.66	26.6	14.84	24	21.28	20.61	11.29	15.5	13.98	12.3	17	11.45	23.33	33.55	21.27
ENSG00000069275.12	91.72	64.21	56.45	69.56	107.05	54.43	32.24	45.34	41.09	33.09	86.5	41.63	73.83	140.23	135.8
ENSG00000069329.11	60.91	65.88	78.86	79.53	46.19	59.12	40.56	95.42	45.36	63.82	74.83	56.39	74.2	74.97	72.65
ENSG00000069345.7	38.39	45.36	33.04	49.76	19.7	26.68	26.4	37.51	48.69	71.8	47.2	22.38	41.97	44.44	43.46
ENSG00000069399.8	24.78	23.4	25.14	42.67	12.27	25.26	3.92	14.74	41.42	18.4	17.93	43.96	28.96	21.4	66.88
ENSG00000069424.10	15.04	38.7	75.89	14.18	10.24	6.82	2.38	41.75	10.2	4.22	4.15	10.15	1.81	11.77	6.9
ENSG00000069431.6	0.05	51.57	5.34	0.44	0.11	0.2	0.02	4.03	0	0.02	1.83	0.13	0	13.57	0.1
ENSG00000069482.6	0	27.61	3.29	1.37	0	0.82	0	0	0	0	0.51	0.12	20.18	0	0
ENSG00000069493.10	1.81	2.48	6.07	2.37	3.2	1.12	5.89	4.04	8.38	4.29	1.79	3.23	1.39	1.88	0.83
ENSG00000069509.5	12.76	7.68	17.34	14.2	17.96	12.5	12.89	21.67	11.38	17.31	11.56	14.38	23.08	19.04	13.64
ENSG00000069535.12	0	0	0	0.5	0.79	0.38	0	0.54	0.11	0.03	0.33	0.03	0	0	0.05
ENSG00000069667.11	0.13	0.08	0.09	0.11	2.61	0.46	2.17	0.13	0.37	2.91	6.5	10.87	0.29	0.15	0
ENSG00000069696.6	0.69	0.75	0.85	0.6	1.69	0.71	0.91	1.84	1.65	0.48	0.43	0.94	0.22	1.86	0.37
ENSG00000069702.6	0.4	0.48	2.28	1.08	0.65	0.86	1.7	0.3	1.01	0.77	3.31	0.69	0.99	0.11	0.6
ENSG00000069712.9	0.48	0.9	0.35	1	0.74	0.59	0.39	0.22	0.82	0.51	0.38	0.84	0.34	0.31	0.22
ENSG00000069764.5	0.21	0.16	0	0	0.66	0	0	0	0.08	0.09	0	0	0	0	0
ENSG00000069812.7	0.02	3.1	0.13	0	0.16	1.63	0.01	0	0.2	0.09	0.05	0.07	0.41	0	0.3
ENSG00000069849.6	64.39	55.56	100.61	176.86	72.09	140.25	93.74	80.56	62	167.44	190.83	98.31	141.38	62.19	164.8
ENSG00000069869.11	42.58	8.47	22.7	7.75	7.67	25.69	11.64	27.65	5.62	5.92	36.61	11.43	28.88	59.57	6.92
ENSG00000069943.5	7.62	8.58	18.58	8.29	9.37	11.72	10.73	16.04	7.71	9.78	11.11	13.25	4.77	17.27	11.26
ENSG00000069956.7	26.21	18.06	52.04	22.62	32.03	32.39	12.67	34.13	15.02	11.27	52.14	16.07	25.54	32.01	28.67
ENSG00000069966.14	46.98	31.14	40.97	19.54	29.2	29.36	21.91	14.18	51.89	39.19	81.25	22.89	41.24	21.47	36.48
ENSG00000069974.11	18.04	7.2	20.8	6.91	15.26	10.22	9.28	10.01	10.09	11.68	23.49	19.78	10.5	13.48	35.64
ENSG00000069998.8	33.74	29.44	12.91	16.17	63.98	30.41	37.57	28.58	36.07	41.17	40.97	16.69	49.87	35.63	32.93
ENSG00000070010.14	53.35	27.17	64.74	68.85	108	85.21	63.84	86.7	73.7	128.64	143.39	27.55	89.7	88.33	102.72
ENSG00000070018.4	16.19	32.75	20.56	15.02	43.39	31.14	16.13	24.65	6.11	4.33	22.28	18.9	24.23	25.83	12.41
ENSG00000070019.3	0	0	0	0	0	0.02	0	0	0	0	0	0	0	0	0
ENSG00000070031.3	0	0	0	0	0	0	0	0	0	0	0	0	0	0	0
ENSG00000070047.7	37.28	17.46	15.85	31.42	29.64	26.26	21.4	21.56	18.08	23.31	29.68	20.87	27.82	30.58	21.18
ENSG00000070061.10	28	12.22	13.03	15.55	18.96	12.36	12.97	32.21	16.93	12.69	20.32	15.09	21.81	12.39	30.56
ENSG00000070081.11	90.2	26.37	70.65	114.51	64.2	90.9	13.95	47.63	137.05	57.12	100.93	56.16	29.95	62.03	97.65
ENSG00000070087.9	137.73	80.09	126.47	200.36	197.88	163.87	65.16	83.09	155.73	137.33	166.34	149.64	165.18	141.88	155.66
ENSG00000070159.9	11.51	25.19	2.17	10.34	28.29	8.54	8.67	38.53	5.61	2.91	5.55	9.43	13.57	13.22	10.98
ENSG00000070182.13	1.91	0.78	0.93	0.12	1.18	0.18	0.24	0.56	0.39	0.37	0.53	0.3	0.57	0.66	1.13
ENSG00000070190.8	0	0	0	0	0	0	0.05	0.05	0	0	0	0	0.05	0	0.05
ENSG00000070193.4	0	0	0	0	0	0	0	0	0	0	0	0	0	0	0
ENSG00000070214.11	27.47	12.49	12.25	5.73	29.98	15.57	7.64	27	7.16	6.32	13.17	16.14	15.33	14.11	18.97
ENSG00000070269.9	2.58	7.86	10.48	5.59	8.1	8.18	4.6	7.98	4.25	4.67	10.17	7.97	6.92	5.83	5
ENSG00000070366.9	23.62	22.32	26.9	13.75	11.71	10.67	17.62	12.14	35.25	28.82	25.16	15.83	18.45	8.9	21.89
ENSG00000070367.11	9.05	11.64	34.8	13.03	16.66	17.02	7.9	19.1	8.38	7.89	36.86	17.44	20.03	20.39	24.06
ENSG00000070371.11	14.34	7.06	20.23	3.07	13.46	17.93	18.88	5.71	19.54	30.69	22.65	14.04	9.8	4.42	14.88
ENSG00000070388.7	0.63	0.21	0.05	0.17	1.58	0.73	0.43	0	0.81	0.41	0.78	0.14	0.31	0.4	0.16
ENSG00000070404.5	222.39	118.1	62.34	51.95	88.9	247.39	107.57	55.69	345.56	114.67	137.27	93.64	102.89	53.6	93.05
ENSG00000070413.14	43.75	27.57	27.22	34.04	59.74	47.82	25.34	57.19	21.55	28.03	49.12	37.5	45.33	46.75	40.11
ENSG00000070423.13	62.51	46.17	121.81	35.57	50.92	59.25	57.67	39.7	52.88	71.98	71.04	54.92	72.49	66.07	79.04
ENSG00000070444.10	18.05	25.85	22.13	15.25	13.8	22.42	27.86	16.43	17.48	17.78	9.83	22.37	15.74	15.45	15.29
ENSG00000070476.10	6.75	9.72	12.5	15.97	9.79	7.56	10.34	26.51	5.45	6.91	10.82	16.27	11.88	14.6	8.86
ENSG00000070495.10	53.59	14.55	43	76.16	23.47	53.4	35.17	46.6	30.56	42.48	43.67	74.12	48.99	25.93	39.66
ENSG00000070501.7	19.71	10.34	10.08	16.72	17.54	15.94	9.63	16.85	22.52	30.95	24.03	11.57	25.23	24.06	16.07
ENSG00000070526.10	0	0.06	0	0	0	0	0	0.06	0	0	0	0	0	0	0
ENSG00000070540.8	26.52	25.15	36.93	88.7	28.65	40.25	26.72	48.71	39.58	42.77	27.57	41.29	24.7	50.7	18.07
ENSG00000070601.5	0	0.03	0	0	0	0	0.03	0	0	0	0	0.03	0.06	0	0
ENSG00000070610.10	42.99	25.04	32.02	27.93	21.12	23.51	13.05	41.75	30.96	34.88	26.63	21.19	45.77	18.24	28.74
ENSG00000070614.10	127.44	66.45	146.32	72.75	42.5	289.87	209.57	67.94	31.33	25.32	72.76	133.09	131.92	106.79	98.74
ENSG00000070669.12	71.43	44.02	249.73	23.19	80.81	73.2	80.45	202.69	140.69	396.88	52.12	32.5	121.24	101.07	74.62
ENSG00000070718.7	8.06	5.96	9.74	9.78	10.74	9.47	10.89	12.73	7.97	11.33	14.74	6.39	15.77	13.3	6.39
ENSG00000070729.9	0.06	0	3.33	0.02	0.09	0.05	0	0.16	0	0.02	0	0	0.05	0.04	0
ENSG00000070731.5	5.29	0.05	2.77	0.47	2.53	1.26	0.33	0.48	2.19	2.11	1.3	0.06	1.89	0.6	0.44
ENSG00000070748.13	0	0	0	0.11	0	0	0	0	0	0	0	0	0.21	0.33	0
ENSG00000070756.9	1364.8	771.97	1515.1	733.32	601.44	752.08	1021.4	761.96	896.76	637.65	1298.1	1618.5	1161.1	985.09	1961.4
ENSG00000070759.12	0.58	0.72	0.87	0.42	0.6	0.87	0.45	0.09	1.57	0.4	2.65	0.36	0.93	0.44	1.31
ENSG00000070761.3	52.99	49.73	49.05	46.49	45.57	34.42	26.4	32.03	34.05	55.04	66.06	27.89	52.34	37.51	41.16
ENSG00000070770.4	44.59	82.37	58.39	48.59	29.31	24.78	30.58	57.15	56.35	75.69	52.93	35.58	46.14	48.29	44.93
ENSG00000070778.8	3.04	6.92	11.31	2.92	4.17	4.02	4.34	3.09	9.88	6.78	15.47	4.92	8.94	2.59	8.19
ENSG00000070785.12	20.04	8.16	23.15	23.24	16.16	16.21	16.07	18.34	18.7	32.63	42.4	9.78	26.66	18.01	29.12
ENSG00000070808.11	0.06	0.46	1.02	0.19	0	0.1	0	0.05	0.3	0.21	0.28	0.22	0.36	0.07	0
ENSG00000070814.13	50.74	39.89	37.73	57.84	38.24	27.71	37.24	52.09	14.77	23.53	42.45	34.16	63.6	72.78	65.19
ENSG00000070831.11	119.4	88.97	130.83	173.34	181.78	151.92	65.01	159.33	122.56	143.26	213.45	92.97	188.72	72.68	240.66
ENSG00000070882.8	27.22	18.83	37.05	12.41	14.87	14.83	7.86	14.86	5	5.85	15.06	17.16	5.57	4.48	13.2
ENSG00000070886.6	0.1	0.03	0	0.06	0	0	0	0	0	0.1	0	0.05	0	0	0
ENSG00000070915.5	0.03	0.7	0	0.16	0.02	0.19	0.17	0.02	0	0	0	0.02	0.12	0.17	0
ENSG00000070950.5	7.52	4.28	9.92	4.68	7.46	2.32	1.91	2.64	13.76	8.97	35.51	3.95	6.88	7.2	9.57
ENSG00000070961.10	9.81	18.05	149.97	23.14	5	9.84	6.43	22.21	12.01	15.6	29.94	13.24	8.79	13.45	37.77
ENSG00000070985.9	0	0	0	0	0	0	0.02	0	0	0	0.03	0	0	0	0
ENSG00000071051.9	29.31	22.83	40.71	20.43	26.37	32.13	32.73	17.66	14.35	17.74	28.64	43.41	45.1	21.69	29.98
ENSG00000071054.11	140.47	47.98	98.06	67.65	77.63	91.1	63.43	31.88	58.79	44.64	110.76	86.94	106.72	46.8	92.89
ENSG00000071073.8	0.92	3.28	0.01	1.95	1.57	0.37	1.31	2.58	0	0.4	0.5	1.02	0.17	1.56	0.01
ENSG00000071082.6	3185	5188.4	3093.4	2674.5	3332.5	2959.9	5895	3037.2	4194	2786.8	1977.1	3337.3	2149.4	2411.8	3099.1
ENSG00000071127.12	343.14	119.2	208.78	254.22	166.44	253.96	148.91	204.43	482.06	535.6	403.05	162.43	301.82	200.63	396.87
ENSG00000071189.17	17.53	28.93	15.84	10.68	11.53	20.71	8.31	7.63	6.04	4.7	16.63	22.07	11.82	24.69	17.39
ENSG00000071203.5	0	0	0	0	0.21	0	0	0	0	0.18	0	0	0	0	0
ENSG00000071205.7	12.4	7.24	15.35	10.39	7.41	8.13	7.68	5.4	10.2	11.09	10.8	2.95	34.13	6.88	6.17
ENSG00000071242.7	12.16	0.78	4.44	11.84	0.47	3.92	1.05	7.8	26.5	30.07	14	12.57	4.46	1.23	3.29
ENSG00000071243.11	10.9	8.5	18.01	8.79	6.47	7.06	5.73	11.9	5.64	3.89	8.45	6.94	6.17	9.09	6.94
ENSG00000071246.6	1.47	4.31	0.79	0.27	0	0.86	0.06	0.05	7.32	5.12	6.22	1.99	9.99	1.49	1.37
ENSG00000071282.7	20.31	28.38	6.57	6.83	8.72	14.88	11.71	2.5	43.29	16.39	35.41	2.11	29.14	5.38	14.45
ENSG00000071462.7	192.27	158.18	64.59	102.39	123.79	97.46	81.68	185.47	134.15	160.91	103.49	91.58	105.53	240.73	187.37
ENSG00000071537.9	23.72	26.28	29.51	62.62	20.2	36.83	14.44	53.83	20.02	13.33	46.3	56.54	31.18	38.22	39.57
ENSG00000071539.9	40.99	12.98	26.89	14.57	37.35	14.92	10.66	27.44	41.14	45.79	216.02	10.99	51.45	73.6	84.91
ENSG00000071553.12	97.12	34.84	117.44	97.2	59.56	155.19	97.83	114.83	82.65	137.57	96.56	208.32	156.5	29.24	87.79
ENSG00000071564.10	96.12	85.27	95.8	43.85	65.62	83.88	70.15	49.49	94.41	101.06	98.12	75.77	127.63	144.27	116.24
ENSG00000071575.7	1.49	0.14	4.11	0.67	0.11	0.64	5.88	0.71	5.98	7.27	8.88	0.97	0.36	0.44	2.95
ENSG00000071626.12	124.15	134.34	229.23	109.16	121.8	164.97	128.05	149.96	110.19	164.63	171.54	84.72	267.51	170.84	265.85
ENSG00000071655.13	100.91	61.9	121.6	45.3	63.66	76.53	105.29	47.63	77.38	116.12	104.5	67.07	138.34	120.94	103.73
ENSG00000071677.1	0	0	0	0	0	0	0	0	0	0	0	0	0	0	0
ENSG00000071794.11	21.41	19.64	27.3	25.59	24.46	24.68	13.45	13.31	12.03	5.64	27.72	20.93	15.37	33.78	29.82
ENSG00000071859.10	88.47	86.88	144.11	141.82	94.91	146.1	143.87	232.44	129.97	203.82	171.24	212.39	275.37	58.67	108.74
ENSG00000071889.12	49.91	25.41	33.5	48.95	39.31	44.34	32.82	45.17	41.55	57.51	35.78	53.99	48.27	36.36	32.16
ENSG00000071894.10	94.88	80.15	83.42	78.11	114.17	54.71	56.51	46.17	87.1	101.28	119.25	107.15	186.55	97.77	157.41
ENSG00000071909.14	0	0.01	0	0.02	0	0	0	0.05	0	0	0	0	0	0	0
ENSG00000071967.7	0.33	96.33	51.6	25.99	0.07	0.48	0.04	0.1	47.3	34.76	31.36	0.16	41.08	16.56	0.04
ENSG00000071991.4	0	0	0	0	0	0	0	0	0	0	0.07	0	0	0	0
ENSG00000071994.6	22.01	46.39	81.22	51.29	47.73	55.91	45.84	94.46	31.58	50.22	40.84	36.12	70.32	78.88	66.27
ENSG00000072041.12	0	12	0	13.84	8.04	0	0	1.44	0.02	0	5.25	0.02	0.54	1.85	0
ENSG00000072042.8	15.8	37.91	45.13	28.15	20.28	27.69	18.05	16.37	50.51	57.05	89.47	27.36	39.13	21.54	43.51
ENSG00000072062.9	46.66	29.96	40.63	41.67	45.22	35.83	26.3	21.45	53.66	57.09	67.02	32.99	53.93	45.47	60.42
ENSG00000072071.12	17.66	5.76	3.56	7.23	9.82	2.84	6.32	1.43	9.43	14.83	9.53	1.72	12.71	8.38	1.8
ENSG00000072080.6	0	0	0	0	0	0.51	0	0	0	0	0	0	0	0	0.46
ENSG00000072110.9	272.25	157.32	168.44	141.3	75.71	244.41	122.01	178.07	588.27	450.27	627.17	131.51	329.47	171.85	344.97
ENSG00000072121.11	3.13	9.79	8.13	6.35	3.07	5.29	5.46	5.93	4.25	6.6	9.47	6.26	7.98	4.39	5.46
ENSG00000072133.6	0	1.04	0	2.54	1.66	0	0.08	3.16	2.45	0.8	3	0	7.79	1.17	0
ENSG00000072134.11	15.62	26.96	4.07	19.46	9.98	12.08	5.2	23.68	13.85	11.15	19.59	0.18	27.62	8.48	6.73
ENSG00000072135.8	35.85	23.48	22.39	20.54	28.33	27.07	27.96	22.26	22.93	20.46	26.36	38.85	32.49	39.33	31.23
ENSG00000072163.14	4.85	7.23	0.78	0.25	0.05	8.57	0	22.04	38.71	33.81	20.78	6.47	9.6	6.07	2.03
ENSG00000072182.8	0.21	0.48	0.23	0.09	0.22	0	0.03	0.27	0.28	0.11	0	0.03	0.04	0.22	0.05
ENSG00000072195.10	64.26	60.33	54.05	44.33	19.7	8.02	3.8	2.11	108.41	75.5	37.11	28.77	6.88	98.57	0.17
ENSG00000072201.9	0.86	0.29	1.63	0.69	2.96	2.08	1.7	3.2	1.05	0.93	0.64	1.9	0.29	1.44	0.26
ENSG00000072210.14	56.18	25.65	37.49	25.09	48.98	13.69	15.59	31.27	21.62	32.98	22.09	15.34	21.36	8.58	12.78
ENSG00000072274.8	85.06	41.71	148.06	199.75	103.98	193.54	122.07	170.4	45.21	77.49	194.07	150.49	113.49	76.32	116.64
ENSG00000072310.12	42.62	121.96	97.45	15.27	28.34	89.84	11.15	47.97	62.22	65.72	37.9	66.09	70.98	21.77	33.67
ENSG00000072315.3	0	0.02	0	0.01	0	0.01	0.01	0.02	0.01	0	0	0.04	0	0.05	0.01
ENSG00000072364.8	19.89	22.62	58.3	52.99	21.5	27.63	15.84	28.23	9.65	10.31	25.28	40.21	21.82	35.11	16.71
ENSG00000072401.10	9.05	14.51	11.83	15.52	8.79	8.72	7.97	9.13	8.98	8.55	7.94	11.83	13.44	10.61	9.32
ENSG00000072415.4	13.73	24.71	14.17	12.83	10.71	6.83	3.87	6.44	11.44	7.48	35.09	8.16	17.91	11.14	15.31
ENSG00000072422.12	10.57	12.73	0.76	2.5	15.11	9.42	10.75	0.51	7.93	5.18	2.88	8.37	3.42	7.47	6.76
ENSG00000072444.10	0	0	0	0	0	0	0	0	0	0	0	0	0	0	0
ENSG00000072501.13	38.04	17.83	27.66	21.78	58.15	21.96	15.39	26.26	10.11	8.11	60.52	16.2	76.55	53.77	40.08
ENSG00000072506.8	83.76	55.55	141.4	135.58	113.15	105.34	86.29	129.96	104.94	151.6	128.91	63.52	222.94	76.42	146.55
ENSG00000072518.16	10.84	10.77	19.64	22.79	12.86	17.02	10.16	25.67	9.89	15.36	16.71	12.39	20.89	17.24	18.76
ENSG00000072571.15	21.01	9.34	33.01	3.94	41.32	13.01	7.71	11.33	16.46	7.84	40.15	0.62	15.85	38.01	47.24
ENSG00000072609.13	24.47	25.59	22.52	21.77	10.18	25.81	17.18	28.13	16.49	24.3	11.7	25.53	22.26	10.4	0.22
ENSG00000072657.4	0	0	0	2.38	17.68	0	1.18	0.11	0.69	0	10.69	0	2.92	0.24	0.39
ENSG00000072682.14	126.88	36.82	63.25	76.04	80.44	164.48	74.23	29.83	83.53	67.11	98.88	309.83	74.99	77.07	178.62
ENSG00000072694.14	0	0.03	0	0	0.02	0	0	0	0	0	0	0	0	0	0
ENSG00000072736.14	15.53	14.43	11.26	15.42	10.76	9.47	8.27	6.95	9.28	14.09	21.84	6.09	16.1	11.34	10.21
ENSG00000072756.12	6.68	17.63	33.65	18.71	9.55	11.08	9.86	7.32	17.25	19.47	18.66	10.64	13.67	8.42	13.18
ENSG00000072778.15	515.91	545.89	233.04	241.89	366.42	218.56	248.68	89.79	347.5	304.13	268.12	182.63	216.87	217.89	486.31
ENSG00000072786.8	10.16	7.01	29.99	19.37	8.02	16.11	14.48	18.36	12.13	17.93	13.43	20.74	14.89	9.92	24.57
ENSG00000072803.13	19.19	17.06	31.82	38.11	29.64	25.56	27.15	34.02	17.02	15.25	30.3	34.7	33.6	39.43	26.4
ENSG00000072818.7	24.41	7.19	5.43	1.82	19.71	8.22	8.88	4.81	29.92	11.53	14.87	16	18.33	9.13	6.85
ENSG00000072832.10	16.27	5.54	25.04	22.01	3.81	14.55	14.39	22.03	25.48	3.45	8.41	11.01	27.69	12.77	8.61
ENSG00000072840.8	48.94	18.76	170.56	64.93	9.6	49.9	28.61	97.88	8.64	8.17	20.51	46.24	20.58	34.6	25.47
ENSG00000072849.6	58.89	31.07	66.35	70.48	35.47	47.59	41.74	53.56	51.65	74.46	78.21	61.75	55.58	33.02	58
ENSG00000072858.6	0	0	0	0.06	0	0	0	0.05	0.01	0	0	0	0	0.02	0.01
ENSG00000072864.8	41.2	34.56	34.62	29.07	64.02	25.19	9.45	56.5	58.81	39.15	49.88	18.36	39.3	46.26	72.8
ENSG00000072952.14	0.29	0	0.08	0.15	0	0	0.04	0.03	0.27	0.16	0.05	0	0	0	0.03
ENSG00000072954.2	2.68	1.54	0.74	2.47	6.42	1.56	2.11	0.52	3.15	8.42	1.08	1.32	2.39	0.59	1.02
ENSG00000072958.4	55.82	35.6	43.91	53.07	68.25	56.95	47.13	48.25	44.94	63.42	83.17	60.03	64.31	67.62	68.85
ENSG00000073008.10	71.35	43.19	66.5	80.85	70.35	138.46	48.78	210.55	56.15	72.74	116.18	90.68	160.07	78.59	87.67
ENSG00000073009.8	98.43	21.14	29.07	41.43	35.98	34.1	27.07	52.42	27.11	46.01	40.33	28.78	49.38	74.26	34.6
ENSG00000073050.7	26.69	19.33	39.62	19.08	57.81	16.67	20.26	26.1	35.9	38.96	55.91	23.1	30.71	37.78	24.73
ENSG00000073060.11	115.59	28.46	37.3	54.11	79.23	205.84	121.22	56.37	38.12	36.65	19.27	728.73	40.39	26.62	47.87
ENSG00000073067.9	0.9	0.45	0.12	0	1.06	0.66	0.9	0.12	0.06	0	0	0.36	0.06	0.08	0.03
ENSG00000073111.9	72.19	29.81	40.85	40.46	56.8	18.5	43.48	61.93	20.9	30.66	74.3	28.02	68.59	86.45	79.65
ENSG00000073146.11	0.13	0	0.16	0.29	0.05	0	0.04	0.8	2.65	4.56	0.71	0	0.04	0	0
ENSG00000073150.9	34.44	2.3	5.35	9.46	51.42	6.35	0.94	18.21	11.94	9.72	2.83	10.3	6.58	10.63	4.43
ENSG00000073169.9	12.39	27.38	19.27	17.49	29.93	23.95	24.08	25.32	39.37	47.53	40.52	11.8	23.68	16.72	20.21
ENSG00000073282.8	0.05	0	0.91	0	0.05	0.02	0.25	0	0.01	0	0.02	0.24	0	0	0
ENSG00000073331.13	4.4	10.16	6.01	6	6.49	3.81	4.03	4.33	5.78	4.22	3.66	4.77	1.24	6.23	9.82
ENSG00000073350.9	11.47	31.63	0.61	14.91	15.68	10.65	12.23	21.92	1.32	1.22	0.68	6.59	4.75	26.49	4.48
ENSG00000073417.10	12.23	6.97	15.1	10.98	6.18	14.49	10.39	12.67	14.57	15.34	36.83	11.22	11.11	14.74	14.45
ENSG00000073464.7	2.39	1.22	3.68	6.8	2.84	5.9	0.23	3.42	1.3	1.91	3.5	1.34	7.49	1.27	0.9
ENSG00000073536.13	18.48	20.03	40.16	14.66	20.04	26.35	24.96	32.19	13.12	18.3	21.3	11.51	25.19	19.72	20.93
ENSG00000073578.12	173.86	146.61	98.05	124.57	63.09	144.54	100.55	143.51	313.65	313.22	322.11	200.97	110.38	243	244.29
ENSG00000073584.14	134.6	109.89	67.13	76.39	145.24	102.01	80.81	80.2	79.63	62.26	79.14	91.72	77.3	128.01	99.29
ENSG00000073598.5	0	0.08	0	0	0	0	0	0.14	0	0	0	0	0.12	0	0
ENSG00000073605.14	14.98	5.67	2.16	5.61	2.89	3.92	2.9	2.87	18.75	8	5.4	3.79	4.54	4.05	5.23
ENSG00000073614.7	17.31	22.96	19.14	14.59	19.57	16.15	11.08	14.83	6.81	12.84	21.01	14.44	11.05	13.58	8.26
ENSG00000073670.9	1.97	3.08	0.17	0.04	0.72	0.29	0.14	0.41	1.01	0.48	0.49	0.74	1.12	1.39	0.03
ENSG00000073711.6	5.01	5.63	11.18	9.95	7.74	9.83	9.41	5.82	3.36	2.03	9.22	18.14	11.23	8.94	13.04
ENSG00000073712.9	26.56	20.61	64.42	20.83	17.3	23.62	9.62	32.17	98.01	60.55	82.5	15.44	43.59	17.15	42.3
ENSG00000073734.8	0	0.02	0	0.04	0.02	0	0	0	0	0.03	0	0	0	0	0
ENSG00000073737.12	0	0	0.94	0.44	0.55	0.45	0	0.23	0	0	0.12	0	0.96	0.21	0.1
ENSG00000073754.5	0.04	0	0	0	0	0.07	0	0.36	0	0	0	0.04	0.1	0.09	0.03
ENSG00000073756.7	0.68	0.04	0.51	1.92	0.33	3.57	0.89	0	0.02	0.05	0.12	1.68	0.01	0.47	0.14
ENSG00000073792.11	9.66	51.97	63.81	49.4	32.36	48.25	32.64	50.89	24.57	22.82	58.26	60.3	60.68	57.76	53.49
ENSG00000073803.9	7.19	10.74	15.35	19.53	10.65	15.53	9.27	8.99	9.71	10.58	13.3	23.5	11.15	13.29	9.12
ENSG00000073849.10	2.01	1.35	0.03	4.88	8.28	0.79	7.54	16.14	0.38	0.53	1.76	0.92	3.19	1.93	0
ENSG00000073861.2	0	0.13	0	0	0	0	0.12	0	0	0.03	0	0	0.05	0	0
ENSG00000073905.8	0.76	0.41	0.62	0.72	0.71	0.67	0.19	0.63	0.62	0.11	0.32	0.71	0.21	0.7	1.68
ENSG00000073910.15	0.01	2.26	0.39	0.53	0.16	0.17	0.02	0.52	1.28	1.47	0.49	0.02	0.13	0.07	0.02
ENSG00000073921.13	57.9	102.13	56.9	96.97	125.79	146.22	66.45	129.78	71.19	62.91	79.79	84.83	78.35	201.53	74.46
ENSG00000073969.14	22.48	26.47	18.31	24.29	19.48	21.2	11.53	13.56	13.75	17.36	35.79	9.39	19.06	20.03	21.84
ENSG00000074047.16	6.02	9.09	0.12	6.6	11.17	2.58	1.06	0.61	2.56	1.48	6.06	5	11.31	10.87	4.5
ENSG00000074054.13	17.66	18.12	19.43	14	23.91	16.62	12.03	12.91	10.59	11.9	18.48	21.48	10.91	17.76	10.16
ENSG00000074071.9	198	217.45	145.42	139.75	211.52	132.54	175.76	176.87	155.71	216.69	203.16	135.1	193.05	143.29	188.86
ENSG00000074181.4	0.29	0.01	3.5	0.38	0.85	0.36	0.12	0.79	67.37	33.54	4.91	0.05	2.6	14.08	0.02
ENSG00000074201.4	61.55	88.2	119.53	114.63	70.76	96.59	78.15	65.22	88.15	71.08	67.74	77.88	96.14	88.75	101.33
ENSG00000074211.9	36.62	21.68	3.6	3.1	56.43	6.65	0.05	3.1	0.23	0	0.39	24.26	44.14	40.59	0
ENSG00000074219.9	51.85	12.38	1.75	18.13	29.23	33.99	0	0.07	31.39	18.71	20.23	0.39	24.8	0	0.23
ENSG00000074266.13	12.89	12.45	5.67	15.55	15.35	16.48	9.99	11	11.04	12.38	21.1	9.72	15.42	21.8	15.56
ENSG00000074276.6	0.74	0.92	0.02	0.04	0.28	0.57	0.55	0.03	0.01	0.02	0.4	0.98	0	0.14	0.32
ENSG00000074317.6	0	0	0	0	0.07	0.12	0	0	0	0	0	0	1.13	0	0
ENSG00000074319.8	47.75	41.27	67.41	85.08	68.83	55.8	28.65	67.65	57.03	78.12	62.21	43.26	44.34	48.07	45.45
ENSG00000074356.12	37.3	35.46	33	23.25	24.7	41.19	18.5	12.51	24.71	13.2	49.03	36.39	33.81	10.87	26.59
ENSG00000074370.13	13.41	2.66	0.05	1.31	5.08	1.62	0	0	1.23	0.35	0.72	0.11	1.08	1.82	0
ENSG00000074410.9	295.15	2.02	71.3	13.59	183.2	157.24	95.52	155.8	7.75	19.56	60.14	265.67	2.9	29.93	34.63
ENSG00000074416.9	147.29	76.03	80.23	55.36	101.46	76.71	149.62	146.8	24.57	17.21	105.97	291	20.35	84.49	67.96
ENSG00000074527.7	7.58	19.85	0.46	0.96	76.36	5.52	1.48	11.34	34.4	42.94	28.63	17.45	34.6	13.67	6.17
ENSG00000074582.8	40.01	39.4	50.02	40.62	41.98	40.17	36.63	51.36	28.37	45.19	49.12	23.76	39.02	57.28	32.53
ENSG00000074590.9	8.17	10.05	8.17	11.65	5.42	12.5	13.14	3.54	9.58	6.63	6.98	13.45	21.29	7.21	7.57
ENSG00000074603.14	13.36	18.04	35.78	11.87	18.4	12.84	6.81	14.76	10.3	5.12	26.66	19.53	15.37	17.72	16.75
ENSG00000074621.9	9.8	13.3	10.95	7.83	12.24	5.1	8	6.04	4.97	4.36	6.8	10.29	4.76	10.51	3.93
ENSG00000074657.9	25.82	1.13	26.4	28.22	14.58	13.21	16.38	10.62	4.23	4.8	14.32	20.26	26.62	11.51	11.64
ENSG00000074660.11	0.75	2.61	0.29	0.31	0.32	0.77	0.12	0.78	0.38	0.25	0.44	0.29	1.09	0.09	0.14
ENSG00000074695.5	75.35	47.49	52.33	61.72	67.43	72.9	42.57	52.96	27.76	12.14	47.4	182.34	59.03	118.33	99.73
ENSG00000074696.8	69.21	55.38	76.7	55.99	69.95	70.46	43.08	51.92	32.48	28.55	96.18	56.59	72.16	57.39	62.45
ENSG00000074706.9	0.04	1.33	0.01	0.17	0	0	0.31	0.03	0.43	0	0	0.03	0	0.04	0.01
ENSG00000074755.10	13.77	15.11	18.8	12.48	7.41	11.34	6.78	8.67	7.06	6.52	12.81	9.98	11.14	9.21	8.41
ENSG00000074771.3	0	0	0	0	0	0.04	0	0	0	0	0	0	0	0	0
ENSG00000074800.9	1335.3	2065.1	2494.9	2388.7	3106.1	1697.7	1474.7	2303.2	2667.8	2032.5	3001.3	2324.8	2893.1	1838.2	4304
ENSG00000074803.13	0.01	0	0	0	0.03	0	0	0	0.04	0	0	0	0	0.03	0
ENSG00000074842.3	350.18	115.13	312.57	223.17	370.2	590.95	224.3	178.52	418.87	341.09	366.86	351.31	305.16	270.3	431.96
ENSG00000074855.6	5.31	5.06	8.95	3.33	8.9	3.78	4.17	1.47	13.67	8.45	6.91	8.8	4.35	3.52	6.61
ENSG00000074935.9	5.54	12.88	36.54	5.6	11.77	8.25	7.48	28.81	7.75	15.98	9.6	5.07	13.66	12.3	12.5
ENSG00000074964.12	9.31	13.84	19.41	7.92	17.07	7.63	7.92	11.99	7.52	12.31	6.34	8.53	10.24	9.73	10.67
ENSG00000074966.6	0.59	0.94	0.51	2.09	0	0.37	0.38	0.11	0.29	0.08	0.32	0.16	0.48	0.03	0.06
ENSG00000075035.5	0	0	0	0	0	0.02	0	0	0	0	0	0	0	0.05	0
ENSG00000075043.13	0.03	0	0	0	0	0.03	0	0	0	0.03	0	0	1.7	0.07	0
ENSG00000075073.10	0.31	0.65	0.44	0.23	0.09	0.4	0.18	0.38	0.17	1.24	0.26	0.19	0.45	0.23	0.04
ENSG00000075089.5	15.04	25.38	28.24	16.34	16.2	15.59	12.03	20.09	26.83	13.86	21.7	14.97	10.05	19.89	22.81
ENSG00000075131.5	14.4	4.38	13.46	12.84	11.56	7.24	4.89	6.37	7.72	12.47	27.63	5.53	10.13	8.9	15.43
ENSG00000075142.9	212.93	157.77	45.44	146.41	148.38	147.13	143.21	262.4	214.37	184.42	93.6	194.55	149.78	217.88	145.71
ENSG00000075151.15	14.01	26.76	41.46	30.07	23.03	19.01	11.07	26.55	21.35	22.14	39.43	12.05	26.81	16.46	21.99
ENSG00000075188.4	29.97	43.15	58.93	20.81	30.97	18.59	15.68	43.87	26.64	28.37	47.9	15.16	41.58	37.12	36.67
ENSG00000075213.6	6.47	2.54	0.16	2.08	5.76	9.35	2.01	0.58	1.95	2.16	6.01	6.91	1.5	0.51	1.4
ENSG00000075218.14	39.66	8.58	39.45	2.41	55.04	17.36	7.07	37.83	17.12	17.57	103.64	1.2	54.73	36.46	45.34
ENSG00000075223.9	30.19	114.34	14.06	73.68	64.57	57.15	17.57	15.31	21.8	12.02	54.87	86.37	23.42	47.78	56.51
ENSG00000075234.12	36.16	11.9	13.33	9.27	14.86	14.66	13.88	14.66	11.09	15.87	16.55	8.65	15.23	12.57	13.27
ENSG00000075239.9	32.98	67.96	43.93	51.77	80.67	102.34	83.62	70.88	59.51	69.4	47.8	67.1	53.3	52.61	66.45
ENSG00000075240.12	31.04	20.58	15.79	23.09	35.47	33.42	40.74	33.18	19.36	18.42	17.97	81.83	13.09	30.69	22.14
ENSG00000075275.12	52.26	66.41	28.15	15.65	117.49	63.55	47.61	72.49	21.38	29.28	33.6	75.33	33.47	106.27	56.54
ENSG00000075290.7	0	0.1	0.04	0.09	0	0	0.06	0	0	0.04	0	0	0.03	0.14	0
ENSG00000075292.14	19.65	46.99	44.44	43.02	34.25	40.58	37.1	16.39	44.07	26.96	48.4	44.7	31.12	58.44	24.42
ENSG00000075303.8	13.58	16.17	10.91	9.82	19.87	11.41	5.95	70.3	8.43	7	12.73	16.13	6.42	29.51	13.81
ENSG00000075336.7	29.99	23.89	24.43	22.34	31.21	16.06	46.08	17.15	11.43	14.03	30.51	27.92	37.19	42.03	39.36
ENSG00000075340.18	25.04	23.69	0	7.86	3.85	0.04	1.4	23.86	0	0	2.26	0.02	0.03	37.61	0.06
ENSG00000075388.2	0	0	0	0	0	0	0	0	0	0	0.1	0	0	0	0
ENSG00000075391.12	6.51	34.24	23.88	10.75	9.92	12.88	5.03	12.24	3.16	4.25	10.48	8	12.91	18.9	7.65
ENSG00000075399.8	18.24	33.7	13.08	14.52	13.23	7.35	11.29	5.95	28.39	48.88	13.32	15.37	9.71	15.7	13.4
ENSG00000075407.13	4.45	2.99	5.71	7.87	11.29	8.77	11.02	12.8	5.15	2.84	7	8.8	6.95	9.95	3.03
ENSG00000075413.13	19.79	34.35	44.21	29.9	20.04	26.9	17.01	20.83	56.46	34.04	65.26	16.56	50.39	28.62	54.56
ENSG00000075415.8	413.85	1198.2	821.5	457.46	410.75	406.98	572.21	597.77	660.8	574.87	605.43	403.01	511.76	619.42	636.93
ENSG00000075420.8	80.65	73.26	77.2	87.17	97.3	112.25	40.93	79.29	16.51	11.28	53.1	99.71	45.55	76.93	66.65
ENSG00000075426.7	119.78	137.3	127.61	44.57	64.2	125.42	54.75	122.58	56.19	41.61	91.42	67.4	54.65	135.45	114.57
ENSG00000075429.4	0	0	0	0	0.52	0	0	0.12	0	0	0	0	0	0	0
ENSG00000075461.5	0.1	0.02	0.02	0.56	0.02	0.06	0	0.06	3.72	1.81	4.51	0	9.35	0.19	0.02
ENSG00000075539.9	13.47	13.93	21.41	22.59	14.89	22.69	13.12	8.49	7.3	4.27	20.59	24.91	13.56	21.82	18.78
ENSG00000075568.12	28.51	14.75	19.23	16.05	27.73	23.57	12.33	14.49	7.06	6.78	24.97	13.5	15.05	14.2	10.9
ENSG00000075618.13	443.26	352.79	66.27	76.65	311.55	223.09	244.96	53.19	358.96	147.7	197.17	293.6	201.45	399.73	442.06
ENSG00000075624.9	7163	2134.6	2520.7	1809.4	2713.6	3859.4	2046.5	1432	6461.8	4381.5	5752.8	2883.7	4775.4	3740.5	5278.2
ENSG00000075643.5	7.05	29.25	15.72	6.02	2.67	7.05	5.45	18	1.84	3.83	6.14	6.65	1.15	13.9	14.33
ENSG00000075651.11	2	6	11.56	9.29	6.76	8.33	2.91	2.78	6.88	4.98	7.35	8.53	8.6	2.83	5.47
ENSG00000075673.7	0	0.04	0	0	0	0	0	0.02	0	0	0.06	0	0	0	0
ENSG00000075702.12	9.87	6.28	15.71	2.17	35.86	7.71	7.98	12.57	5.67	7.85	36.51	0.58	23.48	22.94	20.48
ENSG00000075711.16	32.21	111.42	62.44	93.22	49.74	104.7	52.79	40.98	31.27	34.88	62.82	90.89	53.51	47.87	50.44
ENSG00000075785.8	160.02	128.72	260.05	290.17	134.43	163.1	142.6	269.93	108.96	196.56	193.09	251.73	223.1	140.68	152.47
ENSG00000075790.6	64.92	55.34	54.86	65.22	33.79	44.85	22.26	70.73	26.04	75.52	92.36	60.2	43.72	56.57	58.1
ENSG00000075826.12	1.5	10.58	2.54	7	2.49	3.65	4.22	0.58	3.57	2.64	0.14	6.86	1.63	5.06	2.93
ENSG00000075856.7	27.49	51.93	34.7	26.05	21.73	19.1	22.93	40.5	14.47	18.6	34.88	23.16	34.84	33.91	26.71
ENSG00000075884.8	0	0	0	0	0	0.08	0.21	0	0.04	0	0	0	0	0	0
ENSG00000075886.10	0.3	0.93	0.87	0	0.22	0.21	0.76	0.29	0.05	0	0	0.33	0.33	0.26	0.2
ENSG00000075891.17	4.4	56.05	0	0	3.78	4.4	2.67	16.36	0	0	0	8.28	0	26.14	7.16
ENSG00000075914.8	21.99	58.04	52.57	26.88	23.51	19.16	12.71	34.77	68.83	62.08	39.56	21.31	56.29	28.62	78.89
ENSG00000075945.8	42.66	7.83	12.44	19.31	125.74	15.43	9.11	18.81	11.66	12.3	8.41	10.38	6.19	13.42	11.25
ENSG00000075975.11	8.01	15.58	30.9	13.45	13.51	8.12	6.29	10.71	22.64	34.12	31.08	8.33	21.78	9.05	20.92
ENSG00000076003.4	67.45	28.53	29.22	16.87	34.89	16.76	14.7	17.07	16.51	17.39	37.09	18.87	32.25	39.25	46.17
ENSG00000076043.5	67.97	49.15	79.1	115.08	54.62	188.51	77.64	140.64	164.77	216.86	107.4	79.02	109.79	115.16	90.49
ENSG00000076053.6	13.1	20.57	16.53	19.45	14.28	30.66	14.1	19.25	20.28	17.89	22.38	24.63	24.27	28.58	19.2
ENSG00000076067.7	10.34	34.93	8.26	9.5	13.58	10.97	10.96	8.12	16.14	14.6	20.24	10.98	20.73	9.75	5.11
ENSG00000076108.7	27.4	59.92	31.7	37.09	48.86	26.78	17.11	48.91	22.12	16.88	20.9	39.34	32.78	43.74	23.39
ENSG00000076201.10	15.11	21.86	20.77	28.46	29.38	17.03	13.68	24.56	27.99	42.48	30.15	16.41	30.25	20.96	21.21
ENSG00000076242.10	22.74	14.21	31.82	22.98	31.15	16.8	9.78	19.35	23.74	27.97	42.3	9.67	27.34	19.88	36.01
ENSG00000076248.6	53	61.01	34.69	33.38	42.59	22.54	31.15	35.23	18.79	19.06	31.94	20.76	55.48	45.11	42.19
ENSG00000076258.5	3.12	2.07	1.35	0.63	1.59	2.05	1.43	0.48	2.77	0.82	0.74	2.69	0.53	3.31	2.05
ENSG00000076321.6	10.91	10.78	18.15	10.09	11.75	12.96	8.47	16.44	5.48	5	10.66	14.4	7.28	8.85	7.03
ENSG00000076344.11	0	3.81	0.05	0.04	3.65	0	0	0.22	9.07	1.93	0.13	0.02	1.49	0.38	0
ENSG00000076351.8	13.57	13.78	0.42	5.01	7.03	3.43	0.14	3.35	4.34	12.59	2.38	8.55	7.43	6.8	4.09
ENSG00000076356.6	1.5	0.05	1.55	0.24	0.23	3.33	0.43	0.04	0.73	1.24	2.93	0.61	0.01	1.3	0.9
ENSG00000076382.12	74.2	18.76	34.13	6.58	98.75	29.09	19.41	39.46	20.4	21.79	77.28	3.51	59.66	65.59	81.49
ENSG00000076513.12	56.86	51.9	22.69	16.93	8.15	26.42	8.4	12.99	28.75	11.95	116.11	13.92	33.11	14.84	20.45
ENSG00000076554.11	49.35	35.11	1.65	80.85	112.44	29.12	41.54	76.02	37.25	1.22	52.95	160.25	63.44	98.9	102.48
ENSG00000076555.11	2.8	3.07	1.13	3.54	1.94	5.1	1.81	2.83	1.66	1.55	4.22	1.35	5.97	3.28	5.36
ENSG00000076604.10	71.88	54.32	45.56	25.17	49.36	55.46	59.95	50.46	46	53.6	25.98	42.31	41.56	41.62	49.59
ENSG00000076641.4	5.07	1.57	19.37	11.69	4.71	4.96	5.26	8.41	0.01	0.05	2.63	36.18	0.92	0.64	5.3
ENSG00000076650.2	8.29	4.01	5.01	3.29	6.65	4.65	3.65	6.01	5.59	5.09	9.4	4.36	5.33	5.31	5.67
ENSG00000076662.5	21.07	5.58	14.33	11.42	11.84	14.98	17.08	4.93	12.05	17.1	18.49	13.91	16.95	21.58	17.43
ENSG00000076685.14	36.11	67.8	91.92	57.71	40.23	37.49	29.02	36	34.73	45.27	41.11	43.55	45.83	44.09	49.4
ENSG00000076706.10	0.2	67.38	35.93	13.6	0.07	73.54	0.02	149.08	20.08	9.68	21.5	1.08	5.96	35.02	96.46
ENSG00000076716.7	9.65	2.89	59.91	0	16.52	41.94	31.58	12.79	0	0	0.52	24.6	0.12	10.32	20.23
ENSG00000076770.10	3.29	3	0.46	1.74	0.23	0.5	1.86	0.73	0.04	0.1	0.14	0.02	0.02	1.94	0.15
ENSG00000076826.5	6.45	4.4	0	0.3	3.07	0.23	0.34	6.07	0.17	0.06	0.05	7.85	3.08	6.95	0.82
ENSG00000076864.15	6.6	10.25	9.87	0.54	19.48	2.93	0.13	89.65	0.04	0.28	0.26	3.36	6.12	5.66	0.36
ENSG00000076924.7	31.28	29.81	28.76	31.11	20.36	29.09	29.61	20.97	39.79	40.05	33.19	25.96	30.09	41.63	35.94
ENSG00000076928.13	29.93	43.57	65.88	62.69	39.17	72.08	71.25	89.92	61.35	64.24	51.88	53.37	72.75	93.99	71.3
ENSG00000076944.10	108.72	55.71	9.85	84.35	44.54	46.23	46.68	31.85	6.75	2.92	3.12	18.02	56.73	92.64	62.17
ENSG00000076984.13	22.44	17.1	34.72	29.17	15.67	28.43	32.35	21.81	21.08	23.27	20.29	24.57	25.01	29.78	21.53
ENSG00000077009.9	0	0	0.08	0	0	0	0	2.58	0	0	0	0	0	0	0
ENSG00000077044.5	54.48	60.38	29.48	22.76	17.49	33.55	15.55	17.95	67.15	36.62	28.27	10.85	34.43	33.27	27.77
ENSG00000077063.6	1.29	0.13	1.2	0.65	0.04	0.14	0.48	0.35	0.12	0	0.43	6.69	0	0.44	3.21
ENSG00000077080.5	0	0	0	0	0	0	0	0	0	0	0	0	0	0	0
ENSG00000077092.14	16.15	1.56	1.05	0.14	5.11	0.05	0.07	0.15	12.6	10.88	8.5	0.15	0	0	0.13
ENSG00000077097.9	25.62	26.78	52.63	20.92	53.84	24.88	16.73	15.23	75.35	45.74	51.54	18.6	36.91	33.59	55.89
ENSG00000077147.10	43.68	60.76	52.7	90.9	58.67	59.02	34.76	49.99	28.65	29.88	61.56	56.73	43.06	60.52	58.44
ENSG00000077150.13	63.2	49.81	114.58	46.17	41.28	30.34	29.08	59.55	31.54	31.52	11.27	63	45.49	62.62	75.87
ENSG00000077152.5	71.64	28.97	24.88	35.56	112.92	34.16	19.7	29.36	40.36	40.42	95.55	6.39	63.31	75.83	77.23
ENSG00000077157.16	3.02	5.55	11.21	4.81	2.54	3.77	2.33	3.68	61.72	9.59	4.84	1.72	3.55	5.08	1.8
ENSG00000077232.12	45.87	61.67	60.03	89.35	45.22	52.31	28.8	43.09	24.75	24.02	43.97	52.11	35.84	88.8	40.01
ENSG00000077235.13	62.02	58.59	38.66	51.38	41.18	39.94	33.57	37.36	46.36	56.83	47.05	54.29	56.13	56.78	54.29
ENSG00000077238.9	25.4	26.41	28.85	31.6	19.94	14.5	14.39	18.81	24	21.06	13.04	39.63	20.88	19.81	27.44
ENSG00000077254.10	20.75	26.22	30.37	13.38	19.58	23.64	15	21.88	17.24	16.06	31.74	19.7	20	26.39	26.55
ENSG00000077264.10	0.18	0.18	0.77	3.01	0	1.04	2.38	0.57	0.32	0.01	0.9	1.94	1.76	0.19	0.79
ENSG00000077274.7	0.54	0	0	0.15	0	0.02	0	0.02	0	0	0.03	0	0	0.05	0
ENSG00000077279.12	0.1	0	0	0	0	0	0.1	0	0	0	0	0	0	0	0
ENSG00000077312.4	66.45	54.36	79.71	52.45	108.88	61.5	50.91	67.11	75.75	46.79	64.26	20.65	100.35	93.39	107.19
ENSG00000077327.11	0	1.35	0.17	0	0.13	0	0.09	0	0.06	0	0	0.04	0	0	0
ENSG00000077348.4	33.37	14.29	45.52	37.22	73.07	38.06	67.51	39.08	33.65	33.65	38.31	45.16	30.63	54.53	34.86
ENSG00000077380.11	75.99	64.85	62.66	54.05	73.29	93.07	50	44.36	56.33	50.88	73.22	75.77	72.29	62.1	71.59
ENSG00000077420.11	38.03	58.37	2.81	26	40.98	96.06	67.45	57.58	0.05	0.03	0	18.32	0.12	0.07	19.45
ENSG00000077454.11	20.53	25.19	17.61	19.34	12.09	13.42	8.74	20.43	35.41	39.95	20.91	13.39	15.94	39.88	25.22
ENSG00000077458.8	5.08	5.79	6.29	4.82	10.6	5.88	5.05	6.55	5.66	3.92	8.32	8.94	5.73	16.88	6.86
ENSG00000077463.10	32.31	18.55	38.18	21.47	30.65	25.43	28.12	13.23	28.38	49.41	23.03	28.5	30.43	17.84	22.49
ENSG00000077498.8	0	0	0.06	0	0	0	0	0	0	0	0	0	0	0.07	0
ENSG00000077514.4	14.58	11.63	15.65	14.05	18.07	9.6	8.98	9.3	6.88	5.88	21.87	8.23	16.89	18.1	15.7
ENSG00000077522.8	0.39	0.72	0.25	0.81	0.84	0.1	0.24	0.57	0.11	0.04	0.07	0.66	0.38	3.11	0.03
ENSG00000077549.13	186.06	127.61	233.62	247.36	178.96	285.91	93.19	247.01	297.15	342.24	348.05	145.89	358.36	149.24	391.34
ENSG00000077585.9	5.27	28.04	2.48	16.06	11.7	24.31	15.59	35.45	5.3	6.23	8.16	18.29	4.09	8.35	4.23
ENSG00000077616.6	0.06	0.21	0.04	0.32	0.27	0.14	0.1	0.02	0.13	0.1	0.72	0.1	0.04	0.31	0.09
ENSG00000077684.11	26.85	46.16	19.37	20.88	34.83	30.78	15.65	9.54	9.82	7.26	16.61	16.32	32.6	35.36	40.28
ENSG00000077713.14	27.22	10.02	26.42	19.34	21.23	24.23	14.91	25.5	8.64	6.27	8.96	22.77	35.23	13.1	15.8
ENSG00000077721.11	74.18	43.29	73.26	92.32	71.16	64.14	43.45	73.44	51.9	69.92	80.21	58.38	117.52	51.98	77.79
ENSG00000077782.15	78.95	138.17	59.48	54.7	83.08	70.81	95.59	154.47	44.7	50.97	96.8	52.13	200.52	137.78	56.49
ENSG00000077800.7	0	0	0	0	0	0	0.06	0	0	0	0	0	0	0	0
ENSG00000077809.8	173.1	341.56	87.2	91.47	187.71	139.91	162.97	144.84	150.13	98.7	138.5	135.28	109.69	232.83	115.05
ENSG00000077935.12	0.02	0.41	0.04	0	3.68	0	0	0.32	0	0.09	0.05	0.04	0.02	0	0
ENSG00000077942.13	171.96	10.7	0.47	2.81	120.24	0.83	5.1	109.76	371.95	322.74	154.15	0.14	171.08	90.16	0.21
ENSG00000077943.7	0	0	0	0	0	0	0	0	0	0	0.01	0	0	0	0
ENSG00000077984.4	0	0	59.09	0	0	0	0	0	0	0.4	0.57	52.12	0.09	0	0.78
ENSG00000078018.15	7.34	2.06	4.27	3.98	39.11	1.36	1.4	1.72	2.03	4.57	4.71	2.31	1.06	7.71	1.01
ENSG00000078043.11	5.47	6.51	11.28	7.77	5.25	6.46	7.43	5.61	3.7	2.6	5.84	18.88	8.77	15.29	19.49
ENSG00000078053.12	0	0.02	7.25	0.56	0.2	6.74	6.89	0	0.2	0.92	4.38	0.43	3.32	3.19	0.45
ENSG00000078061.8	22.53	30.46	39.05	61.19	37	37.98	31.41	39.85	33.04	41.02	40.96	41.74	64.51	31.13	36.91
ENSG00000078070.7	8.26	16.01	30.9	12.51	6.59	23.16	22.43	19.9	20.86	25.73	20.14	17.77	9.16	11.12	13.71
ENSG00000078081.3	0.1	0.08	2.33	3.17	0.41	0.04	0.05	9.2	0.36	1.05	0.21	0.23	0.31	0.59	0.02
ENSG00000078098.9	0	0	11.43	0	0	0.4	0	0	26.41	25.28	30.09	1.2	0	0.56	0
ENSG00000078114.14	0.18	2.19	26.67	1.63	23.54	4.81	5.35	16.01	0.03	0.05	0.03	0.52	0.5	8.94	0.64
ENSG00000078124.7	5.33	3.78	8.25	5.93	7.05	9.47	2.72	7.93	2.02	3.84	11.66	7.46	9.02	8.09	8.6
ENSG00000078140.9	61.55	24.75	51.71	62.07	58.07	54.26	32.87	44.98	49.82	80.58	75.14	29.15	72.95	59	75.98
ENSG00000078142.7	10.48	19.23	25.55	21.61	13.16	13.46	26.24	7.77	16.62	17.79	16.96	18.46	25.55	34.65	16.34
ENSG00000078177.9	1.45	1.32	2.37	2.54	4.45	1.25	1.29	1.5	0.49	0.17	1.38	1.76	2.66	2.12	1.03
ENSG00000078237.4	14.83	62.28	18.54	26.66	9.65	33.59	28.23	6.71	9.8	13.95	21.06	16.38	17.81	14.18	16.17
ENSG00000078246.11	16.89	47.71	16.41	20.67	24.53	21.28	25.41	42.81	19.14	19.19	35.7	20.88	21.23	31.12	11.8
ENSG00000078269.9	9.79	9.23	49.02	19.73	21.31	27.25	13.05	32.23	12.77	12.62	40.73	16.26	31.08	46.3	53.43
ENSG00000078295.11	0	0	0	0.01	0.04	0	0.02	0	0	0.03	0	0	0	0	0
ENSG00000078304.15	32.75	29.94	49.17	37.46	43.03	29.15	22.97	33.7	76.03	38.6	72.39	37.04	51.18	33.48	88.5
ENSG00000078319.7	12.23	8.94	7.73	6.47	8.76	6.52	4.09	9.31	8.94	9.33	9.85	8.81	7.39	14.67	10.32
ENSG00000078328.15	0	0	0	0.12	0.38	0	0	0.2	0.04	0	0.08	0	0	0	0
ENSG00000078369.13	154.79	159.91	515.67	246.59	309.04	241.92	85.75	285.01	224.65	265.14	292.32	152.79	312.34	161.66	344.41
ENSG00000078399.11	75.54	106.85	0.13	42.01	40.96	0.93	86.77	26.73	3.31	2.39	0	0.13	86.36	0.07	78.33
ENSG00000078401.6	4.64	0.07	0.37	0.42	3.36	27.09	48.48	2.53	3.75	3.99	18.71	61.22	0.14	3.96	4.34
ENSG00000078403.12	15.7	20.08	45.54	23.33	34.52	29.01	21.34	39.98	10.96	8.05	28.39	13.45	26.64	18.08	20.71
ENSG00000078487.13	7.63	1.63	2.81	4.37	4.44	1.65	3.04	4.47	4.22	6.56	4.14	3.64	7.28	3.72	7.42
ENSG00000078549.10	0.09	0	0.03	0	0	0	0.01	0	0	0	0	0.01	0.08	0	0
ENSG00000078579.8	0	0.61	0	0	0	0	0	0	0.66	0.36	0	0.05	0.34	0	0
ENSG00000078589.8	0	0.04	0.14	0	0	0	0	0	0	0	0	0	0	0	0
ENSG00000078596.6	0	0	0	2.97	0	0	0	0.23	0	0	0	0.64	0.38	0.71	0.73
ENSG00000078618.15	55.77	59.98	74.69	90.26	66.88	63.35	50.21	55.45	67.91	69.81	89.39	51.64	71.01	102.51	88.88
ENSG00000078668.9	89.51	56.11	67.67	101.2	112.83	85.16	81.92	69.93	65.89	94.43	130.09	35.33	170.21	135.8	64.46
ENSG00000078674.13	19.14	30.19	39.97	26.69	30.85	25.35	10.57	18.72	38.78	30.06	53.83	21.73	31.39	65.46	20.29
ENSG00000078687.12	4.26	0.39	0.13	0.88	1.4	4.67	4.87	2.39	2.88	1.3	3.04	2.03	0.53	1.14	1.6
ENSG00000078699.17	10.59	8.48	18.99	17.37	18.69	15.55	7.41	24.03	13.64	11.63	18.12	26.24	27.57	21.56	10.64
ENSG00000078725.8	0.18	9.48	0.05	0.4	1	11.09	30.58	0.04	0.09	0	0.14	9.13	6.22	4.38	16.92
ENSG00000078747.8	40.39	14.39	40.94	22.91	27.7	17.51	7.84	27.07	24.22	14.83	46.43	31.5	37.01	21.22	20.39
ENSG00000078795.12	0	0	0.22	0	0	0	0	0	0	0	0	0	0	0	0
ENSG00000078804.8	1.05	4.8	5.78	3.09	1.5	14.38	1	11.11	21.04	34.95	14.15	6.42	9.73	3.32	1.93
ENSG00000078808.12	181.47	174.3	333.75	254.36	181.5	274.95	137.04	198.59	283.41	348.75	258.68	223.59	171.92	172.09	337.36
ENSG00000078814.11	0.87	0.21	0.17	0.25	0.17	0.15	0.46	0.05	1.39	0.75	0.59	0.56	0.22	1.09	0.86
ENSG00000078898.6	0	0	0	0	0	0	0	0	0	0	0	0	0	0	0
ENSG00000078900.10	0.15	0.68	1.63	0.16	7.32	0.72	0.09	2.15	4.67	3.91	3.16	1.4	0.36	0.37	0.12
ENSG00000078902.11	36.2	25.41	29.46	45.07	16.3	31.37	35.04	88.28	21.37	36.44	27.88	48.68	38.11	24.26	20.34
ENSG00000078967.8	6.45	14.21	7.87	20.43	6.77	5	9.01	11.88	10.88	14.94	10.91	14.32	13.59	20.5	18.13
ENSG00000079101.12	0.51	0.17	0	1.42	0.84	0.03	0.1	0	0	0	0	0	0.36	0.04	0
ENSG00000079102.12	1.93	7.12	0.07	0.02	0	0.19	0.9	0	0	0	0.78	0.13	0	0	0.09
ENSG00000079112.5	1.47	0.49	0.2	2.15	0.14	0	0.02	0.06	0	0	0	0.04	0.05	0.04	0.03
ENSG00000079134.7	9.41	16.37	18.96	23.87	14.84	11.28	13.54	9.94	15.61	16.72	28.7	21.38	19.13	25.25	25.64
ENSG00000079150.13	17.36	12.86	10.94	10.27	16.91	20.01	16.18	1.65	33.6	20.59	16.52	11.84	5.86	8.37	9.55
ENSG00000079156.12	3.9	6.23	19.73	1.98	0.85	6.8	3.82	3.38	3.6	4.7	11.18	3.68	13.83	3.57	7.03
ENSG00000079215.9	0.43	0	20.62	1.24	0.02	1.24	0.19	0.22	1.16	0.28	1.41	6.54	0.9	0.07	1.45
ENSG00000079246.11	111.62	141.9	102.68	153.07	144.93	135.05	101.83	95.24	80.24	79.25	161	69.15	131.86	266.55	154.88
ENSG00000079257.3	13.32	4.98	0	9.81	26.21	26.53	3.03	14.92	97.41	9.53	16.62	15.38	18.18	19.33	17.46
ENSG00000079263.14	1.01	1.62	27.59	11.32	0	8.83	7.86	5.31	0.69	1.33	0.95	1.84	0.14	0.32	0.5
ENSG00000079277.15	23.09	12.97	19.22	22.59	23.99	17.87	20.1	24.4	14.01	17.1	19.78	19.87	21.98	18.2	20.4
ENSG00000079308.12	27.54	9.69	2.35	3.29	0.73	23.3	14.04	194.79	4.95	1.73	17.63	27.32	0.49	41.35	3.72
ENSG00000079313.7	28.63	16.92	56.36	15.62	10.63	24.3	26.47	20.18	17.56	23.88	21.97	13.12	29.15	32.19	26.89
ENSG00000079332.10	54.79	57.74	33.74	71.01	47.37	46.72	40.99	45.41	58.23	51.23	56.85	59.77	50.68	80.05	72.28
ENSG00000079335.13	0.71	2.21	3.67	1.59	2.02	1.75	0.51	0.56	1.52	0.75	3.22	0.75	1.63	1.66	1.74
ENSG00000079337.11	1.78	70.87	101.81	8.3	9.14	8.19	9.4	65.21	3.83	1.01	0.97	4.23	5.89	84.83	3.48
ENSG00000079385.17	0.26	1.46	0	0	0.67	0.65	0.31	0.11	0.21	0.13	0	0	0.05	0.1	0.31
ENSG00000079387.9	9.59	10.46	10.25	6.8	9.93	4.87	4.18	10.1	3.41	3.79	12.9	5.17	9.12	9.06	7.6
ENSG00000079393.16	0	0	0	0	3.09	0.08	0.26	1	0	0	0	0.16	0	2.19	0
ENSG00000079432.3	48.23	45.53	48.66	51.79	56.78	47.74	61.49	56.77	43.08	54.62	54.57	60.15	51.79	49.01	32.97
ENSG00000079435.5	0.82	1.63	0.77	1.37	4.61	0.85	1.45	0.22	4.59	6.72	5.46	0	2.61	2.14	4.33
ENSG00000079459.8	42.65	54.56	34.38	62.08	56.26	67.17	53.17	73.63	105.53	157.07	126.36	47.67	126.72	170.32	46.69
ENSG00000079462.3	54.39	36.32	28.89	39.41	67.94	65.1	71.33	33.41	59.12	81.15	69.43	42.48	103.02	22.75	51.21
ENSG00000079482.11	2.27	2.06	8.94	3.04	1.28	5.71	0.77	1.06	1.38	1.38	4.8	1.25	11.8	2.47	5.8
ENSG00000079557.3	0.04	0	0	0	0	0	0	0	0	0	0	0	0	0	0
ENSG00000079616.8	90.64	45.8	60.59	21.67	111.34	25.19	18.27	53.57	33.97	37.2	100.45	10.94	87.29	92.61	116.89
ENSG00000079689.9	0	0.15	0	0	0.06	0	0	0	0	0	0	0	0	0	0
ENSG00000079691.15	7.97	22.91	13.64	9.13	11.49	17.16	13.79	16.77	5.47	6.04	4.81	11.29	18.27	19.45	12.95
ENSG00000079739.11	49.99	60.56	46.11	87.43	50.41	41.2	72.24	43.71	53.78	34.34	54.7	123.01	57.56	80.09	95.64
ENSG00000079785.10	80.16	55.74	51.87	51.72	75.86	59.52	53.16	38.22	53.38	53.86	91.22	47.53	54.02	86.93	75.09
ENSG00000079805.12	208.48	90.48	111.58	89.87	289.5	322.31	305.72	159.02	69.47	90.01	79.12	237.51	151.29	400.67	161.33
ENSG00000079819.12	43.42	51.08	67.69	25.92	96.95	53.3	17.15	30.83	10.49	8.24	16.1	26.06	68.26	99.47	140.84
ENSG00000079841.14	0.06	0	0	0.18	0	0.49	0	0	0	0.08	0.43	0	0.05	0.11	0
ENSG00000079931.10	31.54	88.96	10.82	6.29	50.75	11.03	2.23	8.81	2.98	3.41	11	40.26	46.33	19.56	76.93
ENSG00000079950.9	11.52	29.92	29.42	15.23	28.47	41.43	29.49	58.09	10.31	9.02	13.17	33.79	26.05	32.55	26.99
ENSG00000079974.13	17.55	32.36	14.53	13.9	34.33	28.87	22.6	46.31	20.63	22.39	13.15	18.43	25.04	13.28	15.41
ENSG00000079999.9	80.99	43.59	51.78	56.92	72.44	54.61	72.51	47.67	29.76	54.74	54.11	39.21	82.87	84.84	46.71
ENSG00000080007.6	0	0	0	0	3.4	0	0	0	0	0	0	0	7.8	0	0
ENSG00000080031.5	7.07	2.57	5.46	5.29	9.32	4.95	0.14	0.99	4.13	1.38	2.79	14.36	11.66	0.04	1.44
ENSG00000080166.11	0.23	0.05	0.07	0.04	0.05	0.02	0	0.01	0.03	0	0	0	0	0.03	0
ENSG00000080189.10	50.06	27.74	64.11	44.02	54.54	45.71	42.01	59.3	63.55	50.35	42.83	89.23	43.33	56.94	33.66
ENSG00000080200.5	3.32	4.5	4.12	3.85	2.47	2.7	5.18	5.32	4.27	4.05	6.46	8.84	3.82	10.38	7.27
ENSG00000080224.13	1.33	7.98	0	0	2.25	0.08	3.16	0.62	0	0	0.11	3.75	0.1	4.6	1.24
ENSG00000080293.5	0.58	1.05	0	0	0.21	3.7	0.11	0	0	0	0	0	0	0.85	0
ENSG00000080298.11	1.1	1.58	5.13	0.93	0.83	1.43	0.3	1.21	1.39	0.72	0.99	1.9	2.05	0.53	1.14
ENSG00000080345.13	13.6	12.46	17.25	10	16.18	10.17	6.04	4	4.08	2.17	13.98	14.05	6.02	19.52	4.85
ENSG00000080371.4	23.07	36.68	43.04	40.16	44.35	24.85	21.4	40.4	18.15	28.2	48.68	25.4	25.09	29.84	21.67
ENSG00000080493.9	26.25	20.49	2.59	1.9	28.07	20.77	8.09	9.27	0.36	1.75	2.46	4.99	0.87	2.49	5.83
ENSG00000080503.15	55.35	23.87	149.69	22.92	28.42	26.99	14.07	13.73	37.83	36.81	36	24.77	16.63	23.08	48.77
ENSG00000080511.2	0	0.14	0	0	0	0	0	0	0	0	0	0	0.14	0	0
ENSG00000080546.9	8.34	14.3	0.8	4.79	4.87	10.1	15.52	2.18	2.67	1.91	2.06	13.5	2.17	1.4	2.8
ENSG00000080561.9	0	4.17	1.23	3.07	6.94	7.48	2.62	12.83	2.08	2.95	3.38	9.67	14.95	0	4.04
ENSG00000080572.8	0	0	0	0	0	0	0	0	0	0	0	0	0	0	0
ENSG00000080573.6	1.92	0	2.82	0.03	0	0.79	0	0	5.27	2.39	2.43	0	2.41	0.14	0.12
ENSG00000080603.12	34.62	38.43	21.26	33.25	33.73	20.79	26.7	40.07	14.55	16.66	26.87	27.08	34.84	31.05	23.36
ENSG00000080608.9	47.05	57.63	162.9	24.61	34.89	37.29	19.32	30.67	58.23	43.56	48.75	12.47	28.4	29.73	39.34
ENSG00000080618.9	0	0	0.05	0.12	0	0	0.08	0	0	0	0	0	0	0	0
ENSG00000080644.11	0.23	0.33	0	0.11	0.41	0.4	0.66	0	0.08	0.02	0.89	0	1.46	0.05	0.04
ENSG00000080709.10	0	0.16	0.06	0	0.03	0.05	0	0	0	0.06	0.9	0	0.06	0	0
ENSG00000080802.14	11.47	10.51	13.55	10.82	7.6	8.86	7.69	17.86	6.17	7.09	8.32	11.94	8.39	12.11	9.12
ENSG00000080815.14	15.48	29.92	21.92	25.25	20.03	17.52	12.39	17.61	14.94	20.75	37.62	29.35	28.2	19.21	27.19
ENSG00000080819.2	29.34	31.49	18.3	30.13	16.49	13.52	25.67	24.58	20.42	24.26	67.27	74.03	42.35	35.09	53.89
ENSG00000080822.12	42.16	47.05	48.02	60.47	74.11	32.88	39.11	115.57	54.62	40.89	112.56	186.52	51.51	62.28	73.64
ENSG00000080823.17	51.69	31.58	69.25	34.88	46.3	19.02	7.57	8.06	123.72	47.09	201.32	7.74	43.67	37.95	28.29
ENSG00000080824.14	430.14	274.21	310.55	552.63	441.65	250.22	177.91	143.31	636.15	408.68	1252.1	257.73	643.79	352.52	898.09
ENSG00000080839.7	7.7	2.59	14.27	3.86	13.22	4.87	2.6	7.32	3.59	5.96	25.58	7.13	12.63	9.44	11.37
ENSG00000080845.13	55.93	19.75	52.45	45.59	37.21	52.82	36.98	77.07	141.24	117.45	115.09	91.77	73.7	47.33	47.69
ENSG00000080854.10	0.69	0.74	0	0.05	0.74	0.39	0.6	0	1.11	0.14	0.55	0.12	0.58	0.02	0
ENSG00000080910.7	0	0	0	0	0	0	0	0	0	0	0	0	0	0	0
ENSG00000080947.10	2.48	7.08	6.69	2.35	5.64	8.03	3.35	4.3	9.02	3.16	10.93	2.7	13.78	8.95	10.16
ENSG00000080986.8	17.26	7.17	35.53	4.96	23.9	4.86	7.71	8.81	12.82	13.14	64.13	0.66	26.96	29.67	54.2
ENSG00000081014.6	5.83	4.58	13.33	3.33	5.35	4.34	2.74	3.32	7.18	9.3	21.27	3.88	4.49	4.1	5.72
ENSG00000081019.9	2.18	2.59	2.9	3.84	3.34	2.47	3.84	2.71	1.92	1.3	2.54	4.58	3.82	5.76	4.04
ENSG00000081026.14	3.36	4.21	3.03	2.18	6.13	3.68	1.24	2.32	1	1.1	3.49	2.34	4.51	4.49	6.08
ENSG00000081041.8	3.91	131.69	66.56	222.26	5.15	25.54	0.71	3.93	1.78	4.68	1.62	2.1	16.33	2.82	60.89
ENSG00000081051.3	15.4	0	4.02	5.93	6.29	4.26	1.54	0.53	0.72	1.25	3.46	0.29	0	1.44	0.62
ENSG00000081052.10	0.6	2.99	0.07	0.46	0.3	0.02	0.09	2.66	0.69	0.11	2.12	0.05	0.01	0.53	0.04
ENSG00000081059.15	27.68	1.98	17.55	3.31	3.98	3.59	0.73	4.67	1.65	3.39	9.69	0.14	13.26	6.66	26.69
ENSG00000081087.10	13.6	19.28	49.35	24.06	11.95	63.05	16.51	55.63	7.51	28.16	31.79	61.46	37.91	26.19	17.46
ENSG00000081138.9	0	0	0	0.03	0	0.02	0.05	0	0	0	0	0	0	0	0
ENSG00000081148.11	0.04	0	0.04	0.04	0	0.03	0.09	0	0.04	0.06	0.09	0.08	0.03	0.04	0
ENSG00000081154.7	64.28	78.04	70.74	100.72	63.56	39.13	73.16	81.3	96.57	64.02	106.69	139.3	64.74	96.7	75.81
ENSG00000081177.14	3.84	10.5	11.55	10.1	6.21	8.09	5.65	11.55	6.48	9.5	9.42	9.6	11.79	7.43	12.89
ENSG00000081181.3	0.88	0.7	2.13	3.34	0.48	2.74	1.15	23.88	4.28	4.71	3.44	11.07	1.03	1.41	1.67
ENSG00000081189.9	2.69	1.7	7.57	1.57	2.07	4.43	1.4	0.17	0.63	0.74	1.67	0.75	0.52	0.6	0.58
ENSG00000081237.14	0.02	0.01	0.15	0.02	0	0.02	0.16	0	0.06	0.05	0.1	0	0	0	0
ENSG00000081248.6	0.03	0	0.01	0	0	0	0.03	0	0	0	0	0	0	0	0.03
ENSG00000081277.7	0.04	0.57	12.9	0.02	0	0.09	0	0.11	0	0	0	0.35	0	0.04	0.03
ENSG00000081307.8	27.21	23.81	30.45	38.37	46.35	21.82	25.97	28.08	13.43	16.63	40.84	30.93	23.52	55.46	36.47
ENSG00000081320.6	5.23	3.73	17.8	3.1	5.8	10.04	3.76	6.39	9.87	5.07	14.34	9.4	6.87	4.76	7.9
ENSG00000081377.12	12.64	13.04	11.21	4.85	8.69	8.79	4.78	8.39	4.44	5.57	6.69	11.57	17.97	7.73	7.06
ENSG00000081386.8	2.11	3.01	4.83	2.39	3.3	2.51	1.5	4.53	1.97	2.3	3.5	3.41	4.35	2.37	2.86
ENSG00000081479.8	0	0	0	0.01	0	0	0	1.22	0	0	0	0	0	0	0
ENSG00000081665.9	2.57	4.01	8.26	0.39	9.76	7.92	0.33	3.67	8.63	4.82	3.97	10.42	3.28	5.1	2.43
ENSG00000081692.8	24.35	15.23	15.71	27.35	19.04	15.08	15.49	11.28	11.76	10.03	10.64	16.3	19.91	27.3	11.64
ENSG00000081721.7	28.62	28.16	29.17	30.31	33.87	33.21	32.37	44.88	18.45	23.54	21.9	25.51	35.83	37.73	28.42
ENSG00000081760.12	22.28	31.46	18.26	15.95	15.2	13.81	14.3	17	17.54	14.69	13.25	17.31	17.69	22.36	13.34
ENSG00000081791.4	18.2	24.95	30.06	19.87	19.84	22.87	29.01	21.31	17.68	16.01	24.29	23.34	21.12	35.87	24.14
ENSG00000081800.4	0	0	0	0	0	0	0	0	0	0	0	0	0	0	0
ENSG00000081803.11	7.77	15.75	1.41	7.91	4.27	3.86	3.7	7.05	0.25	1.15	0.69	0.09	0.22	8.11	0.04
ENSG00000081818.1	0.18	0	0	0	0.02	0.4	0.25	0	0.53	0.04	0.2	0	0	0.62	0.04
ENSG00000081842.13	0	0	0	0	0.23	0.07	0.01	0	2.75	2.92	3.64	0	0.03	0.02	0.03
ENSG00000081853.13	0.08	0.13	1.37	0.09	0.13	0.27	0.13	0.15	1.06	1.03	1.41	14	0	0.72	0
ENSG00000081870.7	33.64	16.88	44.13	41.56	67.64	37.81	54.68	36.11	38.9	39.57	77.38	54.37	36.21	52.5	84.99
ENSG00000081913.9	1.42	5.31	3.05	1.11	2.04	1.39	1.37	2.43	3.07	2.62	6.52	2.68	4.27	3.57	6.46
ENSG00000081923.6	12.37	9.17	1.71	6.17	5.42	5.25	1.78	4.62	9.8	8.33	20.69	1.6	24.88	14.65	5.3
ENSG00000081985.6	0.04	0.11	0.04	0.05	0	0.05	0.03	0	0.06	0.04	0.04	0.02	0	0.21	0.06
ENSG00000082014.12	13.39	40.39	12.86	14.72	23.86	10.68	0.78	25.37	39.88	35.36	15.99	10.11	10.06	11.02	18.06
ENSG00000082068.4	16.13	7.7	13.7	18.37	14.56	13.87	11.77	15.72	16.88	20.88	23.76	31.79	14.37	24.96	32.18
ENSG00000082074.11	0	0	0.09	0	0	0.03	0.02	0.03	0.09	0.2	0.41	0	0.24	0	0
ENSG00000082126.13	2.68	0.08	0.46	0.24	0.14	0.67	0.13	0	0.85	1.48	6.64	0.04	0.71	0.84	0.51
ENSG00000082146.8	13.62	31.57	18.18	20.71	30.62	27.19	24.3	38.71	16.31	18.31	31.73	31.88	16.93	38.02	20.69
ENSG00000082153.13	178.69	130.3	105.62	138.82	230.78	114.93	92.14	103.7	75.25	75.78	181.53	153.41	167.38	188.78	147.56
ENSG00000082175.10	0	0	0	0.11	0.01	0	0.03	0.17	0.03	0	0.02	0	0	0.5	0
ENSG00000082196.16	1.09	0.37	1.69	1	2.14	1.12	0.98	0.42	1.23	0.42	0.99	3.05	0.16	1.9	1.67
ENSG00000082212.7	19.64	25.59	48.96	25.83	28.2	15.48	20.42	20.81	6.02	7.98	16.42	13.61	29.69	40.11	42.64
ENSG00000082213.13	9.17	14.12	14.43	8.66	12.74	9.49	5.3	17.28	8.37	8.04	13.89	10.33	15.19	33.82	18.08
ENSG00000082258.8	13.2	20.58	18.43	17.63	6.64	12.81	4.79	4.55	4.2	2.44	13.52	15.12	8.05	13.05	7.06
ENSG00000082269.12	2.18	6.77	5.09	5.9	4.71	3.43	0.97	5.44	2.54	2.65	3.13	3.32	6.1	4.02	6.42
ENSG00000082293.8	0	0	0	0	0.02	0	0	0	0.03	0.01	0.02	0	0	0.02	0
ENSG00000082397.11	51.01	6.78	0.1	0	0.43	38.24	16.49	7.08	34.85	19.81	25.84	16.26	64.31	82.98	0.57
ENSG00000082438.11	7.27	21.62	7.85	4.76	13.26	23.83	21.49	4.8	2.99	1.53	5.28	17.06	3.06	28.48	9.18
ENSG00000082458.7	15.71	5.13	2	9.22	13.47	6.67	3.06	8.07	3.69	6.31	6.31	1.16	6.48	8.87	1.59
ENSG00000082482.9	0.02	2.5	0.06	0.24	0.14	0.11	1.09	0	0.14	0.24	3.79	0.63	0	0.22	0
ENSG00000082497.7	9.43	8.67	10.5	14.55	2.56	2.36	3.91	3.57	4.04	1.92	5.1	2.19	1.84	12.17	3.49
ENSG00000082512.10	6.74	9.93	11.1	10.34	8.49	5.19	0.38	3.48	14.72	9.7	11.67	7.54	6.47	2.39	0.6
ENSG00000082515.12	41.81	33.14	70.3	60.85	62.09	43.93	56.88	52.07	55.48	64.02	63.1	44.31	77.26	92.22	87.89
ENSG00000082516.8	12.51	8.74	8.01	18.05	6.85	7.56	10.21	10.37	4.89	5.16	14	6.08	11.98	17.2	10.78
ENSG00000082556.6	0	0	2.89	0	0	0	0	0	0	0	0	0	0.01	0.02	0.09
ENSG00000082641.11	210.57	108.25	288.3	235.08	192.58	206.56	147.26	380.89	122.05	183.05	139.08	177.2	127.61	172.11	177.44
ENSG00000082684.10	5.31	0.83	0.02	0.13	0.53	12.35	15.27	18.43	0.05	0	0	48.02	0.02	9.31	13.32
ENSG00000082701.10	16.97	16.13	25.91	29.53	17.73	15.18	12.55	23.87	18.36	16.89	29.54	24.58	22.99	23.85	19.54
ENSG00000082781.7	163.66	87.99	95.89	103.01	153.49	172.25	330.71	96.66	73.87	121.78	161.69	292.68	143.59	185.85	162.6
ENSG00000082805.15	16.58	27.01	25.57	18.59	10.15	13.08	9.52	12.4	6.85	8.09	18.84	12.79	25.9	21.1	13.86
ENSG00000082898.12	74.01	61.31	95.93	82.8	90.13	55.74	35.47	60.31	55.77	46.55	117.65	32.37	80.47	97.02	80.64
ENSG00000082929.4	0	0	0	0	0	0	0	0.1	0	0	0	0	0	0	0
ENSG00000082996.15	15.51	21.74	31.43	33.59	32.67	34.61	27.51	23.03	9.44	10.8	20.36	50.27	18.45	19.37	17.88
ENSG00000083067.18	0.02	0.83	0	0.29	0.02	0	0	0.18	0.07	0.24	0.35	0.45	0	1.09	0
ENSG00000083093.5	6.68	13.67	12.24	8.27	6.87	7.64	7.68	13.49	6.63	13.87	9.62	5.07	7.88	8.63	5.93
ENSG00000083097.10	1.56	4.69	2.31	1.56	3.24	2.89	1.78	3.38	2.55	2.38	7.87	4.7	1.91	1.53	2.41
ENSG00000083099.6	8.78	15.46	40.03	24.07	22.07	23.41	13.45	21.36	18.01	22.59	26.99	19.74	16.42	20.66	15.03
ENSG00000083123.10	3.94	12.55	13.2	7.19	12.35	8.12	8.3	4.13	7.05	5.7	6.96	3.53	7.38	12.52	11.55
ENSG00000083168.5	8.28	9.26	8.8	14.63	7.62	8.6	8.29	9.72	4.25	4.55	17.54	8.04	13.49	16.23	5.25
ENSG00000083223.13	17.75	8.82	5.88	16.03	8.08	5.8	3.35	10.96	13.7	7.65	15.33	13.6	7.13	5.73	7.6
ENSG00000083290.15	0	11.53	8.08	2.11	13.41	5.59	1.56	12.84	4.43	4.32	3.57	5.93	11.88	8.71	4.45
ENSG00000083307.6	0	0.07	0	0	0	0	0	0.03	0	0.04	0	0	0	0.08	0
ENSG00000083312.13	51.56	35.17	112.58	56.35	66.05	38.46	29.95	45.64	17.41	28.32	77.63	18.77	61.94	30.98	29.15
ENSG00000083444.12	228.83	27.95	110.84	128.06	87.28	201.89	63.89	112.69	161.79	120.92	178.41	294.69	135.24	92.5	169.29
ENSG00000083454.17	4.62	18.06	1.56	12.99	0.15	2.99	0	0.62	4.04	8.35	1.12	0.05	12.33	0.24	1.78
ENSG00000083457.7	58.48	25.78	53.45	36.56	45.5	51.63	48.46	32.94	76.45	65.26	83.88	33.58	63.18	21.05	64.94
ENSG00000083520.10	14.88	12.66	19.11	18.28	10.38	15.41	11.33	7.11	7.99	7.07	10.73	14.47	10.46	10.38	7.62
ENSG00000083535.11	3.84	3.89	10.1	7.83	8.9	5.66	4.88	2.38	5.42	2.13	3.76	3.46	2.04	5.11	2.2
ENSG00000083544.9	4.01	5.2	9.02	3.41	4.86	6.86	5.41	4.6	6.06	4.23	2.92	4.57	5.96	4.47	3.89
ENSG00000083622.8	0	0	0	0	0	0	0	0	0	0	0	0	0	0	0
ENSG00000083635.7	3.65	4.69	8.69	4.59	3.39	3.93	4.78	3.25	1.64	4.26	3.99	3.47	6.42	3.19	3.5
ENSG00000083642.14	8.85	5.07	9.05	5.5	11.02	7.68	6.15	4.1	5.12	5.05	11.78	10.08	8.84	8.97	10.79
ENSG00000083720.8	0.62	6.67	13.59	13.18	12.53	4.2	1.02	7.52	18.45	34.71	48.24	3.52	12.75	14.91	41.41
ENSG00000083750.8	5.14	8.72	14.19	14.12	9.7	14.59	12.03	8.58	10.5	10.09	7.06	14.59	12.44	11.55	8.46
ENSG00000083782.3	0	0	0	0	0	0	0	0	1.19	0	0.23	0	0	0	0
ENSG00000083799.13	22.13	18.43	31.2	13.62	4.67	9.24	5.47	7.55	10.69	20.3	23.27	23.69	8.49	12.29	7.4
ENSG00000083807.5	4.12	13.58	15.46	9.81	12.97	5.25	32.27	2.43	19.81	20.24	7.74	3.6	7.31	2.71	4.95
ENSG00000083812.7	4.7	2.58	4.76	3.69	2.93	2.34	5.51	5.35	3.94	5.28	7.25	7.34	3.41	3.99	3.12
ENSG00000083814.8	0	0.17	1.78	0.23	0.64	0.51	0.22	0.12	2.38	2.33	1.65	0.71	1.44	1	0.08
ENSG00000083817.8	0.3	1.35	2.63	1.44	3.17	1.31	2.7	4.66	1.82	2.55	3.03	3.51	2.77	2.36	1.92
ENSG00000083828.11	5.42	2.93	7.54	3.84	8.56	5.37	5.25	5.7	3.04	3.48	5.7	3.22	6.78	6.01	2.43
ENSG00000083838.11	10.55	8.84	9.81	7.66	12.26	8.18	8.52	13.9	7.14	10.13	7.17	7.43	9.44	6.52	5.15
ENSG00000083842.8	0.12	0.1	0.01	0.18	0.02	0.23	0.04	0.26	0.31	0.18	0	0.03	0.07	0.02	0
ENSG00000083844.6	5.11	6.1	11.54	4.27	11.93	6.55	5.94	19.51	3.82	2.09	8.02	6.11	6.93	7.56	6.74
ENSG00000083845.4	1924.3	1434.6	1474.4	1339.1	1743.7	1270.2	2375.5	1801.1	1839.9	1748.7	1654.8	1184.9	1124.4	1601.6	1606.2
ENSG00000083857.9	186.89	204.98	20.89	215.26	288.37	153.26	112.65	63.25	48.55	69.04	71.82	118.19	99.13	228.24	51.02
ENSG00000083896.8	30.94	34.24	35.17	42.23	51.5	30.45	38.26	28.8	24.15	18.47	40.11	25.43	36.41	35.79	33.64
ENSG00000083937.4	16.39	12.49	15.59	18.46	24.39	12.35	19.47	16.9	25.83	34.06	39.99	12.04	19.82	11.17	15.72
ENSG00000084070.7	14.37	3.22	15.81	11.45	11.46	8.75	9.86	6.36	8.27	9.54	19.37	8.12	11.89	5.99	14.69
ENSG00000084072.12	33.27	39.16	38.75	38.84	39.41	37.32	45.43	43.37	36.71	42.11	47.42	32.74	54.89	62.24	22.22
ENSG00000084073.4	29.2	14.54	39.78	38.45	25.94	34.74	21.75	27.3	14.24	28.99	51.75	23.72	30.2	32.72	35.55
ENSG00000084090.9	71.16	77.03	60.85	68.65	110.1	44.91	42	64.09	34.08	45.81	80.53	36	66.36	86.28	55.23
ENSG00000084092.6	10.96	12.3	8.82	15.25	7.33	10.85	14.59	11.44	12.69	10.77	10.41	7.52	13.54	11.31	10.85
ENSG00000084093.11	7.48	11.05	11.87	11.86	6.9	8.5	5.96	6.93	6.42	5.32	14.39	10.11	11.08	8.73	9.41
ENSG00000084110.6	0	0.03	0	0.08	0	0.26	0.03	0	0	0.06	0	0	0.06	0	0.12
ENSG00000084112.10	16.72	18.46	23.9	26.97	11.79	13.76	17.79	20.38	19.76	21.24	21.74	17.08	24.48	13.56	9.43
ENSG00000084207.11	0.33	950.34	528.83	1124.9	0.05	1034	1973.3	2.31	1079.2	942.07	771.93	737.41	1367.1	118.76	36.6
ENSG00000084234.12	181.34	308.96	174.09	255.25	133.4	321.7	314.52	309.17	259.41	251.99	189.66	821.5	187.37	327.67	308.4
ENSG00000084444.9	1.92	5.26	3.69	2.51	2.45	1.74	1.23	2.01	2.11	2.03	4.63	5.16	3.43	0.91	2.47
ENSG00000084453.12	0.01	0.5	0	0.05	0	0.08	0.04	0.09	0.01	0.33	0	0	0	0.02	0
ENSG00000084463.3	42.47	73.96	37.33	44.18	51.35	25.97	22.7	54.29	24.33	33.46	70.7	31.4	53.13	67.77	53.04
ENSG00000084623.7	148.02	130.26	208.6	241.38	187.53	172.45	190.61	177.21	174.57	204.38	284.92	116.45	240.99	124.43	260.33
ENSG00000084628.5	0.24	0.35	0	0.07	0.7	0.03	0.54	0.17	0.03	0.09	1.2	0.19	3.98	0.04	0.35
ENSG00000084636.13	3.14	2.44	51.15	18.98	2.97	2.72	2.6	2.6	9.5	10.45	12.02	14.61	10.1	5.83	6.3
ENSG00000084652.11	23.05	28.59	23.67	43.37	29.15	29.92	35.75	33.36	28.86	30.82	50.6	27.8	39.5	22.73	29.3
ENSG00000084674.9	0	0	0.01	0	0.01	0	0.01	0	0	0	0	0	0	0	0
ENSG00000084676.11	6.62	6.34	4.17	5.34	4.43	4.91	2.38	6.51	3.58	3.63	6.97	5.24	4.47	4.85	3.73
ENSG00000084693.11	31.8	45.14	25.5	27.62	43.09	23.17	28.14	54.11	28.07	25.25	21.94	39.17	30.51	43.03	28.7
ENSG00000084710.9	1.49	0.17	0.08	0.1	0.61	0.14	0.03	0.07	0.04	0.04	0.97	0	4.5	3.64	0.18
ENSG00000084731.9	95.79	16.53	9.25	13.29	28.28	19.04	12.03	7.09	11.8	12.8	15.35	21.83	19.91	12.2	7.46
ENSG00000084733.6	189.16	92.89	119.9	100.35	184.57	107.95	57.84	102.72	45.87	58.17	89.73	86.2	92.02	110.8	79.34
ENSG00000084734.4	0.98	2.22	0	1.73	27.09	0.18	0.12	1.63	0.31	0	0	0	0.2	0.31	1.39
ENSG00000084754.6	105.82	106.11	60.9	79.27	117.47	92	86.81	66.4	73.4	94.47	83.53	48.65	70.83	82.93	80.45
ENSG00000084764.6	50.24	17.68	7.26	34.98	119.65	21.91	10.7	21.82	20.22	29.47	11.61	17.37	13.02	13.62	12.01
ENSG00000084774.9	42.98	54.76	31.06	27.69	43.12	28.4	34.04	37.02	19.68	22.97	39.5	16.8	45.18	49.66	36.64
ENSG00000085063.10	344.8	77.61	102.22	467.74	125.48	233.78	131.27	145.58	274.84	408.03	540.7	217.82	300.54	80.8	192.5
ENSG00000085117.7	137.21	7.17	70.95	37.7	9.54	67.47	28.93	25.94	65.93	26.73	32.9	71.3	55.75	12.64	136.69
ENSG00000085185.11	4.86	8.5	5.11	10.11	3.53	6.05	2.13	9.24	6.72	5.54	3.83	4.55	7.94	5.18	3.8
ENSG00000085224.16	7.21	8.62	14.81	16.4	14.37	16.94	5.32	2.76	5.61	1.74	11.46	11.97	8.99	11.35	11.8
ENSG00000085231.9	56.41	54.58	212.72	72.59	71.64	98.47	67	96.09	75.07	105.09	139.82	44.61	109.04	46.2	51.77
ENSG00000085265.6	0	0	0	0	0	0.06	0	0	0	0	0	0	0	0	0
ENSG00000085274.11	5.95	4.81	11.42	10.47	8.75	9.93	5.26	9.25	4.13	3.9	10.47	8.39	5.49	7.4	5.39
ENSG00000085276.13	4.82	7.15	2.91	2.4	2.79	1.72	8.75	0.36	10.34	5.34	19.19	5.12	0.25	0.06	5.31
ENSG00000085365.13	9.39	11.83	20.7	16.93	12.19	14.12	10.89	9.49	10.81	8.16	14.29	11.1	13.37	6.35	7.27
ENSG00000085377.9	13.92	10.26	17.21	18.13	25.51	17.8	10.19	18.44	18.11	17.77	25.69	13.87	25.47	24.33	22.8
ENSG00000085382.7	2.84	3.6	3.92	2.99	20.79	3.62	2.15	4.97	3.83	2.94	6.52	3.84	4.24	6.46	4.35
ENSG00000085415.11	12.83	21.04	24.94	34.62	25.63	11.77	23.24	21.27	17.01	19.25	31.78	18.74	24.19	32.48	36.19
ENSG00000085433.11	5.7	7.28	7.05	5.34	5.65	6.05	5.97	7.99	5.98	5	6.7	7.34	8.12	4.34	6.43
ENSG00000085449.10	20.38	27.64	79.28	23.1	19.34	46.84	35.15	26.19	21.21	17.02	43.13	35.89	45.45	8.99	32.14
ENSG00000085465.11	0.04	1.17	0.18	2.06	1.1	0.57	2.32	0.32	0.34	0.45	0	0.26	0.09	0.68	0.09
ENSG00000085491.11	26.89	19.96	23.58	19.68	26.44	22.76	22.94	35.65	11.26	10.07	17.03	28.36	28.19	23.01	32.94
ENSG00000085511.15	7.35	16.36	15.72	7.5	11.77	13.16	8.71	16.07	7.77	5.37	11.88	13.77	12.73	21.51	15.42
ENSG00000085514.11	0.54	1.47	7.18	0	2.31	0.36	0.4	2.9	1.2	1.01	0	2.32	0.36	2.08	1.3
ENSG00000085552.12	0.11	1.02	0.02	0	0.04	0.02	0.02	0	0.2	0.16	0.08	0.08	0.07	0	0.04
ENSG00000085563.10	17.58	18.26	0	2.78	7.64	8.55	2.18	8.82	3.66	47.17	13	19.69	2.15	13.67	2.45
ENSG00000085644.9	7.17	7.36	8.54	8.55	7.61	5.63	4	6.81	7.96	9.36	5.69	5.95	8.16	6.49	10.15
ENSG00000085662.9	1760.3	1808.1	1981.3	2926	637.74	448.88	1068.2	4005.4	753.97	1239	495.89	1857.3	388.98	2714.6	2407.5
ENSG00000085719.7	51.71	17.12	35.73	47.72	34.58	24.91	17.66	21.94	13.71	11.59	37.62	56.66	38.46	38.97	43.71
ENSG00000085721.8	18.36	22.95	28.98	17.92	17.43	13.07	11.99	21.47	8.15	12.43	16.31	12.94	20.8	19.35	20.7
ENSG00000085733.11	112.93	247.46	153.39	307.2	161.83	247.63	152.09	218.06	146.71	186.46	185.31	159.12	192.93	194.49	123.15
ENSG00000085741.8	0	0.04	1.03	0	0.13	0.08	0.03	0.11	0.15	1.04	0.06	0	0.52	0.2	0
ENSG00000085760.10	30.69	28.87	36.59	23.46	23.49	19.89	17.19	24.15	13.85	17.18	25.52	15.97	21.99	29.19	25.98
ENSG00000085788.9	19.27	24.57	13.44	24.08	23.58	33.18	14.95	19.43	16.36	12.02	31.35	24.56	34.47	45.07	24.03
ENSG00000085831.11	0.64	11.91	1.6	7.11	14.43	4.48	0.75	109.36	0.04	0.74	0.03	16.8	1.5	19.27	1.44
ENSG00000085832.12	10.92	16.11	12.98	15.29	12.84	14.54	6.62	16.46	11.52	7.72	15.79	15.41	12.02	14.6	16.46
ENSG00000085840.8	11.05	5.18	2.74	3.02	9.61	1.66	2.97	4.77	1.39	1.6	10.52	1.14	7.66	9.99	12.06
ENSG00000085871.4	47.52	22.29	7.71	21.12	28.85	17.59	14.02	3.1	9.41	14.6	3.49	21.34	1.35	6.21	8.07
ENSG00000085872.10	28.09	29.96	31.42	26.19	40.11	26.78	32.31	21.47	21.52	23.79	27.2	23.65	29.92	40	18.92
ENSG00000085978.17	54.3	47.34	23.86	32.41	15.93	22.94	12.18	27.05	17.67	16.03	18.71	15.58	28.83	27.56	20.61
ENSG00000085982.9	30.61	30.62	35.7	55.9	9.93	9.12	10.02	19.99	102.64	21.94	26.15	15.97	22.19	17.56	17.05
ENSG00000085998.9	94.41	47.4	38.43	66.13	75.45	62.15	52.04	72.4	55.33	64.9	60.69	70.88	69.32	61.1	73.7
ENSG00000085999.7	13.53	6.61	12.94	4.59	28.98	3.42	5.07	7.81	6.05	5.76	28.8	2.64	25.45	25.88	22.64
ENSG00000086015.16	23.44	14.16	20.68	19.56	29.52	21.86	18.24	24.28	25.02	22.46	44.6	14.91	34.72	17.26	23.21
ENSG00000086061.11	207.49	74.78	43.78	155.34	95.79	119.27	59.4	116.04	106.62	189.63	194.13	150.61	155.83	83.95	216.21
ENSG00000086062.8	168.27	35.66	79.88	44.15	98.74	229.76	27.79	135.16	59.92	44.09	51.17	133.66	63	29.85	98.89
ENSG00000086065.9	79.94	50.9	58.22	60.67	50.87	57.59	27.61	77.1	61.15	73.57	62.49	68.53	59.94	34.43	59.1
ENSG00000086102.14	25.43	14.29	21.13	10.6	15.74	10.99	7.4	30.19	10.64	9.56	15.01	14.68	11.61	8.97	14.15
ENSG00000086159.8	0.03	0.05	0.01	0	0.01	0	0.05	0	0.01	0.24	0	0	0.04	0.07	0
ENSG00000086189.5	30.17	23.66	26.6	29.17	14.24	25.88	18.27	39.02	13.92	14.78	27.55	7.45	32.45	11.42	13.04
ENSG00000086200.12	10.96	8.92	28.34	14.06	10.97	9.11	9.42	12.65	8.55	11	16.63	5.14	14.4	10.26	11.88
ENSG00000086205.12	0	0	0	0	0	0	0	0	0	0	0	0	0	0.17	0
ENSG00000086232.8	75.95	144.57	58.17	54.31	110.6	73.13	59.56	37.75	53.22	29.92	68.71	122.22	76.55	184.28	107.72
ENSG00000086288.7	0	0	0	0	0	0	0	0	0	0	0	0	0	0	0
ENSG00000086289.7	127.21	133.44	79.44	47.74	134.2	130.08	72.73	79.36	4.54	13.85	17.26	116.66	55.02	276.13	91.47
ENSG00000086300.11	13.84	39.93	0.74	25.86	29.15	19	18.48	40.1	0	0.2	0.51	37.48	6.27	19.82	17.91
ENSG00000086475.10	61.54	51.18	86.43	55.66	118.74	96.67	63.64	57.68	66.46	54.42	85.59	35.91	72.2	82.96	116.27
ENSG00000086504.11	150.52	158.13	97.86	99.06	166.06	88.94	106.49	118.89	106	145.79	93.11	108.26	133.89	137.03	156.73
ENSG00000086506.2	0	0	0	0	0	0	0	0	0	0	0	0	4.82	0	0
ENSG00000086544.2	10.9	7.06	5.76	9.77	10.23	6.61	12.47	12.17	9.48	11.17	6.82	9.11	7.89	6.92	5.45
ENSG00000086548.8	0.03	0	0.03	0	0.06	0.05	0.05	0.05	0	0	0	0	0	0.03	0
ENSG00000086570.8	0.88	0.13	64.38	0.07	0.12	0.47	0.61	0.09	0.07	0.27	0.16	0.1	0.16	0.2	0.16
ENSG00000086589.7	30.6	19.43	41.78	32.12	21.17	27.54	38.54	29.76	21.46	22.61	39.47	38.19	37.1	40.94	36.23
ENSG00000086598.6	243.25	252.58	148.5	202.05	260.7	213.37	142.98	245.55	112.45	102.35	258.84	271.45	211.71	210.38	201.44
ENSG00000086619.9	2.21	3.93	0.62	18.83	3.24	8.14	3.53	7.94	3.1	1.27	1.31	9.01	2.8	3.27	1.01
ENSG00000086666.14	58.87	62.47	107.16	83.65	69.31	83.9	79.82	115.15	28.3	27.96	53.52	62.18	62.73	80.88	62.99
ENSG00000086696.6	0	0.2	0.14	0.32	0	0	0.15	0.16	0	1.37	2.53	0	0	0.14	0.06
ENSG00000086712.8	5.71	8.49	7.62	10.36	10.1	4.53	4.29	14.27	3.29	3.55	6.02	5.82	9.54	12.29	7.31
ENSG00000086717.14	0	0.09	0	0	0	0.86	0.03	0.07	0	0	0	0.09	0	0	0
ENSG00000086730.12	1.3	1.12	1.36	5.08	0.62	0.53	0.3	0.5	0.6	0.78	1.17	0.29	6.42	0.64	0.57
ENSG00000086758.11	42.97	52.37	100.76	111.5	88.45	71.82	50.78	90.17	55.48	50.45	91.46	66.57	123.73	66.43	69.79
ENSG00000086827.4	8.4	6.51	5.15	9.67	7.87	7.48	6.54	10.65	7.75	9.26	19.4	6.34	13.24	10.14	11.32
ENSG00000086848.10	16.63	15.62	12.98	16.59	19.37	15.97	18.88	20.11	18.74	15.6	18.68	27.26	18.89	26.96	23.43
ENSG00000086967.9	0.02	0.51	0	0	0.02	0.02	0.02	0	0	0.02	0	0.02	0.04	0	0
ENSG00000086991.8	0	0.06	0	0.11	0	0.63	0	0.12	7.41	2.04	13.68	0.4	0	0	0
ENSG00000087008.11	24.16	7.57	9.47	20.88	5.05	9.05	7.08	17.12	12.65	12.19	10.59	9.82	10.25	13.1	15.73
ENSG00000087053.14	17.53	13.56	15.89	20.07	30.27	23.59	11.9	26.51	21.77	21.5	24.81	25.11	23.89	35.06	20.35
ENSG00000087074.7	50.63	23.75	425.38	63.52	143.24	97.63	85.86	327.74	65	273.51	125.39	101.4	67.73	51.86	42.49
ENSG00000087076.4	29.03	22.15	1.75	7.79	18.88	23.84	12.53	105.37	13.96	23.45	8.47	64.84	41.98	10.64	0
ENSG00000087077.7	218.19	226.94	220.41	84.46	115.76	152.62	141.25	245.65	121.16	232.36	95.58	136.22	92.97	153.06	101.65
ENSG00000087085.9	11.6	24.34	0	0.33	0.15	1.6	0.11	1.69	0.28	0.89	0.29	0.92	1.5	0.63	0.1
ENSG00000087086.9	3878.7	3603.6	6608.6	4545.6	8680.8	5723.6	4327.5	17573	3971.4	6843.7	2984.3	9037.3	4090.4	6505.3	2200.1
ENSG00000087087.14	74.42	79.63	35.69	62.16	57.26	53.92	62.37	50.06	58.7	63.56	90.15	48.18	98.35	84.99	89.11
ENSG00000087088.15	224.38	308.01	240.43	184.88	271.45	363.62	428.91	251.29	156.45	218.59	217.87	315.31	171.43	129.16	112.27
ENSG00000087095.8	4.9	9.2	7.45	8.58	7.16	8.41	7.67	7.59	5.65	5.64	4.97	6.52	6.93	10.81	5.92
ENSG00000087111.16	111.13	105.87	52.34	34.84	60.52	123.06	44.41	50.79	32.81	37.81	42.66	96.12	46.79	93.93	84.12
ENSG00000087116.9	39.39	0	42.62	0	0.89	27.96	16.71	0.45	0.57	0.06	1.78	0.63	23.83	8.79	0.03
ENSG00000087128.5	0	0	0	0	0.19	0	0	0	0	0	0	0	0.1	0	0
ENSG00000087152.11	43	52.52	43.97	56.34	50.26	41.33	32.48	55.47	36.68	35.75	36.66	42.28	48.28	49.43	37.75
ENSG00000087157.14	23.25	46.41	28.66	73.51	34.99	22.1	26.09	28.81	21.42	26.23	32.11	29.54	29.97	23.6	27.53
ENSG00000087191.8	202.61	130.93	209.28	364.11	203.52	161.69	144.98	134.12	80.14	129.8	186.76	77.67	172.73	179.1	224.79
ENSG00000087206.12	9.96	8.63	20.32	18.74	29.12	15.47	16.49	18.11	14.85	16.83	17.06	13.88	17.03	21.84	21.33
ENSG00000087237.6	0.06	0	0.11	0	0	0	0	0	0	0.11	0	0	0	0	0
ENSG00000087245.8	0.9	0	320.17	42.67	0	113.69	213.05	0.89	95.97	34.13	356.01	416.11	62.45	2.17	118.13
ENSG00000087250.4	0	0	0	0	0	0	0	0	0	0	0	3.19	0	0.31	0
ENSG00000087253.7	9.45	0	3.6	6.98	3.6	13.75	5.03	0.01	5.01	4.72	29.14	9.24	8.02	0.99	12.98
ENSG00000087258.9	0.28	0.23	0.08	0.16	0.49	0.06	0.06	0	11.39	1.87	10.72	0.04	3.13	0.05	0.02
ENSG00000087263.12	56.33	54.45	71.4	51.09	33.06	37.58	29.16	39.84	32.33	60.92	83.83	25.17	68.59	48.74	53.86
ENSG00000087266.11	57.26	47.82	47.26	52.23	40.43	54.01	91.78	101.38	17.59	19.72	10.21	100.08	17.8	65.32	68.2
ENSG00000087269.11	21.36	19.09	22.67	45.29	21.33	18.68	25.7	21.19	12.94	25.4	26.58	16.38	34.99	16.28	26
ENSG00000087274.12	115.04	137.94	88.56	177	105.89	142.78	87.36	94.6	153	166.04	116.96	94.49	146.28	116.03	163.98
ENSG00000087299.7	2.62	7.3	5.77	3.32	7.47	2.86	1.43	3.29	3.18	3.52	14.76	2.11	8.99	2.18	11.52
ENSG00000087301.4	1.96	0.43	1.94	0.64	1.45	1.71	2.17	1.06	1.88	1.13	3.04	1.52	1.68	1.03	1.91
ENSG00000087302.4	67.04	49.4	121.99	84.61	110.52	75.2	53.52	65.81	169.94	170.88	180.7	65.72	131.15	70.02	168.1
ENSG00000087303.12	3.2	10.65	61.29	11.09	1.12	0.33	0.16	0.39	55.22	42.67	116.24	5.83	33.09	0.18	88.67
ENSG00000087338.4	14.96	15.82	13.1	8.24	18.56	10.23	11.26	15.77	7.11	4.81	15.39	28.47	10.58	23.97	9.6
ENSG00000087365.10	119.02	98.95	146.54	175.03	129.24	120.53	86.84	128.28	128.6	158.52	234.63	92.92	176.5	168.16	208.81
ENSG00000087448.5	9.19	18.65	15.64	12.67	15.12	10.23	8.06	11.27	7.56	8.86	23.93	7.45	13.38	10.26	6.78
ENSG00000087460.19	747.74	437.91	677.12	534.75	752.97	772	917.54	700.09	1471.1	1208.5	1269.6	1593	894.68	937.53	784.81
ENSG00000087470.13	35.84	52.91	28.16	45.56	38.94	31.29	21.34	34.12	25.53	26.28	55.29	22.32	37.84	40.57	29.86
ENSG00000087494.11	7.46	1.49	12.69	2.1	7.22	5.9	2	38.42	1.8	2.98	6.75	281.59	1	2.14	6.38
ENSG00000087495.12	0	0.03	0	0	0.31	0.05	0.12	0	0.05	0	0.04	0	0	0	0
ENSG00000087502.13	53.19	65.88	38.8	63.72	48.6	43.45	22.44	38.05	48.81	56.85	106.83	59.53	35.27	72.68	49.83
ENSG00000087510.5	3.52	1.73	13.3	0.16	1.47	2.31	0.16	0	0.04	0	2.82	10.21	3.24	0.06	4.25
ENSG00000087586.13	100.73	21.92	123.02	15.2	110.89	37.21	21.59	65.51	53.82	34.69	201.76	7.5	140.79	71.33	131.93
ENSG00000087589.12	0	0.49	0.06	0	0.09	0	0	0.2	0	0.26	0.16	0.03	0.03	0.17	0.02
ENSG00000087842.6	30.38	17.6	51.65	42.59	54.58	41.19	17.92	98.33	21.06	35.69	10.05	11.99	35.71	46.13	8.42
ENSG00000087884.10	28.47	10.39	47.45	29.58	46	85.21	44.92	56.01	63.12	97.71	43.88	44.19	56.62	26.4	60.98
ENSG00000087903.8	5.56	2.38	4.54	1.88	4.55	5.05	7.11	2.53	10.23	9.86	7.49	4.42	4.08	5.82	8.51
ENSG00000087916.7	0	0	0	0	0	0	0	0	0	0	0	0	0	0	0
ENSG00000087995.11	13.99	18.05	23.77	23.56	18	14.26	12.76	22.77	12.38	11.54	15.48	11.38	12.85	17.09	13.09
ENSG00000088002.7	0.22	1.52	0.16	0.4	0.78	0	0	0.15	0.18	0.13	0	0.31	0.88	0.08	0
ENSG00000088035.11	5.01	3.65	3.02	6.73	8.14	4.21	3.5	4.87	2.99	4.8	10.78	2.78	5.91	7.92	8.21
ENSG00000088038.13	43.57	23.3	39.73	30.24	49.44	27.99	30.1	51.24	27.43	31.56	37.25	24.71	39.6	34.74	37.45
ENSG00000088053.7	0.08	0.03	0	0.65	2.15	0.43	0	0.03	0.3	0	0	0	0.81	0.04	0.12
ENSG00000088179.4	11.89	8.06	5.59	4.17	5.65	8.22	3.76	3.63	7.64	2.57	4.95	4.9	4.92	7.33	10.08
ENSG00000088205.8	63.6	69.08	32.71	42.34	47.33	31.98	27	31.15	16.63	15.21	34.49	29.26	37.25	81.03	35.16
ENSG00000088247.11	282.31	211.82	270.9	308.34	159.51	250.76	295.71	250.9	166.81	236.65	243.81	216.43	389.55	317.32	305.22
ENSG00000088256.4	38.73	26.27	41.93	28.41	24.99	37.83	33.09	32.73	63.41	88.22	58.47	29.43	62.21	34.77	49.51
ENSG00000088280.14	12.92	7.11	7.86	5.72	1.86	2.88	0.64	1.18	27.63	10	15.5	1.9	5.51	0.66	10.87
ENSG00000088298.8	29.72	28.6	27.62	38.87	16.87	59.77	23.78	39.31	58.66	54.93	40.34	44.78	48.99	28.66	30.46
ENSG00000088305.14	13.06	4.61	20.34	15.84	21.74	9.58	6.67	19.48	4.92	2.62	7	9.54	16.22	8.14	7.13
ENSG00000088320.3	0	0	1.86	0	0	0	0	0	0	0	0	0	0.09	0	0
ENSG00000088325.11	117.18	27.06	136.44	13.53	122.18	47.89	22.81	83.21	69.24	77.16	243.13	5.96	167.66	97.46	147.62
ENSG00000088340.11	24.78	11.87	2.58	8.72	23.5	32.3	17.69	3.8	115.01	9.48	0.79	38.92	7.05	14.01	11.09
ENSG00000088356.4	34.49	19.83	72.94	25.42	33.79	16.91	32.97	47.39	48.75	63.57	85.42	41.88	59.99	33.38	47.42
ENSG00000088367.16	64.02	28.03	31.23	36.59	25.94	31.87	36.1	27.11	49.9	50.88	39.29	71.32	45.32	37.14	13.55
ENSG00000088386.11	0	0	0	0.09	0.02	0	0.02	0.24	0	0	0	0	0	0	0
ENSG00000088387.13	13.5	11.01	46.14	12.32	11.62	14.02	10.84	15.03	11.89	15.87	26.15	16.86	39.4	10.13	9.09
ENSG00000088448.10	20.5	49.33	48.32	57.09	28.51	76.41	302.57	30.05	36.1	31.69	29.62	52.52	32.48	18.07	13.41
ENSG00000088451.6	11.35	11.49	12.26	8.25	7.62	6.25	8.4	11.43	4.76	5.38	3.98	7.62	5.13	7.94	4.51
ENSG00000088538.12	0.09	0.36	2.42	2.09	1.14	0.14	0.88	0.65	0.29	0.2	0.45	0.36	0.19	1.03	0.44
ENSG00000088543.10	6.42	7.81	15.73	3.37	2.4	4.47	0.35	0.6	15.07	11.34	11.37	0.42	14.73	0	0.58
ENSG00000088682.9	46.03	86.86	65.06	75.05	36.17	32.16	44.34	43.19	37.44	78.26	50.04	32.38	39.7	47.98	48.34
ENSG00000088726.11	0.43	0.26	5.8	0.49	0	0	0.22	0.3	3.14	8.43	0	0	3.49	0.56	0
ENSG00000088727.8	6.82	9.46	8.96	8.79	10.33	9.42	4.75	5.13	13.99	24.93	7.13	6.49	10.21	5.87	8.5
ENSG00000088756.8	1.42	0.61	0	3.55	0.93	0.41	0.87	0.28	0.43	0.07	1.63	0.89	1.72	1.48	5.07
ENSG00000088766.7	15.61	47.76	35.99	19.68	33.93	20.09	32.32	45.96	64.98	58.36	39.22	30.52	47.86	33.29	56.03
ENSG00000088782.4	0	0	0	0	0	0	0	0	0	0	0	0	0	0	0
ENSG00000088808.12	2.31	6.95	3.39	2.5	2.49	4.32	1.11	3.06	6.55	4.23	4.36	3.16	5.83	3.71	7.27
ENSG00000088812.13	10.9	11.73	19.71	13.24	18.64	21.9	15.14	16.62	28.14	16.16	27.3	39.34	20.63	12.11	20.61
ENSG00000088826.13	22.34	27.22	29.33	36.79	40.42	35.61	94.3	67.84	68	45.64	56.56	69.57	133.86	14.87	93.82
ENSG00000088827.8	0.04	0	0	0	0.02	0	0.01	0.06	0.04	0.03	0	0	0	0	0
ENSG00000088832.10	226.79	127.36	434.09	241.34	282.78	339.2	300.01	265.51	489.03	582.35	637.27	344.74	497.47	197.56	256.04
ENSG00000088833.13	67.26	56.68	87.95	81.03	76.53	77.46	66.37	83.87	122.92	187.8	117.94	77.54	147.61	70.6	108.81
ENSG00000088836.8	0.15	12.54	0.17	0.06	0.73	1.11	0.4	2.2	5.62	7.58	5.78	0.05	2.25	1.66	0.02
ENSG00000088854.11	1.8	6.18	8.57	3.11	4.6	7.55	4.07	17.69	9.9	6.85	7.84	10.97	6.29	3.85	5.65
ENSG00000088876.7	2.41	6.49	12.03	5.9	6.96	4.81	6.59	11.01	7.57	6.09	9.76	10.8	11.3	5	6.87
ENSG00000088881.16	7.22	28.3	0.1	0.43	26.11	1.38	15.11	9.74	47.29	17.72	5.91	11.91	15.42	10.17	0.63
ENSG00000088882.7	0	0.08	0	0	0	0	0	0	0.03	0	0.13	0	0.52	0.67	0
ENSG00000088888.13	20.79	28.99	53.92	24.91	26.01	29.39	32.42	47.12	54.98	71.8	51.32	53.64	51.79	31.67	33.67
ENSG00000088899.10	1.04	13.64	1.29	5.4	2.1	3.45	2.61	2.41	15.76	20.32	6.47	4.01	5.5	4.28	3.53
ENSG00000088926.9	0	0.02	0	0	0	0	0	0.2	0	0	0	0	0	0.06	0
ENSG00000088930.6	47.14	45.76	42.15	28.33	38.92	45.07	34.06	37.58	48.04	38.17	67.83	42.59	68.95	60.51	44.9
ENSG00000088970.11	5.61	2.05	12.06	3.47	4.85	7.09	5.65	3.31	18.35	11.75	9.66	10.63	5.79	5.39	6.21
ENSG00000088986.6	671.83	439.94	412.56	529.41	481.04	447.95	375.55	469	557.7	812.03	772	506.27	690.55	601.63	632.73
ENSG00000088992.13	0	31.36	0	0	1.24	0.11	3.43	0	0	0	0	0	0	0.87	0
ENSG00000089006.12	118.54	78.16	171.04	55.93	97.97	95.42	87.72	112.22	147.12	124.49	202.06	51.6	121.46	104.07	100.35
ENSG00000089009.11	1260.7	2228.9	1383.2	1399.9	931.42	1316.4	2559.7	1731.2	1866.8	1686	1277.2	1525.8	1284.2	1111	1514.4
ENSG00000089012.10	0	0.11	0	0	0.15	0	0	0.83	0.28	0.97	0	0	0	0	0
ENSG00000089022.9	24.7	39.31	30.39	25.21	28.28	15.44	16.08	40.37	19.73	22.63	22.93	20.75	29.59	37.74	20.89
ENSG00000089041.12	1.15	2.22	2.08	1.1	1.81	2.5	0	0.87	0.73	0.51	0.85	0.78	0	0.14	0.22
ENSG00000089048.10	4.61	6.82	18.85	5.73	7.89	8.68	6.67	6.74	10.97	8.19	13.57	10.08	6.42	10.34	7.53
ENSG00000089050.10	18.75	14.74	18	8.64	17.39	15.15	14.77	19.07	13.96	12.47	26.08	12.16	17.79	14.08	12.63
ENSG00000089053.8	60.04	88.75	62.15	90.69	70.19	54.65	51.19	67.59	60.05	67.49	83.17	52.02	62.21	78.62	53.96
ENSG00000089057.10	7.95	9.11	19.6	8.15	16.94	7.55	8.55	9.98	7.68	15.32	11.21	13.97	13.36	8.17	6.47
ENSG00000089060.7	14.64	13.49	11.38	10.5	7.82	9.97	6.9	28.59	10.29	9.6	8.63	19.6	10.82	6.72	11.83
ENSG00000089063.10	34.4	65.17	151.88	81.6	110.98	107.33	82.6	155.17	177.24	232.51	177.98	134.56	100.64	100.11	59.02
ENSG00000089091.12	1.83	6.23	2.43	1.82	2.85	1.27	2.45	1.39	3.45	3.56	3.08	2.16	1.64	3.8	1.74
ENSG00000089094.12	9.64	20.84	5.34	11.59	20.99	9.72	16.85	9.22	9.81	10.16	14.71	23.4	18.76	11.32	22.68
ENSG00000089101.13	0.08	0.22	0.35	0	0.31	0.08	0	0.04	0.12	0	0	0.04	0.29	0	0
ENSG00000089116.3	0	0.18	0	0	0	0.05	0	0	0.07	0	0	0	0	0	0
ENSG00000089123.11	6.81	5.11	7.11	3.13	3.77	5.81	3.94	8.44	4.5	6.61	5.45	5.57	5.28	4.52	3.66
ENSG00000089127.8	9.35	20.27	0.93	8.56	6.7	41.65	10.75	1.87	1.08	12.74	0.49	10.87	1.35	1.57	1.38
ENSG00000089154.6	50.95	86.15	45.81	53.13	69.74	46.11	49.15	59.41	28.34	27.14	42.41	40.15	48.53	70.95	37.88
ENSG00000089157.11	1873.8	3926.4	3053.9	2254	2435.4	1935.2	4219.9	3151.7	3151.3	2356.6	2204.4	2820.4	1809	2755.1	2404.7
ENSG00000089159.11	153.31	71.04	142.82	101.21	99.58	76.08	80.67	113.3	69.68	73.01	164.07	117.33	181.56	85.63	97.09
ENSG00000089163.4	0.39	0.58	0.56	0.9	0	1.97	1	0.06	2.97	2.13	0.69	1.17	0.7	0	0.24
ENSG00000089169.10	0	0	0.03	0	0	0	0	0	0	0	0	0	0	0.21	0
ENSG00000089177.13	8.5	3.9	7.9	3.56	5.14	9.74	2.97	7.81	5.09	5.69	3.56	7.28	6.09	5.25	5.28
ENSG00000089195.10	6.98	11.39	37.25	8.26	14.09	13.32	12.02	16.29	15.8	22.97	28.83	9.38	18.68	12.22	13.11
ENSG00000089199.5	0	1.85	0.19	0.04	0.32	0.07	0.15	0.07	0.27	0.48	0.29	0.06	2.96	0.18	0
ENSG00000089220.4	91.52	206.88	229.39	162.38	164.5	223.03	362.6	104.93	160.59	220.9	146.76	211.2	149.64	103.67	116.61
ENSG00000089225.15	0	0	0	0	0	0	0	0	0.02	0	0.12	0	0	0	0
ENSG00000089234.11	6.18	13.93	11.8	10.13	5.6	6.65	7.5	13.18	9.24	8.92	11.13	9.04	8.27	9.16	5.77
ENSG00000089248.6	74.91	210.06	265.31	149.68	96.61	143.97	190.81	182.97	142.79	190.76	111.39	132.05	131.91	137.54	102.54
ENSG00000089250.14	0	0	0	0	0.08	0	0	0.01	0	0	0	0	0	0.02	0
ENSG00000089280.14	609.13	450.8	214.45	339.52	344.47	312.32	319.37	195.8	226.56	194.25	384.48	212.18	400.94	490.97	495.63
ENSG00000089289.11	31.58	35.76	21.94	34.51	21.42	32.66	43.56	41.86	43.11	39.99	26.56	54.39	46.36	22.4	49.33
ENSG00000089327.10	365.29	78.66	192.13	132.2	195.56	307.57	295.76	105.94	166.08	193.13	198.6	182.15	206.15	109.73	308.57
ENSG00000089335.16	18.35	4.27	14.2	8.4	22.41	11.92	15.98	16.4	3.9	3.84	7.17	18.64	3.09	9.53	9.44
ENSG00000089351.10	107.17	42.03	47.29	46.7	66.56	47.88	56.47	77.09	68.99	53.16	44.01	58.5	38.55	60.93	43.79
ENSG00000089356.12	0.52	0	0.07	0.08	0	0	0.21	1.03	0.69	0	0	0.25	0	0.62	0.22
ENSG00000089472.12	0.02	0.01	0	0	0	0	0	0	0	0	0.17	0	0	0	0
ENSG00000089486.12	66.93	2.83	0.1	3.9	0.26	7.34	33.96	13.15	11.03	13.69	5.68	4.92	31.43	1.36	6.64
ENSG00000089505.13	24.69	4.02	0.22	10.93	11.27	26.46	22.74	1.2	2.25	4.95	9.72	16.09	8.97	6.62	6.54
ENSG00000089558.4	0.53	0.18	0.04	0.02	0	0.04	0.03	0	0.18	0.02	0	0.04	0.37	0.02	0
ENSG00000089597.12	170.73	152.33	216.53	259.25	193.85	296.75	167.99	273.19	231.43	190.8	318.66	292.07	198.34	268.16	282.19
ENSG00000089639.6	15.76	7.51	14.24	8.73	6.09	15.97	6.64	3.96	10.4	9.61	3.2	13.71	9.84	8.43	8.66
ENSG00000089682.12	8.49	6.41	12.56	8.69	11.98	7.37	7.65	5.14	2.56	1.64	6.79	14.59	7.67	6.7	5.48
ENSG00000089685.10	100.22	24.81	98.27	15.4	106.68	32.48	28.09	77.42	28.78	30.41	110.85	3.1	83.7	106.18	131.15
ENSG00000089692.4	1.1	0.79	0.04	0.11	0.05	0.15	0.41	0.05	2.9	1.18	1.1	0.32	1.6	1.31	1.03
ENSG00000089693.6	290.65	294.02	155.66	233.68	193.7	161.68	195.75	218.46	247.19	310.64	283.04	177.34	201.92	303.05	219.26
ENSG00000089723.5	1.35	3.81	0.88	5.78	4.17	3.6	6.08	0.89	2.71	1.79	1.33	0.98	7.24	1.32	4.21
ENSG00000089737.11	41.52	44.95	52.31	50.81	31.61	35.51	37.4	30.41	81.5	81.1	119.97	27.13	50.4	70.56	76.32
ENSG00000089775.7	2.07	5.9	6.78	4.47	5.09	3.03	2.01	5.85	6.23	4.54	5.3	4.78	2.7	3.46	4.72
ENSG00000089818.12	12.73	18.22	15.95	26.22	16.42	14.68	8.34	18.57	9.23	13.34	23.35	10.04	11.38	13.24	8.26
ENSG00000089820.11	5.3	3.43	2.55	3.7	8.91	1.5	1.03	3.59	0.81	1.98	0.44	4.3	4.01	1.41	0.96
ENSG00000089847.8	1.78	0.44	0.57	0.25	0.45	0.41	0.59	0.34	0.53	0.43	0.04	0.83	0.25	0.5	0.18
ENSG00000089876.7	26.72	35.11	30.55	34.07	33.85	28.58	25.71	20.29	15.35	13.97	17.07	28.22	25.25	20.85	29.04
ENSG00000089902.8	4.79	7.64	9.53	5.75	5.54	3.57	3.35	6.68	10.28	5.81	19.56	6.39	16.29	6.32	16.83
ENSG00000089916.13	12.99	29.05	15.6	12.07	22.54	15.39	10.64	14.34	4.48	8.39	23.96	12.71	25.5	15.21	24.49
ENSG00000090006.13	218.44	142.62	86.67	94.78	185.88	30.46	3.1	1.98	126.88	64.11	53.83	13.12	70.97	10.32	106.47
ENSG00000090013.5	536.17	120.41	161.26	108.79	303.89	164.65	146.37	306.42	95.22	170.3	87.28	111.95	128.67	92.74	94.69
ENSG00000090020.6	11.3	10.53	10.77	14.53	9.69	12.89	4.95	17.87	11.99	28.32	19.16	6.07	15.26	5.85	12.95
ENSG00000090054.9	103.97	54.82	52.31	40.02	82.6	46.66	24.06	96.24	31.36	32.31	63.03	51.62	57.32	55.44	50.61
ENSG00000090060.13	43.27	64.68	70.79	73.3	69.77	50.58	31.6	47.31	96.44	43.49	113.81	51.61	104.1	67.81	117.71
ENSG00000090061.13	17.9	22.96	15.71	29.17	20.66	22.24	10.93	33.62	29.95	26.59	43.78	17.46	33.53	23.04	47.05
ENSG00000090097.16	21.53	12.91	10.97	15	9.55	14.58	5.46	9.69	57.61	66.51	41.15	11.32	47.61	13.9	25.05
ENSG00000090104.7	0	0	0	0	0	0.81	0	0	0	0	0	0	0	0	0
ENSG00000090238.7	22.27	20.56	13.38	44.17	9.99	18.8	58.4	20.42	93.39	39.26	10.26	26.71	1.2	24.24	2.22
ENSG00000090263.11	129.76	162.54	220.79	145.26	102.89	91.61	79.17	207.22	91.14	78.92	63.83	110.79	114.31	113.8	111.7
ENSG00000090266.8	548.52	438.72	479.35	477.66	392.72	523.17	385.73	964.99	266.33	249.65	258.3	402.14	412.54	418.21	423.23
ENSG00000090273.9	135.02	105.23	134.86	192.33	138.86	90.85	70.27	126.46	106.91	157.28	203.56	60.15	215.04	86.91	227.05
ENSG00000090316.11	81.98	45.69	33.21	83.62	39.88	70.24	64.21	40.14	47.98	54.76	56.99	56.96	78.57	63.28	92.49
ENSG00000090339.4	77.96	2.12	36.96	21.01	0.02	73.12	25.16	62.47	10.18	10.62	0.22	238.32	9.76	5.81	102.61
ENSG00000090372.10	62.69	49.61	76.55	53.35	111.95	47.16	40.6	90.53	60.72	80.98	79.72	33.78	74.03	84.55	63.71
ENSG00000090376.4	0.09	0.01	0.56	0.54	0.05	0	0.02	0.01	0.03	0.01	1.17	0.01	0.35	0	0
ENSG00000090382.2	0	0	0	0	0.06	0	0	0	0	0	0	0	0	0	0
ENSG00000090402.3	0	0	0	0	0	0	0	0	0	0	0	0	0	0	0
ENSG00000090432.5	25.75	14.83	14.86	21.96	15.8	17.78	11.43	26.6	15.16	30.63	35.21	15.9	28.71	17.56	38.21
ENSG00000090447.7	14.41	22.55	10.48	12.18	14.69	6.58	11.45	14.44	8.7	7.93	11.08	11.48	10	12.42	14.92
ENSG00000090470.10	8.23	14.92	20.18	16.35	16.89	9.55	10.03	23.99	12.46	9.18	24.02	17.92	13.8	21.9	15.31
ENSG00000090487.6	42.47	51.84	90.75	67.54	48.15	61.06	42.41	131.18	53.16	65.46	79.19	60.11	81.35	83.15	47.9
ENSG00000090512.7	0	1.1	0	0.31	0	0	0	0	0	0	0	0	0	0	0
ENSG00000090520.6	81.2	36.91	111.93	175.12	75.29	135.29	58.38	119.87	152.62	108.51	186.67	124.49	124.75	100.46	134.1
ENSG00000090530.5	115.91	29.72	80.85	65.04	107.35	131.69	59.51	20.76	27.8	34.81	31.54	108.05	87.86	24.11	78.2
ENSG00000090534.13	0.26	0.1	0.06	0	0.04	0.08	0.09	0.08	0	0.08	0.08	0	0	0.1	0
ENSG00000090539.11	0.59	1.76	0	0.03	0.15	0	0.22	0.47	0.27	0	0.18	0	0.05	0	0
ENSG00000090554.8	3.68	6.29	13.09	6.28	3.72	4.99	8.38	7.05	10.55	13.3	5.84	4.79	2.14	3.18	4.56
ENSG00000090565.11	23.51	46.89	17.98	22.1	32.61	17.51	10.11	33.19	24.14	30.26	24.76	0.43	25.87	25.13	25.83
ENSG00000090581.5	78.76	119.57	63.67	75.95	44.34	70.38	111.53	55.32	69.5	83.83	54.67	104.53	48.25	74.06	67.18
ENSG00000090612.16	7.12	12.35	8.34	4.49	4.81	4.78	3.33	7.64	7.24	3.07	6.08	6.48	2.33	7.15	3.99
ENSG00000090615.8	37.6	34.51	37.86	40.27	55.28	34.57	32.21	59.05	49.51	33.92	48.24	45.46	34.01	46.01	29.25
ENSG00000090621.9	169.43	170.67	94.47	121.84	109.58	91.99	115.22	187.5	127.94	117.01	188.81	114.47	120.59	144.97	211.35
ENSG00000090659.13	0	0	2.83	0	0	0.13	0.29	0.02	0	0	0	0.19	0	0	0
ENSG00000090661.7	47.43	22.59	60.91	15.25	9.18	20.93	15.51	18.45	10.18	5.07	2.35	0.97	29.51	17.4	0.13
ENSG00000090674.11	14.78	10.83	39.73	33.89	8.46	38.39	23.67	11.75	13.3	45.6	36.43	16.96	37.25	14.75	13.47
ENSG00000090686.11	14.71	21.6	26.12	26.09	31.39	24.42	10.12	26.33	21.53	15.09	42.36	15.72	27.58	24.85	30.46
ENSG00000090776.5	41.97	1.07	3.4	2.53	2.26	4.2	1.4	3.56	9.97	14.43	7.29	5.72	36.42	7.73	12.7
ENSG00000090857.9	13.68	37.2	20.47	15.79	9.61	10.35	10.82	9.37	14.67	19.81	36.52	17.14	9.96	40.2	10.99
ENSG00000090861.11	103.54	171.05	272.92	112.62	112.97	111.1	75.02	314.78	269.48	324.2	178.71	89.61	164.73	197.13	154.43
ENSG00000090863.7	101.19	53.35	63.18	91.48	51.32	64.34	33.23	51	106.6	114.05	116.85	102.64	57.06	98.5	91.59
ENSG00000090889.10	24.47	5.42	24.55	4.1	27.96	11.5	6.24	20.66	6.75	7.79	33.34	1.03	56.65	25.97	73.69
ENSG00000090905.13	30.4	32.06	25.34	24.09	19.74	14.47	11.51	15.49	9.33	7.47	20.48	16.22	21.31	22.91	19.63
ENSG00000090920.9	0.25	0.1	0.02	0.05	0.07	0.11	0.62	0.16	0.03	0.02	0.04	0.03	0.17	0.04	0.21
ENSG00000090924.10	11.72	17.19	17.02	9.44	10.28	17.54	10.4	5.79	33.8	24.41	20.13	8.1	27.12	8.69	10.9
ENSG00000090932.6	3.59	1.74	0.08	2.1	4.04	0.32	0	0.27	3.09	5.04	2.16	0	6.5	0.54	0.35
ENSG00000090971.4	45.29	57.49	34.26	24.59	51.33	35.08	7.71	26.56	44.47	55.89	26.45	14.84	29.9	36.25	7.77
ENSG00000090975.8	14.36	14.5	6.74	11.22	11.56	14.69	10.05	14.37	1.09	2.14	5.04	10.43	12.09	14.01	7.19
ENSG00000090989.13	13.8	13.11	21.03	22.08	7.41	16.82	11.9	13.04	13.61	11.48	15.44	11.18	11.9	11.95	12.27
ENSG00000091009.6	8.95	9.37	13.44	13.15	8.63	10.37	8.1	8.86	4.01	3.69	11.32	7.99	12.2	19.82	11.73
ENSG00000091010.4	0	0.07	0.08	0.09	0	0	0.43	0.2	0.07	0.07	0	0	0.07	0.18	0.13
ENSG00000091039.12	12.49	38.37	48.88	21.39	34.04	25.38	13.93	23.12	7.94	6.97	37.1	31.62	15.24	52.1	13.76
ENSG00000091073.15	47.66	75.9	28.07	17.12	12.75	19.04	11.73	20.7	10.68	14.96	11.22	15.06	17.51	15.34	27.73
ENSG00000091106.14	0.09	0.12	0.05	0.11	0.27	0.3	0.07	0.08	0.08	0.18	0	0.05	0	0.16	0.13
ENSG00000091127.9	14.7	33.6	10.93	10.34	17.84	16.02	12.09	17	10.97	7.04	11.12	10.53	15.88	36.69	17.7
ENSG00000091128.8	0.19	0.06	0	0.33	0.14	0.04	0.05	0	0	0	0	0.14	0	0	0
ENSG00000091129.15	14.89	5.02	7.42	1.49	40.98	0.91	0.81	80.41	0.21	1.07	1.05	0.84	0.1	124.05	0.24
ENSG00000091136.9	187.82	328.31	52.46	237.78	321.95	213.23	169.96	183.21	214.8	170.43	113.77	243.32	94.22	263.13	109.2
ENSG00000091137.7	0.33	0.05	0.57	0.19	0.29	0	0.05	0.44	0.12	0.19	1.94	0.41	0.04	0.38	0.13
ENSG00000091138.8	0	0	0.31	0	0	0	0	0.08	0	0.03	0	0	0	0	0
ENSG00000091140.8	77.35	82.09	109.48	62.58	56.08	52.78	25.21	97.19	56.83	64.71	57.61	41.04	32.37	74.68	60.75
ENSG00000091157.9	2.94	3.77	8.36	4.27	2.13	2.99	2	3.15	1.39	1.26	3.89	3.35	5.24	3.66	3.92
ENSG00000091164.8	44.27	32.65	57.3	60.41	44.36	33.8	54.39	40.37	30.84	28.65	42.87	35.08	71.98	92.67	64.71
ENSG00000091181.15	0	0	0	0	0	0	0	0	0	0	0	0	0	0	0
ENSG00000091262.10	3.06	6.34	0.56	3.42	0.03	0.43	0.09	0.81	1.98	1.42	0.38	2.89	0.64	0.17	1.93
ENSG00000091317.7	19	20.76	22.14	22.39	26.71	18.81	9.71	13.06	31.72	46.65	64.25	16.27	34.11	16.89	35.15
ENSG00000091409.10	22.56	8.03	13.51	10.98	28.28	4.9	4.34	3.03	11.36	7.94	88.15	3.71	80.52	10.09	14.04
ENSG00000091428.13	0.02	0	1.15	0.09	0.33	0	0.91	0.31	0.58	0	0.28	2.32	0.68	0.82	0.25
ENSG00000091436.12	33.31	30.89	24.75	32.84	27.63	16.7	7.45	21.33	24.04	12.86	37.72	16.88	25.63	57.31	23.57
ENSG00000091482.5	1.4	0	2.72	0.44	2.56	0.23	0	0.27	0	0	0	0	0	0.29	0
ENSG00000091483.6	83.75	43.67	49.97	85.67	74.31	57.45	50.56	44.6	49.96	77.7	75.77	30.38	54.85	84.04	72.04
ENSG00000091490.6	102.38	75.35	47.08	156.21	61.78	30.08	13.85	86.98	32.11	20.03	7.7	45.78	3.98	88.89	42.84
ENSG00000091513.10	0.6	0.03	0.02	0	0.03	0	0.58	0.1	0.64	0.05	0	0.77	0.03	0.13	0
ENSG00000091527.11	102.31	123.36	192.64	169.56	95.63	94.38	99.49	223.37	68.36	79.75	115.21	183.61	136.32	175.62	156.78
ENSG00000091536.12	1.58	1.81	0	0.03	0.76	1.16	0.02	0.09	0.03	0.14	0	0	0	0.01	0.02
ENSG00000091542.8	87.28	46.61	46.84	44.45	44.85	54.63	56.15	44.45	47.63	44.44	54.71	79.05	75.99	40.39	62.64
ENSG00000091583.6	0.5	0	0.08	0.09	0	0.94	0	0.13	0	0	0	0	0.07	0	0.06
ENSG00000091592.11	1	41.45	29.39	12.5	3.98	24.16	6.37	0.52	96.6	83.83	161.87	39.86	23.42	0.92	3.18
ENSG00000091622.11	11.2	12.58	15.72	4.53	3.21	1.91	0.56	0.98	0.63	0.91	0.96	3.26	1.28	1.53	3.57
ENSG00000091640.3	77.58	91.36	46.61	61.88	36.63	56.95	73.45	25.71	69.4	70.12	45.43	35.85	55.14	29.52	58.38
ENSG00000091651.4	36.71	22.88	36.43	17.25	19.66	11.96	14.11	34.59	15.48	26.24	72.94	5.93	50.26	46.19	51.63
ENSG00000091656.11	2.96	21.66	4.9	8.41	0.18	3.74	1.78	3.08	2.42	1.69	9.89	4.99	4.32	12.95	6.17
ENSG00000091664.7	0	0	0	0	0	0	0	0	0	0	0	0	0	0	0
ENSG00000091704.5	0	0	0.04	0	0	0	0.17	0	0.23	0.04	0	0.12	0	0	0
ENSG00000091732.11	34.01	31.98	23.72	23.47	25.19	21.51	26.56	49.8	17.19	20.66	16.22	32.43	22.1	43.03	29.4
ENSG00000091831.17	0.06	0.44	0.07	0.16	0.17	0.12	0.07	1.22	0.42	0.04	0.16	0.29	0.06	0.13	0
ENSG00000091844.3	1.2	4.27	1.89	6.99	6.37	1.84	1.73	10.05	0.73	0.2	2.91	8.6	3.44	7.82	3.63
ENSG00000091879.9	0.03	0.06	0.01	0	0.01	0.03	0	0	0.05	0	0.04	0.01	0.02	0.03	0
ENSG00000091947.5	46.71	35.36	59.08	33.19	51.05	41.98	39.6	43.62	24.63	24.9	26.31	42.16	30.22	36.88	42.19
ENSG00000091972.14	0	0	0	2.86	0.26	0	0.09	0.11	15.86	8.16	4.26	0	0.22	0.47	0.03
ENSG00000091986.11	107.5	137.75	86.87	29.14	0.12	40.16	4.19	1.62	250.37	111.71	276.2	13.28	46.98	90.41	171.88
ENSG00000092009.6	0	0	0	0	0	0	0	0	0	0	0	0	0	0	0
ENSG00000092010.10	111.21	251.5	134.12	156	173.25	146.98	162.27	169.21	213.71	263.36	124.64	139.22	77.65	183.33	310.55
ENSG00000092020.6	9.45	7.27	43.96	23.24	14.28	10.05	10.99	7.71	29.21	37.49	34.86	15.06	13.2	9.72	27.21
ENSG00000092036.12	18.72	65.04	25.96	16.33	35.19	13.75	20.63	20.21	37.44	22.72	47.69	10.79	23.23	33.75	37.98
ENSG00000092051.12	0	0.03	0.04	0.04	0	0	0.01	0.06	0	0	0.09	0	0.35	0.02	0.03
ENSG00000092054.12	0	0.01	0	0	0	0.01	0	0	0	0.01	0	0	0	0	0
ENSG00000092067.5	0	0	0	0	0	0	0	0	0	0.05	0	0	0	0	0
ENSG00000092068.14	1.86	0	2.37	0.13	0.09	0.21	0	0.6	0.95	1.34	1.1	0.03	0.02	0.32	0.09
ENSG00000092094.6	14.44	10.72	31.68	13.91	14.04	13.31	19.18	14.39	7.65	13.8	20.53	8.35	28.11	6.17	20.24
ENSG00000092096.10	13.46	4.13	2.27	0.9	4.77	4.82	3.45	0	8.63	2.66	5.31	5.21	10.89	3.68	0.2
ENSG00000092098.12	35.87	45.94	60.38	46.18	26.85	23.14	18.37	27.74	50.88	67.6	61.36	24.82	47.79	22.73	53.34
ENSG00000092108.16	18.9	18.48	39.76	31.99	20.26	24.09	18.36	18.01	43.2	38.71	56.34	21.61	26.43	35.37	38.68
ENSG00000092140.10	7.65	4.61	14.3	3.9	7.76	5.05	2.45	4.38	5.03	3.2	20.82	3.11	8.54	5.7	14.7
ENSG00000092148.8	30.42	48.78	51.04	26.58	42.81	28.27	21.8	30.74	28.21	27.19	61.23	26.9	39.56	36.99	37.46
ENSG00000092199.13	430.26	468.52	526.62	352.1	378.29	376.11	326.64	418.64	294.91	257.83	412.27	233.3	529.28	422.25	695.01
ENSG00000092200.8	0.04	0	0	0	0	0	0.03	0	0	0	0	0	0	0	0
ENSG00000092201.5	49.94	73.44	66.33	36.25	55.56	28.15	27.32	32.37	47.62	50.95	123.68	25.91	72.17	43.91	100.62
ENSG00000092203.9	21.22	21.69	23.53	21.27	20.43	19.29	11.51	25.53	30.37	36.1	47.01	28.14	38.37	22.06	36.39
ENSG00000092208.12	12.8	10.29	14.92	6.38	18.52	5.2	3.73	11.71	14.16	13.26	25.44	8.06	19.53	10.31	23.4
ENSG00000092295.7	0.38	0.23	0.55	0.66	0.53	0.67	1.46	1.01	0.98	0.28	0.57	0.28	0.46	0.92	1.04
ENSG00000092330.11	16.06	23.31	30.62	21.63	20.77	15.2	9.58	24.2	30.76	33.15	42.47	24.13	29.86	24.83	31.42
ENSG00000092345.9	0	0	0	0	0	0	0	0	0.04	0	0	0	0	0	0
ENSG00000092377.9	0	0	0	0	0	0	0	0	0	0	0	0.03	0.06	0	0
ENSG00000092421.12	1.09	19.26	0.42	1.29	3.06	12.43	57.44	15.78	0.42	3.83	0.95	43.41	0.85	55.45	5.06
ENSG00000092439.9	11.19	15.81	34.28	8.58	14.86	13.58	11.07	13.94	19.74	15.07	44.8	15.84	11.31	14.12	7.35
ENSG00000092445.7	25.07	5.96	22.43	8.13	21.73	16.39	13.17	40.1	5.06	6.81	18.96	9.7	14.73	19.16	18.73
ENSG00000092470.7	5.46	6.45	15.03	4.52	21.22	5.31	7.9	11.57	14.01	14.15	48.2	4.81	13.59	20.33	20.79
ENSG00000092529.18	0.89	0.87	2.07	0.53	0.6	0.59	0.43	0.04	0.39	0.74	0.11	0.45	0.17	0.42	0.08
ENSG00000092531.5	33.89	29.79	41.62	36.3	26.5	52.29	34.57	36.23	21.02	17.19	39.42	71.07	50.15	51.03	27.8
ENSG00000092607.9	0.88	2.06	10.41	8.09	0.09	4.52	0.27	1.85	0.03	0	0.04	7.05	3.13	2.62	4.57
ENSG00000092621.7	132.41	55.48	273.41	34.78	46.35	1.37	1.2	134.69	172.32	370.74	121.28	6.88	78.53	96.87	0.12
ENSG00000092758.11	0.1	0.46	5.2	0	0.3	0.18	0.42	1.12	3.69	4.16	0.91	0	2.2	0.44	0
ENSG00000092820.13	63.28	148.52	150.61	60.16	103.65	143.57	58.02	196.12	87.9	77.84	163.06	66.4	195.43	136.23	188.85
[truncated: 55,821 more rows]

## Sheet: TPM-UQ-log2
gene_name	sample_A498	sample_ACHN	sample_BFTC_909	sample_Caki_1	sample_Caki_2	sample_KMRC_1	sample_KMRC_2	sample_KMRC_20	sample_RCJ41M	sample_RCJ41T1	sample_RCJ41T2	sample_UOK127	sample_UOK276	sample_VMRC_RCZ	sample_s786_O
7SK	13.0051	14.2602	14.4409	15.4734	12.6636	14.329	13.6862	15.1181	14.6507	15.0512	14.1375	14.8129	13.3104	15.8002	14.1774
A1BG	5.11212	8.65805	11.9744	11.8803	6.35296	0	5.60141	5.26775	13.0412	12.8944	12.1227	12.2222	12.6636	10.1509	2.11179
A1BG-AS1	4.91898	7.27328	9.4987	9.36577	5.68884	5.92203	4.30246	5.54641	9.6245	9.60559	9.19103	8.17493	9.45517	6.98032	0
A1CF	6.3039	0	0.940443	0	1.55852	0	1.28743	1.11947	0	0	0	1.09954	0	2.65715	0
A2M	5.15662	0	3.97323	5.46586	0	0	0	0	0	5.27914	6.26651	0	0	0	0
A2M-AS1	4.755	6.62259	6.60744	6.67965	4.48548	2.15068	2.41218	3.00649	0	0	3.91373	0	5.8968	0	3.45507
A2ML1	0	2.98122	0	0	0	2.15068	0	0	0	0	0	0	0	0	0
A3GALT2	0	0	0	0	0	0	0	0	0	0	0	0	0	3.9875	3.59386
A4GALT	11.5953	11.2133	10.3348	10.4361	7.60422	9.6751	11.47	6.51248	11.6855	10.7607	9.4354	10.2799	11.0941	8.70437	11.2687
A4GNT	4.10864	7.60799	0	5.19524	6.57528	5.19182	0	3.37593	4.71965	4.12047	4.61189	2.74723	0	6.72922	0
AAAS	11.9293	12.4696	12.4131	12.3203	12.8342	11.8219	12.1494	12.284	12.7304	12.8723	12.5604	11.9483	12.199	12.6053	12.4845
AACS	11.2377	11.5983	10.7137	10.7511	10.531	10.63	11.0095	10.9618	11.119	10.856	10.2807	10.9508	10.829	11.2135	10.5297
AACSP1	4.35767	0	0	0	1.97022	4.27416	7.0614	3.203	2.87522	0	5.52444	5.27479	3.35752	3.0757	0
AADAC	8.04588	0	0	2.90294	3.96268	0	0	0	7.30525	8.82162	8.82387	0	8.43598	0	0
AADACL2	0	0	0	0	0	0	0	0	0	0	0	0	0	1.643	0
AADACL3	0	0	0	0	0	0	3.26986	0	0	0	0	0	0	3.2468	0
AADACL4	2.90699	2.56709	0	0	0	0	0	0	3.63306	0	0	0	0	0	0
AADACP1	8.59507	0	0	0	0	0	0	0	3.30334	8.08141	8.91641	0	8.84353	0	0
AADAT	9.18417	9.00647	8.17793	8.74364	8.54898	9.31621	9.02562	8.28971	6.67799	8.17251	8.82088	7.48612	9.52123	8.42133	8.26044
AAED1	10.264	9.91959	10.1696	9.72917	10.1339	10.2128	9.33658	11.4331	9.27497	9.38933	9.59441	10.3308	10.4824	8.59377	10.5671
AAGAB	11.2786	11.4522	11.7391	11.2279	10.8189	11.2247	10.9933	12.0411	10.5884	11.2247	11.1863	11.0798	11.6291	11.2592	12.0597
AAK1	10.6835	10.9115	10.8216	10.3166	9.86859	10.7549	10.9871	11.4214	9.26014	9.4889	10.5526	10.2693	11.2592	10.2833	9.92348
AAMDC	11.5913	10.0009	12.0908	11.6418	12.1279	13.2546	12.6604	12.6815	12.966	13.589	12.0075	12.3024	12.5068	11.453	12.7215
AAMP	13.5928	13.3257	12.5777	13.3773	13.1399	13.2481	13.7177	13.9699	13.3847	13.8518	13.0544	13.1622	13.3133	14.0078	12.9557
AANAT	5.15662	3.15085	3.21289	4.19209	4.96142	5.36239	6.56468	5.95371	0	0	0	3.49643	3.6212	0	4.8969
AAR2	11.447	10.2732	10.6696	11.327	10.8998	11.4191	11.4411	11.6439	11.9338	12.537	11.9658	11.612	11.8791	10.9779	11.2498
AARD	8.0867	0	0	6.55263	7.70854	0	0	2.17569	4.01873	0	8.1702	0	0	0	0
AARS	13.4536	14.0407	14.6146	13.5702	13.4239	13.6373	13.4002	15.1719	15.0598	15.3192	14.0332	13.3222	14.0474	14.3531	14.062
AARS2	10.496	9.24768	9.88547	10.0071	10.1289	10.1733	10.117	10.8627	9.5188	9.98708	10.0307	10.1953	10.0409	10.4709	10.7179
AARSD1	12.0803	11.9111	12.4544	12.2889	11.895	11.7068	12.3382	12.0889	12.3044	12.862	12.0371	11.3929	11.7507	12.4316	12.1521
AASDH	8.69274	8.77947	8.42941	9.65187	8.61847	8.43061	8.2664	8.63857	8.87636	8.51349	8.18422	8.18062	8.53123	8.55357	9.04475
AASDHPPT	10.5973	10.9651	10.0903	10.9469	10.5758	11.3165	11.0394	10.9258	10.5789	10.7701	10.6409	10.6783	10.881	10.8552	10.8844
AASS	6.41797	10.3372	8.64348	8.77954	4.48548	8.78208	8.40776	5.47213	11.079	9.46078	9.3342	7.77667	3.49537	6.12933	8.81219
AATBC	7.30466	6.2642	6.92368	3.56061	5.4846	5.94906	6.45047	5.31101	6.29118	4.7804	3.72193	5.71228	5.32389	6.06215	5.72925
AATK	5.84142	6.7469	2.22542	7.00484	6.60442	4.64861	3.26986	6.03336	5.46246	5.27914	2.72869	0	2.3536	6.94346	1.07548
AATK-AS1	0	0	0	0	0	2.75145	0	2.77892	0	3.89447	0	0	0	2.88155	0
AB019441.29	5.50527	6.0663	0	6.67965	5.79376	5.94906	7.02993	7.4668	5.97966	5.75391	6.59522	5.43582	6.68295	5.57619	6.16742
ABAT	5.66782	6.97869	4.6379	4.69142	4.81953	8.23582	6.9814	3.79696	9.50879	8.77669	6.60915	5.71228	6.56263	5.63901	5.75905
ABCA1	12.0119	8.75336	10.0141	9.21401	11.4595	13.0741	8.23913	9.97439	9.7572	9.55569	9.04495	13.0066	10.7233	5.0377	10.8397
ABCA10	2.68193	0.9893	2.22542	6.25916	1.55852	5.5149	5.03123	2.17569	5.69201	6.7574	5.26767	3.7625	4.35947	0	0
ABCA11P	8.24963	7.0555	8.13612	7.85861	7.66079	8.40643	8.70039	7.82862	6.33714	6.85492	7.29207	7.60097	8.02802	8.92837	8.7393
ABCA12	7.65416	8.11302	0.940443	6.25916	7.47608	9.75769	10.7214	6.63669	0	0	0	8.56279	1.61141	4.54182	5.60345
ABCA13	3.27313	4.50302	4.27667	4.91445	9.40316	0	6.07216	0	2.60163	1.81642	5.08036	1.71621	4.94508	0	4.72632
ABCA17P	8.07515	2.56709	3.34925	6.85138	8.82752	6.19471	9.04543	5.26775	6.81421	6.30714	2.91965	8.37193	9.10011	9.1682	4.78545
ABCA2	12.2251	11.2073	6.28921	10.7493	12.5811	10.8377	10.154	11.1737	12.6756	11.6915	11.2365	12.177	10.7571	10.7709	12.8391
ABCA3	8.65833	12.3595	5.27366	10.8498	11.29	8.96867	11.4404	11.0618	10.3528	11.1458	7.46289	11.4464	9.23664	11.7278	9.19406
ABCA4	5.86843	3.15085	0.940443	4.62983	1.55852	4.64861	0	4.54107	6.74771	4.22145	1.9314	1.71621	0	3.2468	4.13843
ABCA5	8.07515	6.7469	9.61994	7.20817	7.07939	8.89412	8.40163	7.08595	10.0193	8.99208	8.73137	9.40423	7.90351	4.72671	1.68475
ABCA6	0	0	0	3.91062	0	0	3.26986	0	7.41646	6.02929	2.50854	0	0	2.65715	0
ABCA7	10.0506	9.60972	8.1502	8.79716	10.0869	10.853	8.95197	6.58476	10.72	10.4726	8.56981	8.48209	8.97015	8.71899	9.14693
ABCA8	0	0	0	0	0	0	0	0	8.22936	7.50246	6.19442	0	0	0	0
ABCA9	0	0	0	1.05652	0.980217	0	0	0	3.1051	2.59554	0	0	0	0	0
ABCB1	10.8961	10.8138	0	8.23465	9.53953	9.93885	8.29976	10.0158	8.86071	12.5385	10.2533	11.1365	7.7942	10.504	8.08915
ABCB10	10.3563	10.0884	8.83858	10.3974	11.4078	10.5671	10.1918	9.96765	9.14858	9.33684	9.84305	9.53666	10.1123	10.8585	9.38538
ABCB10P4	0	0	0	0	0	0	0	0	0	0	0	0	0	0	0
ABCB11	0	1.57068	0	2.41133	1.55852	0	0	0	0	2.25795	0	0	0	0	0
ABCB4	7.9606	7.0555	5.9463	7.82465	0	0	0	5.39382	7.51971	8.00557	6.46339	4.43105	0	1.643	3.83684
ABCB5	0	0	3.47383	0	3.54848	4.77485	7.31743	6.6703	0	0	0	8.90646	0	0	0
ABCB6	12.047	10.28	11.1941	10.7859	12.6729	11.9805	11.9046	11.6434	12.0235	12.1921	10.6298	8.86816	9.9598	11.9592	11.123
ABCB7	9.13775	9.4277	10.6375	10.0056	10.1201	10.3151	10.2747	11.0282	9.94884	9.64929	10.3652	10.6884	10.739	9.73535	11.3196
ABCB8	12.0433	11.6527	11.8892	12.0665	11.3493	11.5947	11.3203	12.3664	11.5328	11.137	10.7312	11.1062	11.6602	12.1096	12.1785
ABCB9	9.39851	9.00923	9.69545	9.95315	8.68477	8.6809	8.75914	8.72107	8.26546	9.08211	7.95255	7.57527	8.60924	6.90564	8.39467
ABCC1	12.4901	12.3805	12.3337	11.3511	11.8794	11.7014	11.6129	12.5137	11.4078	11.3754	11.1799	11.9731	11.7035	12.2822	11.5287
ABCC10	8.98264	9.93419	9.83119	10.4043	9.77879	10.6933	9.25046	10.764	10.2455	11.2368	10.2599	10.0142	10.1764	10.4459	9.9544
ABCC11	4.755	3.15085	3.21289	4.2749	2.55184	5.92203	3.03643	6.05896	4.49482	3.29679	0	1.71621	3.84406	4.40394	2.44087
ABCC12	0	0	0	0	0	2.15068	0	0	0	0	0	0	0	0	0
ABCC13	0	0	0	4.01067	0	0	0	2.50861	0	0	0	0	0	0	0
ABCC2	10.78	4.73421	7.85611	8.04712	13.1594	9.20287	9.9589	12.9412	4.91413	5.85166	5.03979	4.88613	5.20833	12.4344	5.04942
ABCC3	13.711	13.9158	12.6736	13.1944	14.5139	11.9058	12.3294	13.0412	11.3104	11.8517	10.6247	13.162	10.4242	14.0536	12.8679
ABCC4	11.38	11.4027	10.6466	11.1045	11.2662	11.6027	12.137	10.144	8.09538	8.36689	9.32789	11.4417	10.506	11.263	9.9736
ABCC5	10.1365	10.7867	10.7995	11.8273	10.1866	11.0916	11.0581	10.4596	9.74447	10.1892	10.843	10.3624	10.6291	10.3599	10.3915
ABCC6	8.37733	9.28917	5.71344	8.53267	1.97022	5.65283	3.80408	6.58476	7.977	7.49239	5.19563	8.37193	6.06126	4.25147	7.74639
ABCC6P1	6.63795	9.21935	0	6.29928	0	4.83405	0	4.7441	5.61948	0	0	8.61418	4.20725	4.83799	4.38775
ABCC6P2	8.3679	6.10811	0	6.7537	0	0	0	5.58217	7.49964	4.31582	7.28341	6.09653	5.0827	0	5.53618
ABCC8	0	0	5.30754	0	5.98315	0	4.58825	0	0	0	0	0	0	0	0
ABCC9	2.68193	12.3111	8.94195	5.60039	3.54848	4.5811	1.95674	8.88749	0	1.81642	7.43187	3.98706	0	10.4934	3.59386
ABCD1	10.484	8.86121	9.80326	10.6683	10.3706	11.0008	10.3258	11.033	9.9727	10.7353	9.22309	10.5312	11.291	9.85594	9.20222
ABCD2	1.05896	0	0.940443	0	0	1.10218	0	0	1.18106	0	1.9314	0	1.01988	0	0
ABCD3	11.4073	11.3066	10.3419	10.5434	10.8708	10.9532	10.298	9.75504	10.499	10.4598	11.0307	10.0858	10.796	11.1381	11.884
ABCD4	10.6653	11.72	10.8528	10.8043	10.6493	11.1186	11.5069	10.9388	11.5457	11.3836	10.9502	11.1663	10.8175	10.8765	11.2011
ABCE1	12.5297	11.9472	11.8304	12.4569	12.2004	11.9993	11.7789	11.5601	11.6226	11.6609	12.3265	10.7906	12.0511	12.0595	11.8293
ABCF1	11.9921	12.1091	12.2455	12.0042	12.0693	12.3747	12.368	12.6489	11.7437	12.3559	12.2902	11.9387	12.5423	12.5855	12.9281
ABCF2	12.8852	12.69	12.3894	12.7919	11.416	11.8549	12.0396	13.0984	11.7533	12.3307	11.6104	11.77	12.5308	12.3635	12.655
ABCF2P1	0	2.30477	0	0	0	2.48211	0	0	0	0	0	0	0	3.53801	0
ABCF3	12.1877	11.5868	12.1855	13.1682	11.9524	12.3565	12.4628	12.3199	12.1191	12.634	12.2988	12.3518	11.9347	12.0316	12.5771
ABCG1	4.69592	6.00122	0	4.19209	5.2466	3.50094	0	4.54107	8.81272	8.17251	4.083	2.74723	0	0	0
ABCG2	8.57881	6.14875	8.66977	10.793	6.4684	6.67126	2.75781	9.14225	6.06407	6.21218	8.8824	5.35755	8.21428	6.3139	7.53869
ABCG4	4.96974	3.15085	2.8941	0	1.55852	4.89092	0	0	7.05325	6.13662	5.11982	0	5.36044	3.39974	2.70865
ABCG5	0	1.57068	0	3.09751	0	0	0	0	0	0	0	0	0	0	0
ABCG8	0	0	0	0	0	2.97833	0	0	0	0	0	0	0	0	0
ABHD1	5.3606	7.18812	0	4.62983	4.96142	0	6.9814	0	7.51971	4.31582	0	4.35252	0	5.63901	5.53618
ABHD10	11.1282	10.9946	10.7709	11.3069	10.4093	10.5692	10.8654	11.764	10.6224	10.6709	11.379	10.5379	11.0542	11.2435	10.9745
ABHD11	12.4512	11.6399	10.1096	10.6986	11.7481	10.4642	10.9168	11.975	11.3212	11.6314	11.4523	11.0637	11.3033	11.8077	11.5963
ABHD11-AS1	9.01925	7.35369	0	6.56913	0	5.65283	8.42601	5.61706	6.9971	7.80052	0	8.02474	5.43088	4.89056	0
ABHD12	13.0435	12.2631	13.4688	11.181	12.2007	13.9058	13.4389	14.0515	13.1146	13.9572	13.1547	13.4743	13.27	12.7464	12.8319
ABHD12B	4.19651	5.67938	5.23897	3.56061	0	3.34686	4.67218	1.74216	5.5818	2.86892	5.08036	5.91716	3.20508	2.06513	5.97763
ABHD13	8.02803	8.80829	8.82402	8.97797	8.39073	8.87663	8.8248	7.50456	7.81593	8.62828	8.47029	8.98665	8.8403	8.21519	7.94099
ABHD14A	7.96687	10.6015	10.6474	9.45727	8.88506	10.5451	9.04149	9.81449	10.4748	10.5728	9.83419	10.0206	10.7944	6.59308	11.2726
ABHD14A-ACY1	4.69592	5.76027	5.34064	5.69365	6.58992	4.5811	6.009	5.43351	5.92051	7.251	4.6662	5.94419	4.94508	6.3519	6.29498
ABHD14B	11.5626	12.4147	12.613	11.327	11.7489	12.0702	12.2169	12.2704	12.0436	11.968	10.4344	12.1178	11.7994	11.7736	12.2886
ABHD15	9.33458	10.3139	8.27102	9.90359	10.508	10.0739	9.73814	10.4108	9.24213	9.63792	9.26988	9.91011	9.4927	10.5363	10.0807
ABHD16A	10.9421	10.9828	10.983	11.3558	11.201	11.2757	10.835	12.0115	11.2703	11.9072	11.3044	11.1084	10.9044	11.1475	11.3064
ABHD16B	10.1936	9.37516	8.67627	9.31286	9.34824	7.09087	9.11831	8.95722	10.7732	11.5019	10.3917	10.2491	8.46564	9.92216	8.89842
ABHD17A	12.8467	11.8767	12.7884	12.0716	11.7875	13.2759	13.6522	12.3877	13.4875	13.9641	12.6822	13.1248	12.7967	12.7595	12.6194
ABHD17AP1	5.2417	5.18856	3.47383	0	3.42326	4.99834	5.60141	0	3.63306	0	0	4.64386	6.03888	7.29509	5.31323
ABHD17AP3	3.42637	2.98122	0	0	5.57569	5.14583	3.26986	4.12246	4.78743	0	4.43549	0	3.94378	5.66942	5.50134
ABHD17AP4	0	0	0	0	0	0	0	0	0	0	3.91373	0	0	0	0
ABHD17B	9.43057	9.75333	9.31522	9.69762	9.65021	9.91848	9.58956	10.1229	9.42615	9.17	9.47777	9.54552	10.0729	9.408	10.0449
ABHD17C	10.2716	9.5503	8.82986	9.05907	8.96305	9.11608	9.60566	9.76285	8.87246	7.81675	9.94543	9.62074	9.94483	9.93317	9.74321
ABHD18	7.90951	9.15598	8.85012	8.80414	9.0609	8.54576	8.13206	8.81045	8.77147	8.13417	7.81508	8.3769	8.14787	9.25347	9.25547
ABHD2	11.7875	11.2651	12.0869	10.9524	11.2375	11.8553	10.8384	11.518	11.3039	11.4912	12.8712	11.0175	11.2526	11.3084	11.3796
ABHD3	11.4199	9.94288	10.3015	9.96255	11.9675	8.98182	8.62341	10.3768	8.99936	9.55085	10.6957	9.47313	10.968	11.5456	11.1681
ABHD4	13.2904	11.3826	12.255	11.1689	11.0811	11.0264	11.2341	11.4195	12.8919	13.6084	11.4796	11.9222	10.5273	10.7201	10.46
ABHD5	9.75931	9.99117	11.2583	10.272	9.91875	10.0892	10.5669	11.9219	10.028	10.7554	11.8481	10.2945	10.6743	9.9363	10.8018
ABHD6	8.09244	8.65805	10.3286	8.58635	8.31343	8.24675	8.8832	7.29431	8.91853	10.4165	9.74237	8.97359	9.37258	7.56955	9.17207
ABHD8	10.6797	9.73343	10.0269	10.9563	11.0093	10.4782	10.5627	9.56933	11.3875	11.7122	9.50969	10.314	11.2037	10.5208	10.2556
ABI1	10.9108	11.169	12.5521	11.5497	11.4896	11.8441	11.2883	11.9039	10.7857	11.1256	11.2399	11.2472	11.5611	11.6422	11.307
ABI2	11.1749	12.0325	11.2999	11.5471	11.0946	11.3504	10.9779	11.2262	12.1548	11.9847	11.7427	11.2101	11.4199	12.4895	11.3651
ABI3	0	0	10.7943	0	6.15054	4.27416	4.7515	5.22315	0	0	0	3.87915	3.49537	2.65715	3.59386
ABI3BP	7.08049	8.99815	13.7177	9.71811	5.45291	8.98508	10.7324	6.47493	12.8595	11.7587	11.6139	8.33667	3.84406	9.9915	8.37555
ABL1	12.4596	11.9547	12.1972	11.1823	12.2756	12.3113	12.8169	12.1981	11.471	11.7492	11.6656	12.5466	12.9636	11.7453	12.5854
ABL2	11.002	10.9188	11.9508	11.2889	9.75137	11.2129	10.6429	10.9171	8.74188	9.76463	10.8489	10.6571	11.3981	10.1495	9.85956
ABLIM1	11.674	12.7672	3.58849	11.7265	10.2799	10.5362	11.7302	11.389	6.16944	6.05688	8.09794	11.8355	10.261	11.5845	9.9736
ABLIM2	6.28398	5.47085	5.90264	6.41334	5.04881	2.75145	3.47073	7.98371	2.60163	6.00117	0	4.18133	4.42995	6.17243	0
ABLIM3	12.0187	8.85201	11.9488	12.191	11.6427	12.0874	13.7484	13.7015	12.8194	13.2599	12.368	12.725	10.9221	10.072	12.066
ABO	0	8.39644	0	5.01424	8.2777	0	9.66576	0	0	0	0	0	0	0	3.45507
ABR	13.2365	12.8707	12.2265	12.9293	12.3398	12.7108	11.4352	12.3922	12.4536	12.0406	11.6229	12.6025	12.705	12.0883	13.0096
ABRA	0	1.57068	0	0	0	2.15068	3.03643	2.17569	0	0	0	0	0	4.47453	1.68475
ABRACL	12.3531	12.6267	12.8369	12.815	12.6587	13.739	13.2797	13.3167	12.3291	13.3854	11.5499	13.3235	13.3484	12.8017	12.7175
ABT1	10.6967	10.6945	10.6809	10.6057	10.8143	10.8122	11.1633	11.6156	10.5401	10.6563	10.3897	11.0127	11.1545	11.0235	11.2392
ABT1P1	0	0	0	0	3.6637	0	3.94572	0	0	0	0	0	0	0	0
ABTB1	10.058	9.70476	10.7207	10.4607	9.88501	10.169	11.0571	10.7315	11.9547	10.9989	9.78748	11.5229	9.8208	9.76909	9.49128
ABTB2	10.4032	11.0419	11.5317	10.1401	8.69157	10.4782	11.2924	11.5157	8.32369	9.32554	9.63071	10.1394	11.4074	10.3564	10.4577
AC000032.2	6.96012	0	0	0	0	0	0	0	8.0547	7.74224	7.01701	5.43582	4.99243	0	0
AC000036.4	0	0	0	0	2.29014	0	0	0	0	0	0	0	0	0	0
AC000067.1	0	0	0	0	0	0	0	0	0	8.5085	0	0	0	0	0
AC000068.10	0	0	0	0	5.0906	0	0	0	0	6.93144	0	5.27479	4.99243	5.40604	5.00035
AC000068.5	5.60498	5.95614	6.12792	4.01067	5.42051	4.43578	5.36967	5.02955	3.30334	5.41326	5.63751	4.50553	4.20725	6.3139	4.72632
AC000068.9	4.63432	8.23126	7.25413	7.04078	7.84907	0	8.19725	8.3788	0	0	7.47815	8.34176	7.75355	4.16873	6.35476
AC000078.5	0	5.43844	7.01877	4.49814	0	0	7.0614	0	6.78134	6.32993	4.43549	4.26946	3.94378	5.96743	4.94955
AC000081.2	0	0	8.45985	0	0	0	0	0	0	0	0	0	0	0	0
AC000089.3	4.01506	5.10842	3.79365	5.10758	0	5.80854	4.96622	6.33525	4.97353	0	5.08036	3.98706	5.16766	0	3.72046
AC000095.11	7.11473	0	0	0	8.26863	6.95078	5.09344	6.9282	0	0	0	6.04751	0	0	0
AC000095.9	0	5.47085	0	0	0	0	6.73047	3.203	0	3.29679	0	6.07223	4.12466	0	0
AC000120.7	5.86843	5.95614	5.43561	5.31748	5.51561	6.02725	6.07216	5.43351	4.71965	3.29679	6.50869	5.14101	3.6212	7.24549	6.48532
AC000123.4	6.9973	6.16864	4.83661	5.23715	6.28259	8.00413	5.94295	4.86514	4.91413	6.02929	6.09892	6.91886	4.68179	7.86061	7.43171
AC002056.3	0	0	0	0	0	0	0	0	0	4.12047	4.23447	5.04439	0	0	3.83684
AC002059.10	0	0	0	0	0	0	0	0	5.13834	6.23651	0	0	0	0	0
AC002064.5	0	3.78742	0	0	0	0	0	0	0	0	0	0	0	0	0
AC002066.1	7.23374	7.68598	5.96765	5.99175	4.96142	5.14583	0	6.63669	4.22836	5.85166	5.36939	0	7.47389	7.77928	7.4592
AC002075.3	0	0	0	0	5.04881	0	0	0	0	0	0	0	0	0	0
AC002076.10	0	0	4.74067	0	0	0	4.89813	0	0	0	0	0	0	6.01557	0
AC002116.7	7.00948	6.78607	7.86182	0	8.45213	0	6.71076	7.82116	5.92051	6.77411	7.53033	0	7.35213	6.10728	7.23364
AC002116.8	6.88276	7.84898	6.76204	5.69365	6.22747	0	8.07923	8.22898	8.44408	8.93375	8.41585	7.62623	6.89713	7.73684	7.15734
AC002117.1	5.01878	5.3366	0	0	0	0	0	0	0	0	0	0	0	0	0
AC002128.5	0	0	0	0	0	0	0	0	0	0	0	0	0	4.66767	4.22641
AC002306.1	0	0	0	0	0	4.51027	0	0	3.63306	0	0	0	0	0	0
AC002310.10	0	3.78742	0	0	0	0	0	0	0	0	4.30464	0	0	0	4.84225
AC002310.11	7.21282	0	0	0	5.81884	0	0	0	6.33714	0	0	0	0	0	5.04942
AC002310.12	7.02156	6.83669	6.82187	7.08735	7.33544	5.55064	7.30433	5.89806	8.00574	7.89527	6.17582	6.93243	6.36093	6.57712	5.35287
AC002310.13	0	0	0	0	0	0	0	0	0	0	0	0	0	6.29452	0
AC002310.7	0	4.78665	4.74067	4.69142	3.28612	0	3.47073	0	3.63306	0	0	0	5.46485	4.66767	3.94453
AC002366.3	0	0	0	0	0	3.17433	0	0	0	0	0	0	0	0	0
AC002398.11	5.66782	6.18827	3.58849	8.053	6.91468	4.99834	6.71076	7.62086	6.67799	8.55277	5.81627	6.38	5.43088	5.36946	6.2112
AC002398.12	0	2.56709	2.8941	0	1.97022	0	0	0	7.73241	0	0	3.7625	0	3.0757	2.11179
AC002398.13	0	5.26448	0	0	0	0	6.52008	0	0	6.59751	5.69088	4.26946	0	6.95585	5.78826
AC002398.9	8.49897	6.30072	5.71344	8.12173	0	9.28737	9.57055	8.88391	8.76308	10.0757	7.53033	8.09276	9.4615	7.88024	5.87248
AC002400.1	4.19651	0	3.97323	0	4.91566	0	0	4.02191	0	0	0	4.18133	0	5.83954	0
AC002429.5	0	0	4.74067	0	0	0	0	0	0	0	0	0	0	0	0
AC002451.3	0	0	0	0	0	0	0	0	6.96818	0	0	0	0	0	0
AC002454.1	6.75834	6.31864	10.8209	0	8.55645	9.39204	6.58648	8.70494	7.86381	8.39418	7.23032	0	7.57844	10.3029	9.53286
AC002456.2	9.28282	0	0	0	8.19391	0	0	6.95572	8.81678	11.414	9.48156	5.35755	0	5.47652	0
AC002467.7	9.41463	8.65805	9.27083	8.94673	7.949	9.13974	8.79234	10.0735	9.49111	9.61953	9.43148	9.32418	8.37922	10.1195	8.67821
AC002472.11	0	0	0	5.01424	0	0	0	0	0	0	0	0	0	0	0
AC002480.2	0	0	0	2.41133	0	2.15068	3.03643	0	0	4.01189	0	2.14684	0	0	0
AC002480.3	3.69127	8.73011	9.01554	8.75811	5.3187	3.88376	7.61121	0	7.65287	5.53597	4.6662	9.253	6.2869	0	8.74303
AC002480.4	0	5.95614	6.55199	7.56974	0	0	0	0	7.25825	6.39623	0	5.74339	0	0	5.42901
AC002480.5	4.56997	6.4545	7.52281	8.02934	4.13233	3.34686	6.74991	0	6.44601	4.48785	0	7.23567	6.01615	3.2468	7.17956
AC002519.6	0	0	0	0	0	0	3.94572	0	0	0	0	0	0	0	0
AC002519.8	0	0	0	0	0	0	2.75781	0	0	0	2.24864	0	2.61794	0	0
AC002543.2	2.68193	2.98122	0	0	4.42143	3.88376	4.30246	4.21647	2.60163	0	0	0	0	3.78019	0
AC002550.5	0	0	0	4.56549	0	0	0	0	0	0	4.76905	0	0	0	0
AC002551.1	0	0	4.46856	0	0	0	0	0	0	0	0	0	0	0	0
AC002553.4	0	6.33634	0	0	0	0	0	0	0	0	0	0	0	0	0
AC002984.2	0	0	0	0	6.13065	5.27962	0	0	0	0	0	0	0	0	0
AC002985.3	4.63432	4.9792	4.6379	0	0	0	0	0	0	4.56673	6.44797	0	6.87204	0	0
AC003002.4	0	0	0	0	0	0	0	0	0	0	0	0	0	5.89206	0
AC003002.6	0	6.04493	7.06902	5.72345	0	6.00165	6.45047	7.39825	5.5818	7.41987	0	7.94	5.16766	5.08358	4.46212
AC003003.5	4.35767	0	0	0	2.9652	0	0	0	0	0	0	0	2.02972	0	0
AC003005.2	0	0	0	0	0	0	4.96622	0	0	0	0	0	0	0	0
AC003005.4	0	0	0	0	0	0	0	5.43351	0	0	0	6.07223	0	0	0
AC003006.7	0	0	0	5.94193	7.4442	0	6.24656	5.61706	5.6562	0	6.17582	6.61681	5.96959	8.48683	5.35287
AC003075.4	5.92097	7.27328	4.78944	7.78282	6.94916	7.48182	8.25283	4.7441	5.76107	9.42946	7.1276	7.9467	7.82721	9.79173	7.01637
AC003080.4	0	0	0	0	0	0	0	0	0	0	0	0	3.73693	5.12806	0
AC003084.2	0	0	0	0	0	0	0	0	0	0	0	5.43582	0	0	0
AC003088.1	6.6994	0	0	0	0	0	0	0	0	0	0	0	0	0	0
AC003090.1	2.68193	0	4.20658	0	0	0	0	2.50861	4.49482	0	0	4.35252	3.20508	0	0
AC003092.1	6.93479	8.21221	9.87845	11.12	0	11.7348	12.3447	12.9805	4.12735	5.32524	8.08803	14.9909	9.06178	11.8247	12.0723
AC003092.2	0	0	0	0	0	0	0	0	0	0	0	6.93243	0	0	0
AC003104.1	0	0	0	4.96521	4.81953	6.21712	0	4.21647	4.71965	4.84513	6.49375	0	0	4.40394	0
AC003682.16	0	0	0	0	0	0	0	0	0	0	0	0	0	5.40604	0
AC003682.17	0	0	0	0	0	0	0	0	0	5.13126	0	0	3.73693	0	0
AC003956.1	0	0	6.28921	0	0	0	0	0	0	0	0	0	0	0	0
AC003958.2	0	0	0	0	0	0	0	0	1.82165	0	0	0	0	0	0
AC003984.1	0	1.57068	0	0	1.55852	0	2.41218	0	0	0	0	0	0	2.3913	0
AC003986.5	0	0	0	0	0	2.75145	0	0	0	0	0	0	0	0	0
AC003986.6	0	0	0	0	0	0	0	0	5.28625	4.64153	5.9753	0	0	0	0
AC003986.7	0	0	0	0	0	0	0	0	0	4.31582	4.43549	0	0	0	0
AC003989.4	0	4.67979	0	0	0	0	0	0	0	0	0	4.99354	0	0	0
AC003991.3	0	0	0	0	0	0	0	0	6.03648	0	0	0	0	0	0
AC004012.1	0	5.50255	0	5.15207	0	0	0	0	0	0	0	0	0	0	0
AC004019.13	0	0	0	0	2.29014	2.48211	2.75781	2.50861	0	0	0	3.49643	0	2.65715	0
AC004051.2	0	0	0	3.56061	0	0	0	0	0	0	0	0	0	0	0
AC004057.1	11.2653	14.1084	13.4714	13.3963	11.4852	11.2629	11.1679	11.25	11.3766	10.7835	11.8117	11.2774	11.6371	11.1696	11.7669
AC004067.5	0	3.88685	0	6.72454	4.05	0	6.19074	5.08044	5.13834	4.31582	4.37155	6.16706	3.94378	5.33192	5.87248
AC004069.2	7.14817	6.00122	0	0	8.52251	0	5.80103	4.67955	6.31434	5.85166	4.95507	6.33985	0	7.6931	5.46563
AC004076.9	0	0	0	0	0	4.51027	6.16199	0	0	0	0	4.70834	0	5.0377	0
AC004156.3	4.96974	2.30477	2.22542	2.67797	2.29014	3.88376	6.16199	2.50861	4.64853	0	0	2.47805	4.62283	2.65715	0
AC004158.3	2.68193	0	1.90972	0	0	0	0	0	0	0	0	0	0	0	0
AC004221.2	4.86636	4.9792	0	0	0	0	0	0	0	3.89447	4.00085	0	0	0	0
AC004231.2	0	3.56529	3.69472	5.10758	0	0	0	0	3.90127	5.53597	0	0	0	0	0
AC004257.1	0	0	0	0	0	7.57153	0	0	0	0	0	0	0	0	0
AC004381.6	10.4653	9.63318	9.69064	7.40486	10.5489	8.6606	7.90805	9.57599	9.28965	8.71309	9.75495	7.99274	8.63184	10.0705	10.644
AC004383.3	0	0	0	0	0	7.27305	0	0	0	0	0	8.37193	0	0	0
AC004448.2	5.01878	0	0	0	0	0	0	0	0	0	0	0	4.62283	0	0
AC004448.5	0	0	0	0	0	0	0	0	0	0	0	0	0	0	0
AC004449.6	8.52466	0	6.38751	0	0	5.40205	7.78149	0	7.41646	5.57465	6.63661	0	6.75336	5.60794	6.16742
AC004453.8	7.6696	9.13843	9.1914	8.76886	7.78689	8.5099	9.18053	9.21238	10.3928	10.3413	8.64273	8.32643	8.81089	7.7723	10.1372
AC004471.10	0	0	3.58849	0	3.54848	2.75145	3.03643	2.77892	3.1051	4.84513	3.08826	0	0	0	2.70865
AC004471.9	0	0	4.46856	0	0	6.12531	4.67218	0	6.56666	6.28398	4.81785	0	6.60893	5.75698	0
AC004490.1	2.08755	3.68062	4.05528	4.69142	3.28612	3.9917	3.03643	3.37593	0	3.47096	3.91373	2.14684	0	3.9875	3.1296
AC004510.3	0	0	0	0	5.2466	0	0	0	0	0	0	0	0	0	0
AC004538.3	0	0	0	0	0	0	0	0	4.78743	0	0	0	4.89613	0	0
AC004540.4	5.5725	6.56371	0	4.7505	8.28672	6.00165	6.64995	5.95371	0	0	0	0	0	4.66767	6.33511
AC004540.5	6.52368	9.41109	0	5.78125	9.07917	8.45909	7.82798	6.56703	0	0	0	9.16383	7.21913	9.59784	9.76541
AC004549.6	0	0	0	4.96521	0	3.76709	0	0	0	0	0	0	0	3.9875	0
AC004593.3	0	0	0	0	0	0	0	0	0	0	0	0	0	0	0
AC004603.4	0	0	2.22542	0	0	4.64861	5.55795	4.54107	3.90127	3.47096	0	3.49643	2.3536	0	2.44087
AC004623.2	0	0	0	0	0	0	0	0	0	0	0	6.38	0	0	0
AC004637.1	0	0	0	0	0	0	0	0	0	5.23151	0	0	0	0	0
AC004691.5	0	0	0	0	0	0	0	0	0	0	0	0	0	0	0
AC004692.5	0	0	5.46593	0	0	0	0	0	0	0	0	0	0	0	0
AC004775.5	0	0	0	0	0	0	5.09344	0	0	0	0	0	3.73693	4.25147	5.31323
AC004791.2	0	0	0	0	0	0	0	0	0	0	6.88583	5.99678	0	10.4902	0
AC004837.3	0	0	0	0	0	0	0	0	0	0	2.72869	0	0	4.83799	0
AC004837.5	0	3.78742	0	0	0	4.09213	4.19307	0	0	0	0	5.09351	0	0	0
AC004840.8	0	0	0	0	0	0	0	0	0	0	0	4.57635	0	0	0
AC004854.4	0	0	7.90671	0	0	0	0	7.53224	0	12.0894	0	0	0	0	0
AC004870.4	7.5744	0	0	7.93699	9.9173	4.94563	0	7.1588	0	0	0	7.95337	0	0	3.94453
AC004893.10	0	5.22702	5.16698	5.06166	4.96142	3.88376	5.21035	4.7441	2.87522	4.96647	4.61189	3.87915	2.61794	4.9903	5.53618
AC004893.11	7.11473	8.11815	8.03864	7.21867	6.94916	7.49104	8.84754	8.42875	8.60301	8.11461	7.30068	9.21189	8.13738	8.45664	8.50872
AC004895.4	0	0	0	0	0	0	0	0	0	0	0	6.45709	4.56136	0	0
AC004899.3	0	0	0	0	0	0	0	3.203	0	0	0	0	2.3536	0	0
AC004906.3	5.28243	4.73421	0	3.80312	4.3544	3.64015	5.15308	0	0	0	0	3.63559	0	5.29339	0
AC004911.2	0	0	3.58849	0	0	0	0	0	0	0	0	0	0	0	0
AC004941.3	0	0	0	0	0	1.71966	0	0	0	0	0	0	0	2.06513	0
AC004945.1	0	0	0	0	0	0	0	0	0	0	3.72193	0	0	0	0
AC004951.5	0	0	0	0	0	0	0	0	0	0	0	3.98706	0	0	0
AC004951.6	8.18665	7.3362	7.89004	7.94965	8.11512	8.36186	7.90805	6.90015	7.24625	7.59004	7.00652	7.23567	5.79365	8.57381	7.63828
AC004967.7	0	0	0	0	0	0	0	0	0	7.01821	0	0	0	0	0
AC004980.10	0	0	0	0	0	5.94906	5.09344	4.92205	6.00835	0	5.2321	7.02395	0	6.17243	6.73071
AC004980.7	9.61728	9.20738	10.7034	8.83518	9.83979	9.22239	9.77893	9.67452	9.02416	9.10541	9.01125	10.1683	8.51511	9.89024	8.95424
AC004987.10	0	0	0	0	0	0	0	0	0	0	0	0	0	0	0
AC004987.9	6.39957	0	4.58364	3.42213	4.05	5.27962	5.21035	4.67955	4.12735	5.13126	5.11982	4.26946	4.42995	4.40394	5.00035
AC004988.1	0	0	6.90167	2.90294	0	3.50094	7.19508	2.50861	0	6.7574	3.72193	6.02237	3.73693	0	0
AC005009.2	0	0	0	0	0	0	0	0	4.22836	0	0	0	0	0	0
AC005014.5	2.08755	0	0	0	1.97022	0	1.95674	0	0	0	2.24864	2.14684	2.61794	3.39974	0
AC005034.2	0	0	0	5.39358	4.8684	0	0	0	0	0	0	0	0	0	0
AC005037.3	8.1486	8.296	7.36285	0	7.01575	7.05399	8.09452	8.2951	6.64183	8.1788	5.30238	6.09653	4.84545	7.7723	4.84225
AC005042.2	0	3.56529	0	4.19209	4.71654	5.40205	0	3.79696	0	0	4.083	0	4.62283	5.0377	3.72046
AC005042.4	2.68193	5.22702	6.47954	3.09751	4.3544	3.64015	7.0614	6.78213	4.12735	4.01189	3.91373	3.87915	3.94378	5.33192	6.2537
AC005062.2	0	0	0	0	0	0	4.07469	0	0	0	0	0	0	0	0
AC005076.5	7.82931	4.62324	5.34064	7.0289	6.68846	3.9917	4.07469	7.62086	8.84886	8.01263	8.01143	5.58066	6.22878	6.42502	6.2537
AC005077.14	7.21282	4.37187	5.0912	6.53594	8.66762	6.51722	0	4.92205	5.37704	4.64153	3.91373	4.70834	4.79293	3.2468	5.72925
AC005077.7	0	0	0	0	4.21021	0	0	0	0	0	0	0	0	0	0
AC005077.8	0	0	0	0	5.79376	0	0	5.89806	0	0	0	0	0	0	0
AC005082.12	0	0	0	0	0	0	0	2.50861	0	0	0	0	0	0	2.11179
AC005083.1	0	10.1194	4.13292	0	0	6.97728	8.8248	4.21647	0	0	0	9.56958	0	4.47453	0
AC005104.3	6.47179	6.10811	5.30754	8.31513	6.17016	8.61491	6.40213	6.85701	7.33952	0	0	5.39722	6.68295	8.31474	6.09914
AC005105.2	0	0	4.74067	0	0	5.44066	5.51313	0	0	0	0	0	0	6.06215	3.72046
AC005150.1	0	0	0	0	0	0	0	0	4.41135	0	0	0	0	0	0
AC005152.3	0	0	6.43426	0	0	0	0	0	0	0	0	0	0	0	0
AC005154.6	11.6826	11.8798	10.8564	10.6712	11.4298	11.233	11.0928	9.79558	11.2312	10.2943	10.5115	10.6834	10.3838	11.4503	10.4532
AC005154.7	6.88276	7.47049	6.89053	6.50196	6.75494	6.62172	7.30433	5.50975	5.61948	0	0	5.47342	4.12466	7.60931	5.31323
AC005154.8	0	7.32738	6.94536	0	0	0	6.94811	0	0	6.02929	0	0	0	0	0
AC005197.2	0	0	0	0	4.05	0	0	0	0	0	0	0	0	0	0
AC005220.3	0	0	3.58849	0	0	0	0	0	0	5.36992	0	0	0	0	0
AC005224.2	0	4.83725	6.49433	5.19524	2.55184	2.75145	6.93118	0	3.77339	2.86892	4.43549	3.7625	3.49537	4.47453	6.44921
AC005237.4	0	0	0	0	0	0	0	0	5.69201	0	0	0	0	0	0
AC005251.3	5.60498	5.26448	5.43561	0	5.2831	0	7.50076	5.39382	5.46246	5.61233	5.69088	6.49414	5.24789	5.63901	6.2112
AC005253.2	7.49864	8.04469	7.93949	8.57414	8.3526	8.09769	8.68532	7.44755	8.89952	8.33344	7.7537	8.07452	7.10529	8.68217	8.05351
AC005253.4	7.69244	6.28257	7.80366	8.48997	6.37003	8.36688	8.98106	9.1028	9.33849	7.28639	8.04768	8.20876	9.20181	8.27079	7.26514
AC005255.3	5.28243	5.90961	5.12959	7.11008	0	5.14583	0	0	0	0	0	0	4.94508	0	0
AC005256.1	8.99494	9.44412	0	0	9.76595	0	8.92229	8.78383	5.5818	0	5.79205	0	0	7.31446	7.58102
AC005262.2	0	0	0	0	0	0	0	0	5.37704	0	0	0	0	0	0
AC005262.3	0	0	0	0	0	0	4.82668	0	0	0	0	7.39109	0	0	2.70865
AC005264.2	3.10164	0	0	0	1.97022	2.15068	0	0	0	0	2.50854	0	2.02972	0	0
AC005281.1	0	0	4.58364	0	0	4.64861	0	0	0	0	0	3.34239	0	0	0
AC005281.2	0	5.86153	0	8.19267	0	0	0	4.38788	0	0	0	8.06224	0	0	0
AC005301.8	0	0	0	0	0	0	0	0	0	0	4.81785	0	0	0	0
AC005304.1	0	0	0	0	0	0	0	0	0	0	0	0	0	0	0
AC005306.3	7.77326	8.85201	9.02829	5.56792	7.04792	8.20251	8.42601	7.33679	9.49872	8.58155	9.00863	8.15771	7.53912	8.41686	8.90177
AC005307.1	6.13626	5.65137	0	0	0	7.19616	5.03123	0	5.61948	0	0	0	7.02787	2.88155	3.94453
AC005307.4	6.24329	0	0	0	0	3.50094	0	0	4.49482	0	0	0	0	0	7.85389
AC005324.6	0	0	0	0	0	0	0	0	0	0	0	0	0	0	0
AC005329.7	7.27469	7.20748	3.21289	5.43017	5.2466	6.28234	8.13945	4.80589	7.45865	7.05971	2.91965	6.56551	6.16821	6.49461	6.09914
AC005330.2	0	4.62324	0	0	4.42143	0	0	0	4.01873	4.22145	0	0	0	0	0
AC005336.4	10.3646	0	8.55106	5.23715	12.5612	5.77871	0	8.50524	0	0	0	5.04439	4.35947	11.0826	5.75905
AC005336.5	0	3.30261	3.47383	0	0	0	0	0	0	0	0	0	3.35752	0	0
AC005339.2	8.89342	8.52161	9.00008	7.35814	9.62377	8.57642	10.2286	8.07437	10.5824	10.8172	10.651	7.25739	9.48858	10.1776	10.642
AC005355.1	4.27934	0	3.97323	0	3.96268	0	0	0	0	0	0	0	0	0	0
AC005355.2	8.15409	7.06614	5.01123	5.78125	9.46205	7.07868	5.87374	5.1296	0	3.47096	3.50067	7.04907	0	8.8998	6.53785
AC005363.9	0	0	0	9.37518	0	0	0	0	0	0	0	0	0	6.49461	0
AC005387.3	0	0	0	0	0	0	6.27368	0	0	0	0	0	0	0	0
AC005391.2	0	0	0	0	0	0	0	0	0	0	0	0	0	0	0
AC005481.5	0	0	0	0	0	3.34686	0	0	0	0	3.61554	0	1.61141	3.2468	0
AC005488.11	0	0	0	0	0	0	0	5.6844	0	0	0	0	0	0	0
AC005498.3	0	0	0	0	0	0	0	0	8.94103	9.31701	0	0	7.43157	0	0
AC005517.3	6.72917	8.20259	4.96951	7.37701	5.86772	6.99035	5.09344	0	7.84007	6.16225	5.26767	7.07376	0	0	4.84225
AC005519.4	6.04451	7.81782	6.02986	7.11008	5.2831	4.43578	6.27368	5.86941	7.32819	7.90289	7.29207	7.77667	6.18869	6.19351	6.99147
AC005522.7	0	0	0	0	0	0	0	4.21647	0	0	0	0	0	0	0
AC005523.2	5.53928	6.0663	8.55459	8.80414	0	7.33584	8.59143	6.13315	6.44601	7.11325	6.59522	7.22469	6.06126	5.83954	4.66467
AC005523.3	5.66782	0	5.52471	0	0	0	0	0	0	0	5.76741	0	0	6.70006	7.27549
AC005532.5	0	4.14965	7.03908	0	0	0	6.7691	0	0	6.83912	5.61006	0	4.20725	0	0
AC005534.6	5.53928	5.18856	0	0	5.2466	5.40205	0	5.35301	0	0	0	7.44885	0	5.60794	5.18735
AC005534.8	0	5.65137	3.88623	0	6.40357	0	5.09344	4.9768	0	0	0	0	0	4.25147	5.35287
AC005537.2	0	6.98992	2.8941	0	4.76896	0	0	0	0	0	0	0	0	0	0
AC005540.3	7.51582	7.75998	8.17793	10.1634	10.465	9.32913	7.3304	8.569	0	0	5.46441	7.89222	8.71887	9.79346	6.68486
AC005546.2	0	0	0	0	0	0	0	0	0	0	0	0	0	0	0
AC005550.3	0	0	0	0	0	3.34686	0	0	0	0	0	0	0	0	0
AC005559.3	5.06621	3.56529	0	0	0	3.9917	0	0	3.1051	5.68486	3.23921	0	3.73693	0	0
AC005562.1	7.19159	8.06606	8.4409	8.06468	9.26629	8.34161	8.1468	9.81073	8.95215	8.56723	8.26563	7.46761	8.13738	8.7007	8.12964
AC005592.1	2.41514	0	0	2.41133	0	0	0	3.53033	0	0	0	0	0	0	0
AC005592.2	4.91898	0	7.44885	9.32262	8.16487	0	7.13719	4.7441	0	6.88602	7.79084	5.80367	7.48221	0	0
AC005592.3	0	2.30477	2.48429	0	0	0	0	0	2.60163	0	0	0	0	0	0
AC005606.14	0	0	0	0	0	0	0	0	0	0	0	0	0	0	0
AC005606.15	8.10952	8.77947	9.16393	8.86556	10.0317	7.42519	9.00957	10.204	8.87636	8.84554	8.76598	9.61234	9.69228	9.43922	8.49107
AC005614.3	0	0	0	1.65985	0	1.71966	0	0	0	0	2.72869	0	0	0	2.70865
AC005614.5	7.88327	0	0	0	0	0	0	0	0	0	0	0	5.03827	0	0
AC005616.1	0	0	0	0	0	0	0	0	0	0	0	0	0	0	2.93443
AC005618.6	2.68193	0	5.85762	2.08398	3.6637	5.68534	1.95674	2.50861	6.03648	6.00117	5.66444	4.99354	2.84127	6.46023	2.44087
AC005624.2	7.12596	0	7.6338	0	0	0	0	6.94203	0	0	6.23091	0	5.79365	0	0
AC005682.5	9.08404	7.90935	8.43708	8.33456	8.45613	8.81918	8.38307	7.38819	7.40572	6.6528	9.41374	7.06147	8.63558	6.95585	9.5436
AC005682.6	0	0	0	0	3.6637	0	3.03643	0	2.87522	3.09866	0	0	0	3.0757	4.46212
AC005740.4	0	0	0	0	0	5.5149	0	0	0	0	0	0	0	0	0
AC005740.6	4.63432	5.14905	0	0	0	3.50094	5.87374	3.53033	3.63306	0	0	3.63559	0	3.78019	0
AC005754.7	0	0	0	0	0	6.12531	4.67218	0	5.5818	0	4.81785	0	0	7.06282	0
AC005754.8	3.27313	0	0	2.67797	0	4.43578	4.58825	0	4.71965	2.59554	3.37585	0	0	5.89206	2.11179
AC005757.6	0	5.88577	0	0	5.00578	0	0	0	0	0	0	0	0	0	4.8969
AC005775.2	5.66782	4.06726	4.40739	0	6.43635	6.12531	5.6846	0	6.16944	7.69034	0	6.65003	7.09448	6.57712	5.97763
AC005776.1	0	0	0	0	9.18423	0	0	0	0	7.44097	7.60869	0	8.19417	7.4694	0
AC005779.2	0	0	0	0	0	0	0	0	0	0	0	4.77007	0	0	0
AC005780.1	0	0	0	0	0	0	0	0	0	0	0	0	0	0	0
AC005785.2	6.54057	7.21707	6.21974	5.19524	6.51518	6.34474	6.86138	6.29272	6.76462	6.28398	4.23447	7.20247	6.4653	5.89206	7.14611
AC005786.5	0	0	0	0	0	6.96409	0	0	0	0	0	0	0	0	0
AC005786.7	10.3298	8.08189	9.86001	9.91331	7.949	9.93885	10.0362	8.55107	0	8.70002	10.3967	7.51345	12.1688	10.1933	8.26564
AC005795.1	6.41797	4.78665	0	6.25916	6.18952	5.55064	5.6846	5.50975	5.03059	6.4388	6.19442	6.36006	6.2869	5.21309	6.50305
AC005822.1	3.56489	4.06726	3.21289	5.19524	0	3.50094	0	4.30472	4.97353	3.62636	0	4.43105	0	0	3.30149
AC005838.2	8.90976	0	0	0	10.5281	0	0	9.23782	0	0	0	0	0	0	0
AC005863.1	0	0	0	0	0	0	0	0	4.41135	5.02351	0	0	0	0	0
AC005932.1	5.32205	4.30153	6.94536	6.72454	6.40357	4.5811	3.94572	6.99604	7.31676	7.30952	7.2571	4.77007	5.53048	4.94129	4.46212
AC005943.2	0	0	4.46856	0	0	4.71311	5.03123	0	4.78743	7.05971	0	0	4.28536	4.9903	0
AC005944.2	10.2954	11.3525	9.29425	11.1325	9.89831	11.4684	11.0994	10.5243	11.5682	10.9213	10.0576	11.2335	11.3737	11.7078	10.8371
AC005954.4	2.90699	0	0	0	0	0	0	0	0	4.84513	0	4.77007	0	0	0
AC006007.1	0	0	4.13292	0	0	0	0	0	0	0	0	0	0	0	0
AC006011.4	10.237	10.373	10.7168	10.6107	8.2912	9.20567	10.5846	9.85525	9.82731	10.1238	10.0112	10.1783	10.7181	10.0505	9.31187
AC006014.7	5.11212	7.9328	6.32272	7.19759	7.04792	6.93734	7.27779	8.4865	5.18935	5.02351	0	8.65566	6.22878	8.53717	7.5039
AC006014.8	0	5.06662	0	0	6.06927	4.51027	3.64701	6.15706	0	4.64153	0	4.50553	3.20508	4.66767	0
AC006019.4	0	0	0	0	2.55184	0	0	0	0	0	0	0	0	0	0
AC006026.9	0	0	0	0	0	0	0	0	3.4776	0	2.72869	2.74723	0	0	0
AC006028.11	5.8139	5.50255	6.68681	0	0	0	0	0	0	0	5.90928	0	0	5.86604	0
AC006033.22	6.59008	5.26448	0	0	6.87936	0	6.52008	0	0	0	0	0	0	0	0
AC006042.6	0	5.56393	0	0	0	0	0	0	0	0	0	0	0	0	0
AC006042.7	0	0	0	0	0	0	0	0	0	0	0	0	0	0	0
AC006042.8	2.90699	4.37187	0	0	4.8684	0	4.40415	0	3.77339	0	0	0	0	0	2.70865
AC006050.2	0	2.56709	0	0	0	0	0	0	0	0	5.90928	0	0	0	0
AC006116.12	0	0	0	0	0	0	0	0	5.28625	0	0	0	0	0	0
AC006116.13	0	0	0	0	0	0	0	0	3.4776	0	0	0	0	0	0
AC006116.15	0	0	0	0	0	0	0	0	0	4.96647	0	0	3.03461	0	0
AC006116.17	0	0	0	4.4275	2.55184	3.64015	4.30246	2.77892	0	4.4044	0	4.26946	2.61794	2.88155	0
AC006116.19	5.78584	0	0	0	0	4.64861	0	0	0	0	0	4.77007	4.42995	4.89056	4.46212
AC006116.20	5.86843	0	0	0	5.4846	0	6.8967	0	0	0	0	0	0	0	6.48532
AC006116.21	0	0	0	0	0	0	0	0	0	5.45533	0	0	0	0	0
AC006116.22	0	1.98392	0	2.41133	0	0	0	0	2.26372	0	0	0	2.84127	3.88757	2.11179
AC006116.24	0	0	0	0	0	0	0	0	0	6.32993	0	0	0	0	0
AC006116.27	0	0	0	6.83783	0	0	0	0	3.4776	5.94321	3.91373	0	0	0	0
AC006126.3	0	0	0	0	0	0	0	0	0	4.90707	0	0	0	0	0
AC006129.1	4.69592	0	0	0	0	0	0	0	0	0	5.74235	0	0	0	0
AC006130.3	0	0	0	0	0	0	0	0	0	0	0	0	0	3.66417	0
AC006145.4	0	0	0	3.80312	0	0	0	0	0	0	0	0	0	0	0
AC006153.3	0	0	0	0	0	0	0	0	0	0	0	5.94419	0	0	0
AC006159.4	0	0	5.01123	6.7537	0	0	5.26544	0	0	0	0	0	3.94378	0	0
AC006159.5	0	0	5.8803	0	0	0	0	0	0	0	0	0	0	0	0
AC006160.5	0	0	5.81114	0	0	3.9917	4.07469	4.02191	5.03059	0	0	5.61471	3.73693	0	3.83684
AC006227.1	0	0	0	0	0	0	4.82668	0	0	0	0	0	0	0	0
AC006262.4	7.13711	0	0	0	6.26445	6.00165	0	0	0	0	0	0	0	0	0
AC006262.5	12.667	0	10.8805	0	10.9538	15.2781	13.8158	14.9795	6.40344	3.62636	8.93864	8.8179	4.12466	0	0
AC006262.6	9.4351	0	3.97323	3.80312	6.92627	9.51019	7.40589	9.22939	0	0	0	4.77007	4.35947	0	2.93443
AC006273.4	3.915	0	3.58849	0	5.84349	0	3.80408	0	7.01134	6.16225	4.00085	0	0	0	0
AC006273.5	9.69477	7.47849	5.20342	6.41334	9.12765	0	6.16199	5.02955	9.36091	9.82605	7.47054	5.74339	6.639	3.9875	0
AC006277.2	0	0	4.78944	0	3.7704	4.89092	4.07469	0	6.71327	6.37447	0	4.99354	5.20833	5.12806	3.72046
AC006328.9	0	0	0	0	0	0	0	0	0	0	0	0	0	0	0
AC006335.10	0	4.43894	0	0	0	0	0	0	0	0	0	0	0	0	0
AC006372.4	0	0	2.22542	0	0	0	0	0	0	0	0	0	2.02972	0	0
AC006427.2	0	0	0	0	0	0	0	0	0	0	0	0	0	0	3.94453
AC006445.7	0	0	0	0	5.00578	0	0	0	0	0	0	0	0	5.33192	0
AC006460.2	0	0	0	7.06425	5.79376	0	0	0	0	0	0	5.86153	3.84406	5.86604	4.84225
AC006483.5	0	7.07671	0	0	0	0	0	0	0	0	0	0	0	0	0
AC006486.9	7.13711	5.47085	0	5.63216	0	0	6.74991	0	6.69574	7.69034	7.13725	0	0	0	6.29498
AC006499.6	0	0	0	0	0	0	0	0	0	0	0	0	0	4.94129	0
AC006509.7	0	0	0	0	0	0	0	0	0	0	0	0	4.12466	0	0
AC006538.1	7.18086	5.02357	6.7374	6.94287	5.38736	3.64015	7.98391	6.18057	6.16944	8.44727	6.23091	5.43582	7.8973	5.94274	6.02747
AC006538.4	6.26378	7.74017	0	8.99027	0	9.01737	9.47739	8.33756	0	0	8.2744	9.40423	8.56294	10.5166	0
AC006539.3	0	0	4.52725	0	4.48548	0	0	0	4.64853	0	5.84009	0	0	0	0
AC006547.13	8.30009	6.00122	5.20342	7.68021	7.86722	7.72016	7.53479	8.86952	7.56869	8.41032	7.76618	7.49528	7.96414	7.56955	6.96614
AC006547.15	0	0	0	0	4.91566	0	0	0	6.09114	7.12633	0	0	0	0	4.72632
AC006547.8	0	6.57866	0	0	0	0	0	5.6844	0	8.39418	0	0	0	0	6.9141
AC006942.4	0	7.1486	0	5.23715	8.04777	0	0	8.68041	8.85282	7.59945	0	0	0	5.12806	4.66467
AC006946.12	7.72236	6.5486	0	8.21382	0	0	0	6.53089	0	0	0	0	0	0	6.33511
AC006946.15	0	2.98122	0	0	0	0	0	0	0	0	0	0	0	0	0
AC006946.16	6.45408	0	0	0	8.07405	0	1.95674	6.27098	0	0	0	0	6.06126	2.06513	0
AC006946.17	5.11212	0	0	0	5.38736	0	0	5.47213	0	0	0	0	3.73693	0	0
AC006978.6	8.42359	9.57474	8.47484	8.56594	9.54141	8.68894	8.41995	7.39825	8.73331	7.67261	8.57336	9.0657	7.34302	9.62912	9.0326
AC006994.1	5.43475	4.9792	0	0	3.6637	3.76709	3.94572	0	0	0	4.00085	3.87915	3.6212	5.54373	3.59386
AC006994.2	0	0	0	0	0	0	5.03123	0	0	0	0	0	0	6.70006	0
AC007000.10	5.19979	0	5.01123	5.43017	0	0	0	5.98075	0	0	5.30238	5.09351	0	5.2538	0
AC007009.1	0	8.90338	0	7.43218	0	0	7.80956	0	6.44601	7.15214	0	0	0	6.62446	0
AC007036.4	0	0	0	0	0	0	0	0	5.42038	0	0	0	0	0	0
AC007036.5	0	0	5.55323	0	0	0	6.56468	0	0	0	0	0	0	7.46074	0
AC007036.6	0	0	6.38751	4.56549	0	0	0	0	0	0	0	0	4.94508	0	0
AC007038.7	5.72804	6.78607	4.83661	5.56792	5.74225	4.09213	6.10273	4.9768	4.12735	4.22145	3.37585	5.09351	2.84127	6.85362	4.60026
AC007040.11	5.5725	5.76027	3.97323	5.27787	6.28259	6.6874	5.87374	0	4.57372	5.13126	4.76905	0	3.49537	1.643	2.70865
AC007040.6	5.47044	3.78742	0	0	2.9652	0	5.15308	5.31101	3.1051	4.22145	4.30464	5.23156	0	4.25147	0
AC007041.2	4.27934	0	0	0	0	0	0	3.203	3.30334	0	0	0	3.03461	0	0
AC007050.17	5.99636	0	5.16698	0	4.21021	0	0	5.22315	0	0	4.55545	0	0	0	4.13843
AC007078.4	0	6.02324	0	0	0	0	5.31849	4.21647	0	0	0	0	0	0	0
AC007098.1	0	0	0	0	0	0	0	0	0	0	0	0	0	0	0
AC007099.1	0	3.78742	4.88228	0	6.06927	4.09213	4.7515	0	3.30334	0	5.30238	0	5.39609	3.39974	0
AC007126.1	0	0	0	1.65985	0	0	0	0	0	1.81642	0	0	1.01988	0	0
AC007128.1	0	0	0	0	0	0	0	0	0	0	4.16072	0	0	0	0
AC007131.1	0	0	0	0	0	0	0	0	0	0	0	0	0	0	0
AC007161.5	4.10864	3.97987	0	0	5.7158	0	0	0	0	0	0	0	0	0	0
AC007163.3	0	0	0	0	0	0	0	0	2.26372	0	0	0	0	0	0
AC007163.6	0	4.37187	0	0	3.54848	0	4.7515	0	0	4.84513	4.91077	5.31677	4.99243	0	0
AC007182.6	3.27313	0	5.01123	0	0	5.40205	0	0	0	0	0	0	0	0	0
AC007192.4	8.30998	4.37187	8.69878	0	8.39907	8.32622	7.2092	7.2054	0	0	0	0	8.54321	8.5898	0
AC007192.6	8.69651	7.35369	7.69267	8.14393	8.15505	9.44047	9.38402	7.59484	9.76773	10.2972	7.04802	6.94586	8.36129	7.38945	8.67821
AC007193.9	0	0	0	0	0	0	0	5.61706	0	6.90132	0	0	0	0	0
AC007204.2	0	0	0	0	0	0	0	5.47213	0	0	0	0	0	0	0
AC007228.11	0	0	3.58849	4.01067	2.29014	0	5.55795	0	4.49482	6.00117	3.50067	0	5.16766	3.39974	4.22641
AC007228.9	0	0	0	0	0	0	0	0	2.87522	0	0	0	0	0	0
AC007229.3	5.72804	0	0	0	5.42051	6.53517	5.64361	5.54641	0	5.7198	0	0	0	5.75698	5.35287
AC007237.2	0	0	0	0	0	0	0	0	0	0	0	0	0	0	0
AC007238.1	5.39815	4.14965	3.97323	5.06166	4.60563	6.36496	5.87374	4.02191	4.49482	4.71263	5.61006	6.45709	4.20725	5.9917	5.72925
AC007246.3	9.337	11.0037	9.91324	10.6442	9.56012	11.3787	11.4882	10.2685	10.5053	10.3385	9.31307	11.0103	10.473	8.65203	9.71307
AC007249.3	0	0	0	0	5.84349	0	0	0	5.03059	0	0	0	0	0	0
AC007255.8	0	3.56529	0	0	0	2.97833	0	0	0	0	0	2.974	0	6.46023	0
AC007256.5	2.08755	0	2.7037	3.56061	0	2.15068	0	0	1.82165	0	0	0	3.03461	0	1.68475
AC007272.3	0	5.30099	0	0	4.81953	0	0	0	0	0	0	0	0	0	0
AC007277.3	4.27934	0	0	0	0	0	0	0	0	0	0	0	0	0	0
AC007279.2	6.43614	7.46246	6.87931	6.01603	6.37003	6.71915	4.82668	5.6844	4.78743	0	4.99805	6.95917	5.79365	5.94274	5.09688
AC007283.5	0	0	0	0	0	0	0	0	7.41646	0	0	0	0	0	0
AC007285.6	0	5.26448	5.98868	0	0	5.40205	0	0	4.64853	6.35237	3.91373	6.41906	6.12638	4.83799	6.16742
AC007285.7	0	0	0	0	0	0	0	0	0	5.02351	0	0	0	0	0
AC007292.3	6.24329	4.9792	5.83456	5.72345	5.86772	5.5149	6.86138	6.33525	5.82698	6.72337	6.0177	6.29855	5.62364	7.10793	5.09688
AC007292.4	0	0	0	0	0	0	0	0	0	0	0	0	0	0	0
AC007292.6	4.19651	5.65137	0	7.41402	4.81953	4.99834	7.04575	0	6.58582	5.13126	4.23447	4.08746	6.03888	8.06886	4.78545
AC007292.7	7.78039	0	0	0	8.47202	0	0	0	0	0	0	0	0	0	0
AC007308.7	8.79128	8.18805	7.93949	8.96243	8.74489	8.06718	9.72837	9.60452	7.80779	10.0656	7.5736	0	8.69403	9.92689	0
AC007318.5	7.68487	7.00105	7.38681	7.69532	7.30914	5.94906	7.30433	7.14691	7.5973	6.77411	7.08836	6.93243	5.96959	6.46023	7.76854
AC007319.1	4.91898	5.06662	0	7.88522	0	4.83405	0	4.80589	3.90127	0	0	0	5.12581	4.08096	0
AC007326.9	6.93479	0	0	0	7.36979	8.88015	6.86138	7.96352	0	0	0	7.84996	0	5.44171	0
AC007362.3	0	0	0	0	0	4.77485	0	0	0	0	6.0177	0	0	0	4.60026
AC007365.1	0	0	0	0	0	0	0	0	0	0	0	0	0	0	0
AC007365.3	5.50527	0	5.83456	5.69365	6.7807	0	4.49913	5.31101	0	0	4.61189	6.41906	4.20725	5.57619	4.22641
AC007365.4	0	0	0	0	0	5.23639	0	0	0	0	0	0	0	0	0
AC007383.3	9.08404	9.32507	9.31937	7.87861	8.16487	9.27941	9.55957	8.84765	9.52873	9.50151	8.02188	10.7356	8.10004	10.7926	8.23945
AC007383.4	6.80102	5.18856	0	0	0	3.34686	0	3.203	0	0	0	0	1.61141	0	5.09688
AC007386.2	0	0	0	0	0	0	0	0	0	0	0	0	0	2.06513	0
AC007386.3	0	0	4.46856	0	0	0	0	4.54107	4.64853	0	0	0	0	0	4.38775
AC007389.1	4.01506	4.56438	3.79365	0	0	0	0	0	0	0	5.08036	0	0	0	0
AC007391.2	0	0	0	0	0	0	0	0	4.97353	0	0	0	0	0	0
AC007395.4	0	0	0	0	0	0	0	0	0	0	0	0	0	0	0
AC007405.4	3.42637	0	0	3.42213	0	0	0	0	0	0	0	4.26946	0	0	0
AC007405.6	4.43196	0	5.12959	7.20817	6.40357	6.21712	0	5.92615	0	4.48785	6.46339	7.79163	5.39609	5.66942	0
AC007405.8	10.1883	7.57854	0	5.27787	0	6.79561	0	0	0	0	0	4.99354	5.8968	0	0
AC007566.10	4.50262	7.54849	6.08949	6.21789	0	8.66875	5.97636	8.17731	0	0	5.55355	6.77573	4.12466	8.22033	6.66924
AC007618.3	0	0	0	0	0	0	0	0	0	0	4.30464	0	0	0	0
AC007620.3	9.45972	8.94435	9.76415	10.9469	11.6667	4.83405	0	10.3933	9.50376	8.44205	10.6577	10.3971	10.2428	10.3634	9.11847
AC007731.1	0	0	0.940443	0	0.980217	1.10218	0	1.11947	0	0	0.954633	0	0	0	0
AC007742.3	0	0	0	0	0	0	0	0	0	0	0	0	0	0	5.35287
AC007743.1	4.56997	0	0	4.35321	2.55184	1.71966	3.26986	4.12246	5.50335	6.28398	4.55545	0	6.06126	7.4694	0
AC007750.5	0	0	2.48429	0	0	0	0	0	4.57372	4.64153	5.36939	0	0	0	0
AC007773.2	0	3.88685	8.52969	4.56549	8.21296	7.32556	0	6.58476	5.72695	6.80698	6.4007	0	6.14745	6.46023	0
AC007787.2	0	0	2.48429	0	0	0	0	0	0	2.86892	0	0	0	0	0
AC007790.4	0	0	0	0	0	0	4.07469	0	4.91413	0	0	0	0	0	0
AC007875.2	0	5.59367	0	0	0	5.71714	0	0	0	0	0	0	0	0	0
AC007879.2	4.81176	5.40529	6.14676	5.01424	0	0	0	0	6.26764	4.84513	0	7.29986	5.99306	5.86604	0
AC007879.4	0	0	4.6379	0	0	0	0	0	6.29118	0	0	0	5.46485	0	0
AC007879.5	4.91898	6.0663	6.28921	5.10758	3.86974	0	4.89813	5.39382	4.97353	5.02351	0	0	4.56136	4.9903	4.78545
AC007879.6	0	0	0	0	0	0	0	0	0	5.02351	0	0	0	0	0
AC007879.7	7.80156	6.47061	12.6242	0	0	9.20287	6.07216	4.80589	11.1563	9.47107	10.3023	9.05644	6.03888	5.0377	7.25471
AC007880.1	0	3.43992	0	0	0	0	0	0	0	0	0	0	0	0	0
AC007899.3	0	4.62324	0	6.01603	0	0	0	0	0	0	0	0	3.73693	0	0
AC007919.19	0	0	0	0	0	0	0	0	0	0	0	0	0	5.12806	0
AC007952.4	0	0	0	4.35321	0	0	0	4.46651	0	0	0	0	3.73693	0	0
AC007952.5	4.01506	4.30153	0	6.81033	7.79323	0	0	4.86514	0	0	2.72869	0	5.46485	4.08096	0
AC007952.6	6.92196	4.73421	0	5.43017	6.09002	0	0	4.7441	5.7944	0	6.63661	0	7.35213	0	0
AC007966.1	0	0	0	0	0	0	0	0	3.30334	0	0	0	0	0	0
AC007969.5	9.56045	10.1181	9.5562	7.99921	8.46012	9.81942	10.9912	9.43646	10.4104	9.35362	8.97675	9.33953	9.69586	9.13589	9.96882
AC008060.8	0	0	0	5.15207	0	0	0	0	0	0	0	0	0	0	0
AC008063.2	0	0	5.78733	0	0	0	0	0	0	0	0	0	0	0	0
AC008063.3	0	0	5.30754	0	0	0	0	0	0	0	0	4.50553	0	0	0
AC008069.2	0	0	0	0	4.3544	0	0	0	0	0	0	0	0	0	0
AC008074.3	0	0	0	0	0	0	0	0	0	5.23151	0	0	3.84406	0	0
AC008079.9	0	0	1.50499	0	2.29014	0	0	0	0	0	0	0	0	0	0
AC008088.4	6.94751	3.43992	0	4.10423	4.60563	0	0	0	0	0	0	0	0	6.25496	0
AC008132.13	0	4.37187	0	0	0	0	0	0	0	0	0	0	0	0	0
AC008132.14	0	6.16864	0	0	0	0	0	0	0	0	0	0	0	0	0
AC008264.4	6.18003	0	0	0	0	0	0	5.98075	0	0	0	0	0	0	0
AC008265.2	4.35767	0	0	0	0	0	0	0	0	0	0	0	0	0	0
AC008268.1	0	0	0	0	0	0	0	0	0	0	0	0	0	0	0
AC008277.1	0	0	0	0	0	0	0	0	0	0	0	0	3.03461	3.39974	0
AC008278.2	0	0	0	6.06339	0	0	0	0	0	0	0	0	0	0	0
AC008280.1	0	0	0	0	0	0	0	0	0	0	0	0	0	5.75698	0
AC008280.3	0	0	5.40464	0	0	7.24059	0	0	0	0	0	0	0	0	0
AC008427.2	0	0	0	0	0	0	0	0	0	0	0	0	0	0	0
AC008440.10	5.8139	0	0	5.01424	5.51561	0	0	0	0	0	0	0	0	0	0
AC008440.5	0	0	0	0	0	0	0	4.86514	0	0	0	0	5.5622	0	0
AC008592.3	0	0	0	5.96706	0	5.5149	0	0	0	0	0	0	0	0	0
AC008592.4	0	0	0	0	0	0	0	0	0	5.45533	0	6.31935	0	0	0
AC008697.1	2.90699	4.78665	2.48429	3.91062	4.05	0	0	0	0	0	2.91965	0	0	4.40394	0
AC008703.1	0	0	0	0	0	0	0	0	0	0	0	0	0	0	2.11179
AC008746.12	6.59008	0	7.93949	6.21789	4.71654	4.89092	7.52354	5.81034	6.87778	7.33227	6.09892	5.94419	4.68179	7.37107	6.95331
AC008746.3	4.96974	0	0	0	0	5.77871	7.19508	0	0	0	0	0	0	5.0377	0
AC008746.5	0	0	0	0	0	0	0	9.91605	0	0	0	0	0	11.0642	0
AC008753.6	5.50527	0	0	0	0	0	6.42651	0	0	0	0	0	0	0	0
AC008781.7	0	0	0	0	0	0	0	0	0	0	0	0	0	0	4.72632
AC008937.2	0	0	0	0	0	0	4.49913	0	0	0	0	0	0	0	0
AC008937.3	3.80747	4.83725	0	0	5.38736	0	0	3.53033	0	3.76663	0	3.7625	4.89613	5.75698	4.38775
AC008940.1	0	0	0	0	0	0	0	0	0	0	0	0	0	0	0
AC008982.2	7.12596	4.78665	0	5.39358	4.8684	0	6.07216	5.95371	6.60473	0	7.5449	0	4.79293	5.21309	7.75381
AC008991.1	0	0	0	0	0	0	0	0	0	0	0	0	0	5.2538	0
AC009005.2	5.2417	9.49425	7.41039	9.10789	7.60422	7.05399	8.87437	8.51915	8.40686	9.06862	4.6662	6.14393	8.9463	9.28573	0
AC009014.3	4.19651	10.5446	0	0	5.3187	2.75145	0	7.33679	2.60163	0	0	3.63559	0	6.67029	0
AC009095.4	5.01878	4.62324	0	0	6.26445	0	0	0	0	5.02351	5.08036	4.94084	0	0	6.60504
AC009120.10	0	0	0	0	4.96142	0	0	0	0	0	0	0	0	5.33192	4.8969
AC009120.3	7.56617	7.17834	6.06988	7.49398	0	5.09832	7.18083	0	6.14381	0	0	6.7606	0	7.88673	4.8969
AC009120.4	0	0	0	0	7.66771	0	0	0	0	0	0	7.14539	5.28639	5.6992	0
AC009120.5	6.02064	7.92112	7.11757	0	0	6.85398	7.27779	7.13492	6.48736	6.02929	7.43187	4.99354	5.6534	7.07423	0
AC009120.6	7.60683	7.75998	7.40257	6.78229	6.15054	4.35723	8.9007	6.10884	7.40572	8.75159	7.61561	7.14539	7.19909	7.37107	7.92135
AC009133.12	10.387	9.71156	9.97252	9.58244	10.3611	9.86271	10.5832	10.3945	10.113	10.4559	10.357	10.0858	11.016	9.92058	10.4244
AC009133.15	10.9026	0	0	0	0	10.7347	10.6154	10.9962	0	0	0	9.50297	11.4568	0	0
AC009166.5	0	7.57109	0	0	5.86772	0	6.69077	5.98075	0	0	0	7.08595	0	0	0
AC009227.2	0	0	0	0	0	0	0	0	3.63306	0	0	0	0	0	0
AC009229.5	0	0	8.56863	0	0	0	0	0	5.42038	0	0	0	0	0	0
AC009236.2	4.86636	6.38817	0	0	6.51518	0	0	4.67955	0	0	0	0	0	0	0
AC009237.10	0	4.73421	0	5.31748	4.81953	0	0	0	0	0	0	0	0	0	0
AC009237.11	0	0	7.53	8.71055	6.72871	0	6.94811	0	0	0	7.13725	6.93243	0	6.08489	0
AC009237.16	0	0	0	6.87812	0	0	0	0	0	0	0	0	0	0	0
AC009237.17	0	6.84907	7.26279	6.90437	0	6.02725	0	0	0	0	4.76905	4.57635	0	0	0
AC009237.8	2.90699	8.13341	9.98957	8.72167	7.40334	8.76317	9.25046	8.66798	6.76462	6.16225	8.62226	9.05334	7.48221	8.80368	0
AC009238.7	0	6.84907	7.26279	6.90437	0	6.02725	0	0	0	0	4.76905	4.57635	0	0	0
AC009238.8	0	0	0	6.73919	0	0	0	0	0	0	0	0	0	0	0
AC009245.3	6.68428	7.47049	5.9463	6.55263	5.45291	5.68534	6.73047	6.88591	6.33714	6.67077	5.49474	5.31677	6.24842	6.74358	6.07564
AC009264.1	0	0	0	0	0	0	0	0	2.26372	0	0	0	0	0	0
AC009274.6	7.13711	0	0	0	0	0	0	0	0	0	0	0	0	0	0
AC009299.2	0	4.67979	0	0	5.0906	0	0	4.61197	0	0	0	5.31677	4.42995	4.89056	0
AC009299.3	0	9.57101	0	6.01603	1.97022	0	0	8.62149	0	0	0	0	8.39692	8.29049	0
AC009299.4	9.02826	0	0	6.66437	0	4.09213	5.15308	0	0	0	0	8.50042	0	4.32972	0
AC009299.5	7.5579	7.38804	6.98777	7.54493	6.4684	8.4113	8.71035	7.06083	7.96972	8.36689	7.1658	9.28243	8.15309	7.35244	8.02925
AC009302.2	5.92097	8.18805	5.83456	6.25916	6.61877	5.74825	8.1468	5.74874	8.10869	5.91333	8.33852	6.82018	7.87221	7.53693	6.53785
AC009303.1	0	0	4.83661	5.35603	0	4.94563	0	0	0	0	3.61554	0	0	3.53801	0
AC009303.3	0	0	0	0	0	0	0	0	0	0	0	0	7.01646	0	0
AC009313.2	0	0	0	0	0	0	0	0	0	0	0	2.47805	0	0	0
AC009403.2	9.46857	10.1819	10.0867	9.74741	9.24794	9.18308	9.99397	11.061	8.51577	9.88496	7.40816	11.5967	7.62425	12.2935	8.99865
AC009404.2	6.88276	7.94439	6.12792	7.17621	5.4846	6.10141	7.93378	5.77987	6.89325	5.41326	5.49474	7.65105	4.03705	8.10269	6.02747
AC009410.1	0	0	0	0	0	0	0	0	0	0	0	0	8.55508	0	0
AC009413.2	0	0	0	0	0	0	0	0	5.72695	0	0	0	0	0	5.46563
AC009473.1	0	0	0	0	4.05	0	4.30246	0	5.18935	0	0	0	0	0	3.94453
AC009487.6	3.56489	3.30261	3.21289	3.56061	2.77327	3.34686	3.64701	3.37593	1.82165	1.81642	3.61554	3.49643	3.84406	3.78019	3.72046
AC009495.2	0	0	5.34064	0	0	0	0	0	0	0	0	0	0	0	0
AC009498.1	0	0	0	0	0	0	0	0	0	0	5.9753	0	0	0	0
AC009501.4	7.46364	4.37187	4.74067	5.15207	6.26445	5.68534	6.009	5.22315	6.96818	4.31582	5.40176	5.77385	7.00496	5.9917	5.87248
AC009502.4	0	0	8.14083	0	0	0	0	0	3.90127	0	4.99805	0	4.28536	0	0
AC009505.2	4.755	0	0	0	0	6.4431	0	0	0	0	0	0	0	0	0
AC009506.1	6.85603	7.43807	7.31368	5.31748	7.4116	7.46319	3.03643	4.54107	7.22196	7.70785	6.15697	7.13369	5.92147	8.16804	6.2537
AC009506.2	3.27313	2.78896	0	0	3.28612	0	0	3.53033	0	0	0	0	0	0	0
AC009518.4	0	0	0	0	6.48416	0	0	0	0	0	0	0	0	0	0
AC009518.8	0	4.50302	0	0	0	0	0	0	0	0	0	0	0	0	0
AC009542.2	0	4.78665	0	2.67797	0	4.94563	3.47073	2.50861	3.4776	0	0	4.08746	0	4.89056	4.13843
AC009784.3	4.755	0	3.58849	7.38635	6.63298	4.64861	0	0	0	0	0	0	0	0	0
AC009784.4	0	0	0	0	5.0906	0	0	0	0	0	0	0	0	0	0
AC009948.5	11.1708	10.0975	11.0089	10.4607	9.90857	10.0397	4.89813	8.68453	9.24816	9.72002	10.72	9.81264	10.0479	8.67844	9.70926
AC009948.7	4.27934	4.78665	3.97323	5.94193	6.22747	4.09213	4.19307	0	4.12735	6.23651	4.37155	6.71425	3.84406	5.86604	5.42901
AC009950.2	0	6.72019	0	0	3.86974	8.21926	8.44403	6.90015	0	6.74048	5.11982	5.39722	0	6.21429	2.93443
AC009961.2	6.04451	0	0	0	4.76896	0	0	0	0	0	0	0	0	4.16873	0
AC009961.3	8.23932	8.06075	8.13612	8.65366	8.84289	7.59739	7.86411	5.35301	7.67987	6.74048	7.53033	7.29986	9.00808	5.81254	8.04143
AC009963.5	0	6.33634	0	0	0	0	0	0	0	0	0	0	0	0	0
AC010091.1	3.42637	0	0	5.56792	4.71654	2.97833	0	0	1.82165	0	2.91965	2.14684	0	2.3913	0
AC010096.1	0	0	0	0	0	0	0	0	0	0	0	0	0	0	3.30149
AC010127.3	0	0	0	0	2.9652	2.15068	0	0	2.26372	0	0	0	2.84127	0	0
AC010132.11	0	0	0	0	5.91501	0	0	0	0	0	0	0	0	2.65715	0
AC010136.2	0	4.37187	5.52471	0	0	0	0	6.13315	0	0	0	0	0	0	0
AC010148.1	5.28243	4.93341	6.44951	0	0	2.75145	0	0	5.18935	0	0	0	0	0	0
AC010150.1	0	4.67979	0	0	0	0	0	0	0	0	0	0	0	0	0
AC010153.3	0	0	0	0	4.91566	0	0	0	0	0	0	0	0	0	0
AC010226.4	6.4893	6.4545	6.76204	8.26029	7.91452	7.39602	6.52008	8.25136	0	5.64905	5.66444	8.15771	7.74666	5.47652	6.16742
AC010240.2	4.755	0	3.88623	4.35321	0	4.09213	5.15308	0	4.64853	0	3.37585	0	0	3.39974	2.93443
AC010468.1	0	3.56529	4.6379	4.10423	0	0	3.94572	0	5.42038	4.96647	0	0	3.6212	0	0
AC010492.2	5.32205	0	0	4.86184	0	0	3.80408	0	0	0	0	0	3.49537	3.88757	0
AC010504.2	6.98501	4.30153	0	4.91445	4.42143	0	0	5.50975	6.87778	7.6815	0	5.61471	0	0	0
AC010522.1	0	0	0	0	8.17461	0	0	0	0	6.87055	0	0	0	0	0
AC010524.2	5.39815	2.30477	0	0	1.55852	0	0	0	2.60163	3.29679	0	0	0	0	0
AC010524.4	0	0	0	0	0	4.99834	0	0	0	0	0	0	0	0	0
AC010525.4	0	0	0	0	0	6.30345	5.41909	0	0	0	6.58115	0	6.68295	0	7.42242
AC010547.9	5.84142	5.40529	7.01877	5.39358	4.28411	5.65283	6.8967	6.10884	7.01134	7.20242	6.15697	7.69149	5.24789	6.12933	5.78826
AC010642.1	6.54057	6.08736	6.38751	6.56913	6.63298	7.24059	7.3304	5.86941	5.69201	5.68486	6.56695	4.94084	6.01615	7.20454	5.42901
AC010642.2	0	5.26448	3.88623	0	0	0	6.27368	3.203	4.12735	5.18225	0	5.09351	0	0	2.93443
AC010646.3	0	0	0	0	0	0	0	0	0	0	0	0	0	0	0
AC010729.1	7.14817	0	0	0	0	0	0	0	0	0	0	0	0	0	0
AC010729.2	2.68193	0	0	0	0	0	0	0	0	0	0	0	0	0	0
AC010731.2	0	0	0	0	0	0	0	0	0	0	0	0	0	0	0
AC010733.5	6.81497	6.48655	0	0	7.08973	5.65283	0	5.65112	5.69201	0	5.93162	0	0	5.86604	0
AC010761.13	5.11212	7.68598	8.04367	7.89834	0	5.94906	0	0	0	0	7.19381	6.59991	4.73843	5.1712	6.31518
AC010761.6	0	0	0	0	0	0	0	0	0	0	0	0	0	0	2.11179
AC010761.8	7.50725	7.22659	7.72436	8.08777	8.05306	8.20811	8.70538	8.09308	7.99144	7.90289	8.12243	5.97072	8.10543	8.68217	8.92167
AC010761.9	6.57377	8.00651	6.3392	7.05256	8.06883	8.30546	8.19015	6.87154	6.6234	0	8.52642	0	0	7.98067	7.22298
AC010878.3	0	0	0	0	0	0	0	0	4.41135	0	0	0	0	0	0
AC010883.5	5.84142	0	5.73849	0	5.54596	0	5.76326	0	7.29364	6.83912	0	0	0	8.19442	6.46738
AC010884.1	0	0	0	0	0	0	5.21035	0	0	0	0	0	0	0	0
AC010890.1	0	7.67906	0	0	5.00578	0	0	0	8.03392	5.32524	5.40176	0	0	0	0
AC010894.3	9.50775	9.51382	7.71808	9.21663	8.77403	7.86203	7.38116	7.69621	8.99578	9.50652	7.01701	8.684	6.53091	9.16019	7.5039
AC010900.2	4.10864	4.56438	5.52471	4.19209	5.0906	4.51027	0	4.86514	3.1051	0	4.16072	3.16993	3.73693	4.16873	2.93443
AC010967.2	0	0	5.9463	5.66323	0	0	0	0	0	0	0	0	0	0	0
AC010974.3	0	0	7.01877	0	5.79376	0	0	0	0	0	0	0	0	0	0
AC010976.2	4.10864	0	0	4.2749	0	0	4.07469	4.30472	0	0	0	0	0	0	0
AC010980.2	5.8139	2.98122	3.97323	5.75264	4.96142	0	4.82668	7.07345	0	0	0	0	0	3.78019	6.05176
AC010983.1	0	0	0	0	5.96079	0	0	0	0	0	0	0	0	0	0
AC010987.6	0	0	0	4.35321	0	0	0	0	6.06407	0	0	0	0	0	0
AC011239.1	0	4.30153	0	0	0	0	0	0	0	0	0	0	0	0	0
AC011242.5	3.42637	3.78742	0	0	0	0	0	0	0	0	0	0	0	0	0
AC011247.3	0	0	0	0	0	0	0	0	0	0	0	0	0	0	0
AC011284.3	0	0	0	0	3.6637	0	0	0	0	0	0	0	0	3.9875	0
AC011286.1	0	0	4.58364	0	0	6.93734	0	0	0	0	0	5.31677	0	0	0
AC011288.2	4.755	0	4.52725	0	0	0	0	5.54641	0	0	0	0	0	0	0
AC011290.5	5.89494	6.00122	6.18371	6.0399	6.76788	5.74825	7.4302	5.71693	7.24625	4.96647	6.3183	7.27878	0	6.77189	6.12226
AC011294.3	0	2.30477	3.21289	0	3.54848	0	3.94572	0	3.30334	0	0	0	0	2.65715	3.59386
AC011298.2	0	0	0	0	0	0	0	0	0	0	0	0	0	0	0
AC011330.5	5.75723	0	7.70543	6.39495	6.20862	0	0	6.05896	6.24371	5.57465	6.46339	5.43582	5.92147	6.27488	4.38775
AC011343.1	0	0	0	1.65985	0	0	0	0	0	0	0	0	0	0	0
AC011406.2	0	0	0	0	0	0	6.04093	0	0	0	0	0	0	0	0
AC011513.3	0	0	0	0	0	0	0	0	0	4.7804	0	0	0	0	0
AC011525.4	0	0	0	0	0	0	0	0	0	2.86892	0	2.74723	0	0	0
AC011530.4	0	5.59367	0	0	0	0	0	0	0	0	0	0	0	0	5.50134
AC011551.3	0	0	0	0	0	0	5.09344	5.08044	6.11772	6.80698	0	5.187	0	0	0
AC011738.4	5.75723	0	6.57998	2.90294	4.28411	7.92465	5.97636	1.74216	2.87522	0	0	6.51232	0	0	6.35476
AC011742.3	0	0	0	0	0	0	0	0	0	0	0	0	0	6.38892	0
AC011747.3	0	4.9792	0	3.68695	5.96079	0	0	0	0	0	4.55545	0	0	3.66417	0
AC011747.4	2.41514	6.14875	0.940443	4.49814	8.69496	7.20739	0	1.11947	0	0	1.52415	0	1.01988	7.45202	0
AC011816.1	0	4.50302	0	0	0	0	0	0	0	0	0	4.82927	0	0	0
AC011893.3	0	0	3.21289	0	0	2.48211	0	0	4.91413	2.59554	7.97961	0	5.16766	0	3.72046
AC011899.9	2.41514	0	0	0	0	0	0	0	0	0	0	0	0	0	0
AC011997.1	0	0	0	0	0	0	0	0	0	0	0	0	0	0	0
AC011998.2	5.28243	0	0	0	0	0	0	0	0	0	0	0	0	0	0
AC011999.1	4.50262	0	0	0	0	4.35723	5.03123	0	0	0	0	3.49643	0	0	3.30149
AC012065.5	0	7.37953	0	0	0	6.89626	0	0	0	0	0	0	0	0	0
AC012066.1	0	5.81179	5.01123	0	5.00578	4.18601	6.21892	0	0	5.32524	0	6.77573	3.94378	5.91762	0
AC012074.2	0	0	0	0	0	0	0	0	0	0	0	0	0	5.6992	0
AC012078.2	0	0	0	0	0	0	2.75781	0	0	0	0	0	0	0	0
AC012123.1	0	0	0	0	0	0	3.64701	0	0	0	0	3.63559	0	0	0
AC012146.7	12.2231	8.43391	11.3647	10.2895	11.8002	10.0255	8.75914	12.0756	11.4437	12.3486	10.0346	10.6753	11.376	10.7796	11.726
AC012314.19	7.73709	0	0	7.23944	0	0	0	7.5504	0	0	0	0	0	7.744	0
AC012314.8	4.96974	3.88685	3.69472	4.96521	5.35344	4.18601	5.64361	3.66979	5.50335	5.18225	4.43549	5.88961	4.56136	5.47652	5.46563
AC012354.6	0	0	0	0	1.97022	0	0	0	0	0	0	0	0	2.06513	0
AC012354.8	0	0	0	0	0	0	0	0	0	5.36992	0	0	0	0	0
AC012358.4	7.00948	7.1486	3.58849	5.56792	6.13065	6.40456	5.97636	4.30472	6.44601	6.05688	4.55545	4.82927	5.03827	6.38892	5.09688
AC012358.7	4.69592	4.22759	5.71344	3.91062	0	5.8664	5.97636	3.53033	3.63306	3.76663	0	6.18982	4.35947	4.78342	4.94955
AC012358.8	0	5.53357	5.85762	6.67965	5.04881	0	3.47073	6.03336	4.49482	5.88283	4.61189	5.04439	5.03827	4.66767	4.66467
AC012360.4	0	0	4.13292	0	0	0	0	0	0	4.4044	4.49672	0	4.03705	0	0
AC012360.6	7.54958	8.13847	5.27366	7.40486	6.66099	7.53631	6.24656	4.38788	7.01134	6.45962	7.44746	6.49414	5.5622	5.51052	5.97763
AC012362.3	4.19651	0	0	0	4.8684	0	0	0	0	0	0	0	0	0	0
AC012368.1	4.81176	4.37187	0	0	0	0	0	0	0	0	0	0	0	4.83799	0
AC012370.3	0	2.78896	0	0	0	4.09213	0	0	0	5.45533	0	0	0	0	0
AC012442.6	0	4.56438	0	5.15207	0	0	7.67363	4.80589	5.82698	0	0	0	0	0	4.60026
AC012456.4	0	0	0	0	4.5468	0	0	0	0	0	0	0	0	0	0
AC012462.2	0	0	3.69472	0	3.6637	0	3.94572	0	5.37704	0	0	0	0	0	0
AC012499.1	4.86636	0	0	0	0	6.70336	0	0	0	0	0	0	0	0	0
AC012501.2	0	0	6.41884	0	0	0	0	0	0	0	0	0	0	0	0
AC012501.3	0	0	4.74067	0	0	3.9917	0	0	0	0	0	0	2.84127	0	0
AC012506.2	0	3.43992	0	0	0	0	0	0	0	0	0	0	0	3.88757	0
AC012507.4	5.60498	0	0	5.43017	1.55852	0	0	0	0	0	0	0	4.28536	4.47453	5.84495
AC012512.1	0	0	0	0	9.04504	6.36496	5.72446	0	4.12735	0	0	4.18133	0	7.24549	0
AC012513.4	0	5.37135	4.96951	0	3.13457	0	0	3.203	0	0	4.95507	4.26946	3.03461	6.15104	4.53284
AC012513.6	0	0	0	0	0	0	0	0	0	0	5.11982	0	3.73693	0	0
AC012531.25	6.75834	8.4624	2.7037	7.77573	6.903	6.99035	6.8967	3.37593	6.79787	7.19001	8.21643	2.974	6.48198	2.06513	6.44921
AC012593.1	0	0	0	0	0	0	0	3.91381	0	0	0	0	0	0	0
AC012613.2	4.19651	0	5.12959	3.80312	5.1707	4.71311	5.31849	5.08044	2.60163	2.86892	4.71854	4.35252	3.6212	2.3913	3.72046
AC012668.2	0	0	6.94536	2.90294	4.66215	0	5.26544	0	2.60163	0	0	5.97072	0	5.36946	0
AC013268.3	0	0	0	2.90294	1.97022	0	2.41218	3.53033	3.1051	0	0	0	3.03461	0	0
AC013269.5	0	0	0	0	0	0	0	0	0	0	0	0	0	0	0
AC013271.3	0	0	0	6.58545	0	5.0492	2.41218	6.10884	0	0	6.70307	0	0	0	4.13843
AC013275.2	7.64638	8.16842	0	2.67797	9.94746	7.71229	7.13719	5.26775	0	0	0	5.68049	0	10.7219	0
AC013401.2	0	5.06662	0	0	0	0	0	0	0	0	0	0	0	0	0
AC013429.5	0	0	0	0	3.7704	0	0	0	0	0	0	0	0	0	0
AC013439.4	0	0	0	0	0	3.17433	0	0	0	0	0	0	0	0	0
AC013444.1	0	0	6.28921	2.67797	5.66138	0	0	0	0	0	0	2.47805	0	0	0
AC013460.1	0	0	0	0	0	0	0	0	0	0	0	2.47805	0	0	0
AC013461.1	11.8177	11.5719	11.1522	11.7926	11.3927	10.904	10.0694	11.2891	11.5736	10.6642	11.7893	10.9145	11.3637	12.571	11.3505
AC013470.6	0	0	0	0	0	3.17433	0	3.203	0	4.84513	0	0	0	0	0
AC013472.3	4.01506	1.98392	0	0	3.6637	2.48211	0	2.50861	0	0	0	0	0	3.53801	0
AC013474.4	0	0	4.6902	5.10758	0	0	6.71076	0	0	0	0	4.94084	0	0	5.18735
AC015688.3	0	0	0	0	0	0	0	6.39678	0	0	6.03844	0	0	0	0
AC015691.13	0	0	0	0	0	0	0	0	0	0	0	0	4.56136	0	0
AC015922.5	0	0	0	0	0	0	0	0	0	0	4.86506	0	0	0	0
AC015922.6	0	0	0	0	0	0	0	0	0	0	0	5.14101	0	0	0
AC015933.2	5.50527	0	5.34064	0	5.20915	0	0	0	6.9535	0	5.61006	0	0	0	0
AC015936.3	0	0	0	0	0	0	0	3.79696	0	0	0	0	4.68179	0	0
AC015971.2	5.15662	5.76027	5.30754	6.8913	5.00578	6.28234	6.49725	4.38788	3.4776	4.01189	4.55545	4.35252	6.16821	6.46023	5.75905
AC015977.5	0	0	0	8.07627	0	0	0	0	0	0	0	0	0	0	0
AC015987.1	0	3.56529	0	4.19209	0	0	0	0	3.90127	4.01189	4.083	5.47342	0	0	0
AC016292.3	0	6.42171	0	0	0	5.58551	0	0	6.6234	0	0	0	6.37886	5.81254	5.39144
AC016582.2	0	0	0	0	0	0	0	0	0	0	0	0	0	0	0
AC016629.3	5.43475	0	0	0	0	0	3.94572	5.86941	0	4.90707	4.00085	0	3.49537	4.08096	4.60026
AC016629.7	0	0	0	0	11.8701	8.9554	12.3558	0	0	0	0	11.1174	0	11.1127	0
AC016644.1	0	0	0	0	0	0	0	0	0	0	0	0	0	0	0
AC016683.5	0	4.43894	0	0	5.38736	0	0	0	0	0	0	0	0	0	0
AC016691.2	0	5.37135	0	0	0	0	0	0	0	0	0	0	0	0	0
AC016700.5	0	8.54843	8.33811	0	0	4.27416	0	7.17059	7.42713	8.08141	7.46289	5.31677	7.86587	0	0
AC016712.1	0	0	0	0	0	0	0	0	0	0	0	0	0	0	0
AC016712.2	6.04451	6.76008	0	6.41334	0	0	5.97636	0	0	0	0	0	0	0	5.66772
AC016716.1	0	0	0	4.4275	0	0	0	0	0	0	0	0	0	0	0
AC016722.3	0	0	0	0	4.21021	0	0	0	5.89	0	4.55545	0	4.03705	0	0
AC016722.4	6.22251	4.30153	0	5.86383	4.76896	5.68534	5.6846	5.31101	5.08547	4.12047	5.52444	5.27479	2.3536	5.6992	4.72632
AC016723.4	0	5.62281	4.27667	0	4.21021	0	6.42651	0	0	0	0	4.43105	0	4.60612	4.13843
AC016730.1	0	0	0	0	0	0	3.94572	0	0	0	0	0	0	0	0
AC016734.2	5.99636	3.97987	0	4.62983	4.13233	5.27962	5.94295	6.20371	4.32275	4.48785	4.55545	4.35252	5.03827	4.54182	6.62136
AC016735.2	0	0	0	0	0	0	0	0	4.22836	0	0	0	0	0	0
AC016738.3	0	0	6.59378	0	6.66099	5.58551	0	0	0	0	0	5.09351	0	0	5.39144
AC016738.4	4.50262	3.56529	3.69472	2.90294	4.42143	2.97833	4.07469	0	2.60163	2.86892	2.91965	3.34239	0	3.78019	0
AC016739.2	10.2589	10.9806	9.90081	10.8947	9.31777	8.57208	11.0434	10.7205	11.482	11.3809	10.1427	9.92545	9.69586	9.0547	9.9736
AC016745.3	6.04451	4.67979	0	6.85138	4.76896	5.89448	0	0	4.97353	0	7.4552	6.548	0	0	0
AC016747.3	10.2331	9.97431	10.2447	9.32019	9.32216	10.4081	10.5223	10.4894	9.65431	9.78333	9.16298	10.4416	10.1636	9.79691	9.68617
AC016757.3	0	0	0	4.49814	0	0	0	0	0	0	0	0	5.6534	2.65715	0
AC016831.6	2.68193	0	0	2.90294	0	3.50094	0	0	0	0	0	0	0	0	0
AC016831.7	0	5.3366	6.00942	3.80312	5.35344	2.75145	5.80103	6.53089	5.13834	5.68486	0	2.74723	3.35752	6.52818	0
AC016907.3	1.66305	1.57068	0	0	0	2.48211	2.41218	2.50861	3.30334	0	1.9314	0	0	3.2468	0
AC016909.1	0	0	0	0	0	0	3.64701	0	0	0	0	0	0	0	0
AC016910.1	0	0	3.21289	0	0	0	0	0	0	0	0	0	0	3.66417	0
AC016995.3	0	2.98122	6.67388	5.5347	4.96142	0	0	4.12246	0	0	0	0	0	0	3.1296
AC016999.2	0	0	5.23897	5.66323	5.13121	0	6.91404	6.20371	5.28625	10.2472	8.48547	0	6.01615	5.47652	6.60504
AC017002.1	5.11212	5.22702	5.40464	5.8093	4.81953	6.26093	0	0	7.13357	6.11053	5.76741	0	5.28639	6.15104	5.72925
AC017002.2	6.34293	3.43992	6.05001	5.89033	4.48548	6.19471	0	3.66979	5.97966	5.78724	6.65015	4.70834	6.34278	6.6399	5.00035
AC017006.2	0	4.9792	0	0	0	0	0	0	0	0	0	5.27479	0	0	0
AC017060.1	0	6.88559	0	8.27545	8.43601	6.76551	0	0	5.82698	5.94321	0	5.86153	0	0	0
AC017074.2	4.81176	5.37135	0	5.99175	7.46818	6.62172	7.52354	4.61197	0	6.37447	4.91077	6.27745	0	4.89056	0
AC017079.3	0	0	5.55323	0	0	5.5149	0	0	0	0	0	0	0	0	0
AC017079.4	5.19979	0	0	0	0	5.0492	0	0	0	0	0	0	0	0	0
AC017081.2	0	0	0	0	0	0	0	0	0	0	0	3.87915	0	0	0
AC017101.10	6.72917	4.37187	0	0	4.48548	5.61956	0	0	4.64853	0	0	0	5.36044	0	4.46212
AC017104.2	0	0	0	0	0	4.64861	0	0	0	0	0	0	4.42995	5.81254	0
AC017104.6	7.00948	7.28244	5.27366	4.7505	7.20835	7.01614	8.82938	7.72048	7.7831	8.49847	5.81627	8.96042	5.32389	6.51149	6.55495
AC017116.11	9.15431	8.08712	6.64767	4.35321	7.93186	8.64001	9.13689	7.74434	0	0	4.76905	5.58066	2.02972	5.86604	6.23261
AC018442.1	2.41514	0	0	0	0	0	0	0	0	0	0	2.47805	3.49537	2.65715	3.1296
AC018463.4	5.28243	0	0	3.91062	0	0	3.80408	3.53033	3.63306	0	3.82102	0	3.35752	4.78342	0
AC018647.3	0	0	0	0	0	0	3.26986	5.02955	0	0	0	0	0	0	0
AC018735.1	0	2.56709	0	0	0	0	0	0	2.87522	0	0	0	0	0	0
AC018737.3	0	0	0	0	0	0	0	0	0	0	0	0	6.06126	0	0
AC018742.1	0	0	0	0	0	0	0	2.17569	0	0	0	0	0	0	0
AC018755.16	4.43196	7.57854	5.68794	7.11008	8.05306	8.1157	8.30634	8.47703	9.32714	9.27945	7.62249	5.88961	6.54685	7.42553	6.99147
AC018755.17	3.27313	0	0	0	0	0	0	0	4.71965	0	0	0	0	3.39974	0
AC018755.18	0	0	0	0	3.28612	0	0	0	0	0	4.083	0	0	0	0
AC018766.6	0	0	0	5.43017	0	5.0492	0	0	5.08547	0	0	6.68249	0	0	0
AC018804.3	0	0	0	0	4.42143	0	0	0	0	0	0	0	0	0	0
AC018804.6	0	0	4.78944	0	0	0	8.33238	7.8726	0	0	0	0	0	0	0
AC018816.3	7.51582	0	8.27102	7.78988	7.21781	7.31521	0	7.54135	7.7831	9.12183	0	0	0	0	7.86764
AC018865.5	0	0	3.06228	0	0	0	0	0	0	0	0	0	0	0	0
AC018878.3	0	5.18856	0	0	6.81849	5.40205	5.46688	0	0	0	0	0	0	0	0
AC018890.6	0	0	6.00942	0	2.77327	4.35723	4.89813	0	2.87522	0	4.083	5.58066	2.61794	4.08096	0
AC019080.1	0	5.59367	6.77421	0	0	0	0	0	0	0	0	0	0	0	0
AC019097.7	4.19651	5.67938	3.97323	5.89033	3.96268	4.09213	6.10273	5.95371	5.03059	4.22145	5.81627	5.09351	5.32389	4.25147	0
AC019109.1	0	0	0	0	0	0	0	2.50861	0	0	0	0	0	0	0
AC019118.3	0	0	0	0	0	0	0	0	0	0	0	4.18133	0	0	0
AC019172.2	6.18003	4.78665	4.92656	0	0	0	6.16199	8.68041	4.12735	5.81981	0	5.14101	4.84545	0	0
AC019181.2	0	5.3366	6.08949	0	0	0	0	0	0	0	0	0	0	4.83799	0
AC019181.3	0	0	0	0	0	0	6.91404	0	0	0	0	0	0	0	0
AC019185.2	0	0	0	0	5.63338	0	0	0	0	0	6.03844	0	0	0	0
AC019185.4	5.01878	0	0	0	6.67479	0	0	0	0	0	0	0	0	0	0
AC019186.1	4.86636	4.50302	5.63556	0	5.57569	0	0	0	5.76107	4.90707	0	0	0	0	4.53284
AC020571.3	0	0	6.00942	0	2.77327	9.68518	5.6846	0	7.12049	8.10803	6.96379	6.21224	3.6212	0	6.2537
AC020594.5	6.57377	0	0	0	7.84297	0	6.45047	8.68863	0	6.54002	6.67685	7.44885	0	0	0
AC020915.2	0	0	3.34925	0	3.42326	0	0	0	0	4.64153	0	0	0	3.78019	0
AC021188.4	0	7.10796	0	0	5.42051	0	0	0	0	0	0	0	0	0	0
AC021218.2	2.08755	4.43894	5.05177	9.93417	6.06927	3.88376	8.59681	8.76451	0	3.09866	4.37155	7.19124	2.61794	7.22516	5.53618
AC021224.1	7.49864	7.16849	5.66199	7.38635	5.98315	7.15031	6.58648	5.86941	6.81421	5.23151	7.03776	6.51232	6.105	7.10793	6.23261
AC021876.4	6.28398	0	0	0	5.98315	6.07711	0	0	6.14381	0	6.3846	0	0	0	0
AC022007.5	7.37226	6.38817	8.36249	7.81084	6.87936	6.5529	7.27779	5.84017	8.46493	8.07468	7.40017	7.96	7.69751	7.75112	8.30658
AC022153.1	0	0	0	0	0	0	0	0	0	0	0	0	0	0	0
AC022154.7	4.10864	0	0	4.2749	6.33569	5.92203	6.009	3.91381	0	4.12047	4.23447	0	0	6.15104	5.27248
AC022182.1	0	0	0	0	0	5.5149	3.64701	0	0	0	0	0	3.35752	0	0
AC022182.2	2.41514	1.98392	0	0	0	0	2.41218	0	0	0	0	0	0	2.3913	2.93443
AC022201.5	0	0	0	8.21905	0	0	0	0	0	0	0	0	0	0	0
AC022210.2	0	4.73421	0	5.15207	0	0	0	3.91381	3.90127	0	5.08036	0	4.62283	4.08096	0
AC022486.1	0	0	0	0	0	0	0	0	0	0	0	0	0	0	0
AC022816.2	0	0	3.79365	0	0	0	0	0	0	0	4.083	0	0	0	0
AC022819.3	2.41514	2.56709	3.06228	3.09751	1.55852	4.18601	3.03643	2.17569	2.26372	3.29679	2.50854	2.47805	2.02972	2.65715	2.70865
AC023115.2	0	2.98122	4.6902	0	5.51561	4.09213	0	6.78213	0	0	0	3.49643	0	0	0
AC023137.2	0	0	0	0	0	0	6.96485	0	0	0	0	0	0	0	0
AC023271.1	0	0	3.21289	3.56061	0	0	3.47073	0	0	0	3.50067	0	0	4.47453	3.1296
AC023274.6	0	0	0	0	0	0	0	0	0	0	0	0	0	0	0
AC023347.1	0	0	0	0	0	0	0	0	0	0	0	0	0	0	0
AC023590.1	0	3.68062	3.79365	0	0	0	0	0	0	0	0	0	0	0	0
AC024132.1	0	0	0	0	1.97022	0	0	0	0	0	0	0	0	0	0
AC024560.2	0	0	0	0	0	0	0	0	0	0	0	0	0	0	0
AC024560.3	10.721	9.80668	10.4416	11.1505	11.0888	10.662	11.241	10.6496	10.3584	10.303	10.8657	11.5257	10.1028	11.2174	10.3057
AC024592.12	8.1486	7.35369	7.15526	6.67965	5.76824	8.6524	8.93083	8.67214	8.28318	8.06791	7.833	8.20317	8.88175	5.40604	8.90843
AC024937.4	4.86636	0	2.8941	0	0	0	0	0	0	0	3.37585	0	3.35752	0	0
AC024937.6	4.91898	4.73421	4.40739	6.21789	6.26445	4.99834	5.80103	5.35301	5.03059	6.4388	5.79205	5.39722	3.35752	7.93133	2.93443
AC025165.8	5.06621	7.75341	3.79365	5.94193	6.42005	6.51722	2.41218	3.53033	6.50759	6.18743	5.81627	3.63559	4.99243	4.94129	3.72046
AC025171.1	6.9973	7.9616	8.46737	7.27004	8.31343	8.78208	8.67518	5.71693	7.18474	5.7198	5.69088	8.40636	7.05041	8.45227	8.26044
AC025335.1	7.24409	7.26406	5.73849	6.64893	7.12031	6.62172	8.77821	7.39825	7.90253	7.1775	7.96343	8.88221	7.7604	6.15104	7.44093
AC025442.3	5.39815	0	0	0	0	0	6.91404	0	0	0	0	0	5.59325	0	5.18735
AC025750.5	0	0	0	0	0	0	0	0	0	0	0	0	0	0	0
AC025750.7	0	0	0	0	0	0	0	0	0	0	0	0	0	0	0
AC025918.2	0	0	0	0	0	0	0	0	0	0	0	0	0	0	0
AC026150.6	4.86636	6.31864	0	0	0	0	3.26986	3.203	4.22836	4.90707	0	3.34239	0	3.39974	0
AC026150.8	7.22332	6.77313	0	6.72454	7.52262	6.42395	4.30246	0	5.13834	0	5.93162	5.187	4.89613	7.05132	6.44921
AC026202.3	0	0	6.06988	4.56549	5.04881	0	0	5.17713	8.12188	4.4044	4.49672	0	0	0	4.04473
AC026271.5	4.56997	3.56529	5.46593	5.10758	5.84349	3.88376	5.94295	4.80589	6.03648	6.16225	5.40176	6.07223	3.6212	4.08096	6.58854
AC026471.6	5.69824	7.95589	0	0	5.98315	0	6.24656	5.50975	6.58582	4.7804	0	6.94586	4.35947	7.08555	7.32615
AC026904.1	0	2.30477	4.40739	0	2.29014	0	0	0	0	1.81642	0	0	0	2.06513	0
AC026954.6	0	2.78896	0	0	0	0	0	0	0	0	0	0	0	0	0
AC027601.1	4.81176	5.26448	4.74067	5.10758	6.63298	4.64861	5.72446	4.9768	5.46246	5.81981	5.61006	5.35755	4.79293	5.6992	5.69881
AC027612.1	0	0	3.21289	3.68695	4.21021	0	3.47073	3.37593	3.4776	4.48785	3.61554	0	0	0	3.1296
AC027612.3	0	0	0	0	0	0	0	0	0	0	0	0	0	0	0
AC027612.4	6.50659	4.83725	5.37299	5.43017	6.02685	6.4431	6.21892	3.00649	0	0	0	3.16993	2.84127	3.2468	2.93443
AC027612.6	12.8965	10.156	12.7328	13.7065	11.0046	12.5324	12.9976	13.4618	12.6293	13.1625	12.1007	13.9174	12.2641	11.774	12.0864
AC034220.3	9.83657	10.0325	6.27215	8.95617	10.1525	9.59393	9.63733	9.31422	7.57829	7.87216	4.30464	10.0317	8.26818	10.948	9.31438
AC034243.1	0	0	6.72492	0	4.42143	0	0	0	0	0	0	5.61471	6.8465	0	0
AC037459.4	13.7	9.39851	10.5059	11.494	11.5531	13.6959	12.9587	9.93691	13.1051	13.218	12.466	13.3952	0	12.3225	11.9326
AC046143.3	7.71494	6.08736	9.19593	8.68049	5.86772	8.26838	6.32644	6.18057	5.7944	5.91333	7.23032	8.3917	5.96959	7.08555	7.826
AC053503.4	5.2417	2.30477	3.97323	4.80724	5.54596	2.75145	4.30246	0	0	5.02351	0	0	3.35752	0	0
AC055764.1	0	0	6.06988	0	0	5.09832	0	0	6.71327	0	0	0	0	0	0
AC060834.2	0	0	0	0	0	0	0	0	0	0	0	2.47805	0	0	0
AC061992.2	4.01506	7.1486	3.79365	6.37632	5.2831	5.3216	7.02993	5.84017	6.64183	0	0	5.39722	6.03888	5.0377	4.13843
AC062017.1	0	0	0	6.33831	5.68884	7.37623	0	7.49521	9.30708	8.96321	5.49474	5.88961	6.01615	8.00472	0
AC062028.1	0	0	0	0	0	0	0	0	0	0	0	0	0	0	0
AC062029.1	7.44582	7.30058	6.10883	5.75264	6.45246	6.19471	6.07216	5.50975	7.15939	6.80698	6.43239	6.63351	6.06126	7.01625	5.04942
AC063976.7	5.28243	3.56529	3.47383	5.06166	4.5468	5.3216	4.67218	4.38788	4.49482	4.48785	3.61554	6.548	3.35752	3.53801	5.46563
AC064834.2	3.915	0	3.58849	0	0	0	0	0	6.89325	0	0	0	0	0	0
AC064834.3	0	0	0	0	0	0	0	0	4.71965	0	0	0	0	0	0
AC064836.3	5.8139	0	5.55323	5.39358	0	0	0	0	0	0	0	0	3.94378	0	3.94453
AC064850.4	3.10164	4.73421	2.7037	3.09751	6.30051	5.09832	0	3.79696	2.87522	3.09866	3.08826	0	0	5.57619	4.8969
AC064852.4	0	0	0	0	0	0	0	0	0	0	4.00085	0	0	0	0
AC064853.3	0	0	0	0	0	3.34686	0	0	0	0	0	0	0	0	0
AC064874.1	0	0	0	0	0	0	0	0	0	0	0	0	0	0	0
AC066615.1	0	4.22759	0	0	0	5.36239	0	5.31101	0	0	0	4.70834	0	0	0
AC067940.1	0	8.14852	0	0	0	0	0	0	0	0	0	0	0	0	0
AC067945.2	0	0	0	0	0	0	0	0	0	0	0	0	0	7.38029	0
AC067945.3	0	6.08736	0	0	0	4.43578	0	0	0	0	0	0	0	6.59308	0
AC067945.4	0	4.78665	0	0	0	0	0	0	0	0	0	0	0	0	0
AC067956.1	0	2.98122	0	0	3.13457	0	0	0	0	0	0	0	0	0	0
AC067968.3	0	0	0	0	0	0	0	0	0	0	0	0	0	0	0
AC068057.1	0	0	0	0	0	0	0	0	0	0	0	5.187	0	0	0
AC068134.10	7.18086	7.61525	5.92464	7.42313	5.51561	6.92378	8.77821	5.58217	3.90127	6.61618	6.13788	6.87739	7.09448	7.6931	4.66467
AC068137.13	0	0	0	0	0	0	0	0	0	0	0	4.64386	0	0	0
AC068138.1	0	0	0	0	0	0	0	0	4.22836	0	0	0	0	0	0
AC068196.1	0	0	0	0	0	0	0	0	0	0	0	0	0	0	0
AC068279.3	5.32205	0	0	0	0	0	0	0	0	3.89447	0	0	0	0	0
AC068282.3	5.01878	7.44625	0	4.56549	7.02655	5.83776	0	2.17569	4.12735	2.25795	2.24864	2.14684	0	7.70783	6.02747
AC068491.2	0	0	0	0	0	4.43578	0	5.92615	0	0	6.63661	5.47342	0	0	0
AC068491.3	3.27313	0	3.79365	3.42213	0	0	4.19307	0	0	0	0	0	0	0	0
AC068499.10	0	0	0	0	7.8307	0	0	0	9.5484	0	0	0	5.32389	0	0
AC068522.4	0	0	0	0	0	7.26231	0	0	0	0	0	0	0	0	0
AC068533.7	7.63069	7.22659	0	7.00484	0	8.10972	5.94295	0	6.00835	8.15346	5.69088	6.12042	0	7.50356	6.09914
AC068538.2	0	0	0	0	0	0	0	0	0	0	0	0	0	0	0
AC068538.4	0	0	0	0	0	0	0	0	0	0	0	0	0	0	0
AC068580.5	0	0	0	0	8.34398	9.93209	12.2415	10.0207	0	8.56723	0	10.4814	8.37028	9.57794	0
AC068580.6	7.78039	6.92121	10.2393	8.99027	9.51288	9.7596	11.8076	10.9812	6.90855	9.82203	7.11789	11.4002	7.54707	8.98689	7.73893
AC068580.7	0	0	0	0	0	0	0	0	0	0	0	0	0	0	0
AC068657.2	0	0	0	0	6.83087	0	0	0	0	0	7.2393	0	0	0	0
AC068831.10	5.06621	5.40529	5.81114	3.42213	6.84315	2.48211	5.60141	3.53033	5.82698	5.13126	5.08036	6.16706	5.5622	5.0377	6.58854
AC068831.15	5.94654	8.73679	8.14552	8.88546	9.0019	8.96536	8.49678	10.4572	10.3246	10.6347	10.261	10.2518	7.34302	8.6747	9.29416
AC068831.3	0	5.90961	0	0	0	0	0	0	0	0	0	0	0	0	0
AC068831.6	5.5725	5.81179	4.92656	4.19209	5.91501	5.27962	4.40415	3.91381	5.89	5.75391	5.11982	4.94084	5.32389	5.51052	3.72046
AC069155.1	0	0	0	0	0	0	0	0	0	0	0	0	0	0	0
AC069277.2	4.43196	0	0	0	0	0	0	0	0	0	0	0	0	0	0
AC069282.6	7.52433	7.8428	8.41005	7.47659	8.54523	8.36688	7.2092	8.06808	6.83037	5.97248	7.03776	7.44885	4.62283	8.31954	7.88802
AC069368.3	0	0	6.82187	6.82414	0	7.17341	0	7.79854	7.25825	0	3.37585	6.58281	3.49537	7.42553	0
AC069513.4	4.91898	2.30477	5.83456	4.35321	5.86772	5.44066	7.38116	7.12284	6.16944	4.96647	4.30464	5.68049	5.49803	5.2538	2.44087
AC072052.7	0	0	0	0	0	0	0	0	0	0	0	0	0	0	0
AC072061.2	0	0	0	0	0	0	0	0	0	0	0	0	0	0	0
AC072062.1	7.17004	3.56529	6.89053	4.10423	5.42051	4.5811	6.21892	0	6.44601	0	2.72869	0	4.56136	5.91762	5.60345
AC072062.3	4.43196	0	4.20658	0	0	4.77485	0	0	0	0	0	0	3.03461	4.47453	0
AC073043.1	6.71436	3.15085	6.06988	0	5.54596	3.50094	6.9814	0	0	0	0	0	0	7.20454	6.41217
AC073046.25	8.23414	8.60428	8.61333	7.83833	8.19391	8.05478	7.4181	7.31571	0	5.91333	0	7.82109	7.87221	7.95003	7.53869
AC073052.1	0	6.31864	3.97323	0	4.91566	0	5.15308	0	5.69201	4.31582	0	0	0	6.59308	5.84495
AC073063.10	0	5.14905	7.31368	4.80724	4.3544	6.42395	5.55795	6.96929	7.91774	6.59751	5.69088	6.82018	4.20725	5.66942	4.30933
AC073065.3	0	2.56709	0	0	0	0	0	3.203	0	0	0	0	0	0	1.68475
AC073069.2	0	0	0	0	5.20915	5.3216	0	5.31101	0	0	0	0	0	0	0
AC073072.5	6.38094	4.50302	6.56605	7.14352	4.21021	5.5149	5.90876	0	7.67987	7.251	6.93089	6.45709	7.26805	0	7.36543
AC073094.4	0	0	0	0	0	0	0	0	0	0	0	0	0	0	0
AC073109.2	0	0	0	0	0	0	0	0	0	0	3.72193	0	0	0	0
AC073115.6	4.81176	0	0	0	0	0	4.7515	0	0	0	0	0	0	0	0
AC073115.7	0	0	4.74067	0	0	0	0	0	0	4.96647	0	0	0	0	0
AC073130.1	4.35767	3.56529	8.93113	3.56061	3.13457	4.5811	0	2.50861	0	0	5.99665	0	4.28536	7.17305	4.04473
AC073130.3	4.86636	3.43992	7.44124	6.83783	5.74225	6.91009	0	5.58217	0	0	5.43342	6.4382	5.28639	8.37595	5.00035
AC073133.1	0	0	0	0	2.77327	0	1.95674	2.17569	0	0	0	0	0	0	0
AC073135.8	3.27313	0	0	0	0	0	0	0	0	0	0	0	0	0	0
AC073150.6	3.42637	3.97987	0	0	5.38736	0	3.47073	0	0	0	0	0	0	4.47453	4.04473
AC073254.1	7.43683	5.02357	5.20342	6.15369	5.1707	6.30345	8.63392	5.84017	0	4.48785	4.76905	5.31677	6.37886	5.54373	5.66772
AC073257.2	0	0	0	0	0	0	0	0	0	0	0	0	0	0	0
AC073264.10	0	0	0	0	0	0	0	0	0	0	0	7.16849	0	0	0
AC073283.4	5.2417	6.96738	3.21289	6.50196	8.67106	7.90408	8.16864	5.92615	7.41646	6.87055	4.71854	8.81424	4.35947	0	4.78545
AC073283.7	0	3.43992	5.37299	4.01067	5.04881	0	0	0	0	5.85166	4.00085	3.87915	6.41406	4.89056	0
AC073310.4	0	0	0	0	0	0	0	0	0	0	0	0	0	0	0
AC073316.1	0	0	0	0	0	0	4.58825	0	0	0	0	0	0	0	0
AC073316.2	0	5.3366	0	6.95548	5.38736	0	0	0	0	0	0	0	0	0	0
AC073321.4	0	0	0	0	0	0	0	0	0	0	0	0	0	0	0
AC073326.3	5.8139	0	0	0	0	0	0	4.61197	0	0	0	0	0	0	0
AC073333.8	0	0	0	0	0	0	0	0	0	0	0	0	0	0	0
AC073342.12	0	0	6.59378	0	0	0	0	0	0	0	0	6.56551	0	4.72671	4.30933
AC073343.13	4.81176	6.50232	6.27215	6.13164	0	4.77485	0	6.31414	0	0	0	0	0	5.9917	6.02747
AC073410.1	4.69592	5.22702	0	0	0	6.10141	0	5.47213	5.54311	4.71263	5.76741	0	0	5.72838	5.87248
AC073464.11	0	0	0	0	0	0	0	0	0	0	0	0	0	0	0
AC073464.4	0	2.78896	0	0	0	0	0	0	0	0	0	0	0	0	0
AC073464.7	0	0	0	0	0	0	0	0	0	0	0	0	0	0	0
AC073551.1	0	0	3.69472	0	0	0	0	0	0	0	0	0	0	0	0
AC073621.2	0	0	0	0	0	0	0	0	0	0	4.61189	0	0	0	0
AC073834.3	0	5.22702	0	0	0	0	0	0	0	0	0	0	0	0	0
AC073869.2	0	0	0	0	0	0	0	0	0	0	0	0	0	0	3.30149
AC073934.6	0	0	0	0	5.81884	0	0	0	0	0	0	0	0	0	0
AC073957.15	0	0	0	0	4.66215	4.77485	0	0	4.85217	0	0	0	0	4.9903	0
AC073987.1	0	0	0	0	5.1707	0	0	0	0	0	0	0	0	0	0
AC074117.10	8.51615	8.97574	7.58629	8.56594	8.74489	8.17986	8.8248	8.09926	8.95215	8.85343	7.60174	8.12264	7.48221	9.62525	8.39941
AC074183.4	4.10864	0	0	0	0	0	0	0	0	0	0	0	0	0	0
AC074212.5	10.0521	9.05805	9.47094	9.57429	10.1926	8.87663	9.76467	8.72507	10.401	9.38933	9.40378	10.2997	10.4264	10.5466	9.52203
AC074212.6	6.86946	6.35382	7.20104	6.53594	5.20915	7.62279	7.65312	4.7441	8.63095	7.75913	7.08836	7.38123	5.53048	7.2853	7.67
AC074286.1	7.11473	8.09754	7.31368	8.03529	7.68145	6.4431	7.12235	8.30583	7.64376	6.61618	7.11789	8.45415	7.12666	8.87718	8.23415
AC074289.1	0	8.66507	0	3.91062	6.09002	4.64861	3.80408	3.66979	0	0	0	6.7907	3.49537	0	0
AC074367.1	3.42637	0	0	0	0	3.34686	0	0	4.22836	3.47096	0	4.26946	0	3.53801	0
AC074389.6	0	3.97987	0	0	0	2.97833	0	2.77892	0	0	0	0	0	0	0
AC074389.7	0	5.02357	0	0	0	0	0	0	0	0	0	5.31677	0	0	0
AC074391.1	0	0	4.46856	5.86383	0	0	4.07469	3.00649	3.1051	4.71263	0	4.08746	2.84127	0	0
AC078842.3	4.86636	0	0	5.06166	0	0	0	0	0	0	0	0	0	0	0
AC078852.1	0	0	0	5.19524	0	0	4.89813	0	0	0	0	0	4.62283	6.01557	0
AC078852.2	6.47179	0	5.34064	0	5.20915	0	0	0	0	0	0	0	0	7.52035	7.10027
AC078883.3	0	6.42171	0	6.23867	6.3182	3.9917	7.95069	0	4.91413	0	0	7.65105	0	5.12806	5.66772
AC078883.4	0	0	0	0	0	0	0	0	0	0	0	0	0	0	0
AC078899.1	5.78584	4.30153	4.52725	0	4.5468	5.65283	3.26986	3.203	3.30334	3.29679	5.30238	4.18133	3.84406	4.32972	4.46212
AC078941.1	4.755	5.88577	0	0	4.48548	0	0	0	0	5.75391	0	0	0	0	0
AC079135.1	7.45476	7.12842	5.76311	6.39495	6.13065	5.09832	0	0	4.22836	5.07839	5.81627	0	7.30602	4.16873	0
AC079145.4	4.91898	7.03397	7.21895	0	4.60563	6.30345	5.83784	5.6844	5.76107	4.90707	4.99805	4.82927	0	5.94274	6.81825
AC079250.1	5.92097	4.56438	0	0	4.66215	4.77485	5.87374	0	4.85217	6.52034	0	6.8347	4.56136	0	4.60026
AC079305.10	7.18086	4.73421	4.96951	7.64172	4.91566	7.51837	5.15308	4.9768	6.56666	7.70785	7.21218	7.11002	7.3791	8.78297	5.72925
AC079325.6	0	0	0	0	0	0	0	0	0	0	0	0	0	0	0
AC079354.3	0	0	0	0	1.55852	0	0	0	0	0	0	0	0	0	0
AC079354.5	0	0	0	0	8.30901	0	0	0	0	6.98986	8.72179	0	0	0	6.65346
AC079466.1	10.8064	0	3.58849	0	4.91566	14.8444	8.96867	2.17569	1.18106	0	3.82102	14.578	0	6.62446	4.30933
AC079586.1	0	0	0	0	0	5.3216	0	0	0	0	0	3.16993	0	0	0
AC079610.2	0	3.15085	0	0	0	0	0	0	0	2.86892	3.72193	0	0	4.25147	0
AC079612.1	0	0	0	0	0	0	0	2.50861	0	0	0	0	0	0	0
AC079742.4	0	0	7.43359	8.52846	0	0	0	7.73643	0	9.19815	0	0	0	6.84031	4.8969
AC079753.4	5.5725	0	3.79365	0	0	3.88376	3.94572	0	3.90127	4.01189	0	0	0	0	0
AC079767.4	0	0	11.7591	0	0	0	7.87301	10.0593	6.60473	0	0	9.56741	0	5.21309	0
AC079776.1	0	0	0	0	5.4846	0	0	0	0	0	0	0	0	0	0
AC079776.2	0	5.53357	0	0	0	5.65283	0	0	0	0	0	0	0	7.2853	0
AC079779.4	0	0	0	4.49814	5.00578	0	0	0	0	0	0	0	0	0	0
AC079779.5	0	0	0	0	0	0	0	0	4.01873	0	0	0	0	0	0
AC079779.6	0	0	5.55323	0	0	0	0	0	0	0	0	0	0	3.9875	0
AC079779.7	0	0	0	0	0	0	0	0	1.18106	0	0	0	0	0	0
AC079781.8	0	7.64396	0	7.7177	0	6.12531	0	0	0	0	0	0	0	6.33303	0
AC079807.2	6.38094	0	0	0	5.13121	5.47826	6.54255	5.22315	6.60473	6.00117	0	5.91716	0	5.47652	5.14282
AC079807.4	2.68193	0	0	0	0	0	0	0	0	0	0	0	0	0	0
AC079922.2	0	6.02324	0	0	6.9717	7.07868	8.16864	6.08412	0	0	0	6.16706	0	0	0
AC079922.3	8.27003	8.70649	9.0977	6.8913	8.04777	6.99035	6.9814	6.53089	9.48091	8.76	7.83892	8.69994	8.51105	8.50381	7.17956
AC083843.1	5.3606	5.22702	6.10883	6.63332	5.04881	5.58551	6.64995	5.58217	5.08547	4.96647	6.5526	8.23636	5.5622	5.63901	6.2112
AC083843.2	0	3.43992	0	4.01067	0	0	0	0	0	0	0	0	0	0	0
AC083862.6	3.27313	0	0	0	0	0	0	0	0	0	0	0	2.84127	3.2468	0
AC083867.4	0	0	0	5.63216	0	0	5.31849	0	0	0	0	0	0	0	0
AC083873.4	0	4.22759	4.05528	3.56061	4.8684	4.83405	5.03123	5.22315	3.30334	6.16225	3.50067	2.74723	5.24789	5.54373	4.60026
AC083884.8	7.44582	6.56371	3.88623	4.2749	3.86974	5.77871	5.36967	4.92205	6.76462	4.71263	4.30464	4.64386	11.2025	7.65562	6.43081
AC083899.1	0	0	0	0	0	0	0	0	4.41135	5.53597	4.6662	0	0	0	2.70865
AC083899.3	7.31451	7.3965	7.56544	7.19759	7.62569	7.54519	7.4181	7.62943	7.45865	7.44097	6.23091	7.04907	7.27764	8.26582	7.60584
AC083900.1	7.59071	0	0	0	7.78052	8.56773	0	5.1296	0	0	0	7.99274	0	0	4.94955
AC083949.1	0	0	0	0	0	0	0	0	0	0	0	0	0	0	0
AC084082.3	5.78584	0	3.47383	0	6.11048	3.50094	5.15308	0	0	0	3.82102	5.54579	0	0	0
AC084121.17	0	0	3.69472	0	0	0	0	0	0	0	0	0	0	0	0
AC084219.2	0	0	0	0	5.1707	3.34686	5.31849	0	4.78743	0	5.15822	0	4.68179	1.643	4.30933
AC084219.4	0	0	5.27366	7.99311	7.30914	4.27416	4.40415	5.71693	5.82698	6.77411	6.41663	7.26812	4.84545	5.12806	4.30933
AC084809.2	0	0	0	0	0	0	4.67218	0	0	0	0	0	0	0	0
AC084809.3	0	5.62281	0	0	0	0	0	0	0	0	0	0	0	0	0
AC087163.2	5.8139	5.37135	5.55323	4.01067	0	5.27962	5.80103	3.66979	6.52755	3.89447	0	4.77007	3.49537	4.94129	6.44921
AC087294.2	5.2417	5.10842	6.62097	5.39358	6.09002	3.17433	4.30246	4.12246	6.46683	4.31582	4.37155	3.34239	5.84615	3.39974	3.94453
AC087430.1	0	0	0	0	0	0	0	0	0	0	0	0	0	1.643	0
AC087491.2	0	4.14965	0	0	4.28411	0	5.51313	0	6.00835	0	4.6662	0	0	0	0
AC087499.10	0	0	0	0	0	0	0	0	0	0	7.20302	0	0	0	0
AC087499.5	0	0	0	0	0	0	0	0	0	0	5.08036	0	0	0	0
AC090018.1	6.20143	0	0	0	0	0	0	0	0	0	0	0	0	0	0
AC090044.2	0	4.73421	0	5.35603	0	0	0	0	0	0	0	0	0	0	0
AC090286.2	0	5.81179	4.46856	0	0	0	0	4.54107	0	0	0	4.64386	0	0	5.31323
AC090286.4	0	4.30153	2.7037	0	0	0	0	2.77892	0	0	0	0	0	0	0
AC090505.4	0	0	0	0	0	0	4.82668	0	0	0	0	0	0	0	0
AC090505.5	0	0	0	0	3.7704	0	2.75781	0	0	2.59554	0	0	2.3536	0	0
AC090505.6	1.66305	0	0	0	0	0	0	0	0	0	0	0	0	0	0
AC090587.4	7.25436	6.10811	6.71232	0	0	4.83405	5.90876	0	4.85217	5.97248	6.03844	5.86153	7.13724	0	4.60026
AC090587.5	6.13626	5.73381	4.92656	6.93015	6.42005	0	5.09344	0	5.03059	0	5.2321	0	4.79293	0	0
AC090616.2	6.04451	8.1585	5.37299	2.90294	5.57569	3.64015	6.21892	6.96929	7.45865	7.03217	2.91965	7.02395	4.68179	5.40604	5.66772
AC090804.1	0	0	0	5.39358	6.38689	4.99834	0	4.9768	0	0	0	0	0	0	0
AC090945.1	0	6.40504	6.79823	4.49814	6.24608	4.64861	5.51313	3.66979	6.54724	5.57465	6.0177	3.7625	2.61794	3.0757	5.84495
AC090952.5	5.47044	0	0	0	0	0	0	0	0	0	0	0	0	0	0
AC090954.5	0	0	0	0	0	0	6.16199	0	0	0	0	0	0	0	0
AC090957.2	0	0	0	0	0	0	0	0	0	0	0	0	0	0	0
AC091132.1	0	0	0	0	3.86974	0	0	3.91381	0	0	0	0	0	0	0
AC091177.1	0	6.6081	0	0	0	0	0	0	0	0	0	0	0	0	0
AC091492.2	0	0	0	0	9.25943	0	0	0	0	0	0	0	0	0	0
AC091633.2	0	0	0	0	0	0	0	6.05896	0	0	0	0	0	0	0
AC091633.3	0	0	0	0	5.20915	0	0	0	0	0	0	0	0	0	0
AC091729.7	3.915	0	0	0	0	0	0	0	0	0	0	0	3.49537	0	0
AC091729.8	7.22332	0	0	0	0	0	0	0	0	0	0	0	0	7.20454	0
AC091729.9	10.5993	9.4277	8.69878	9.19287	9.94034	8.43061	8.8156	8.61719	8.12843	8.37239	7.87972	9.20352	9.53129	9.58194	9.20222
AC091801.1	0	4.14965	0	0	0	0	4.7515	0	0	0	0	4.77007	0	0	0
AC091814.3	0	1.57068	3.06228	0	0	1.71966	0	0	1.82165	3.09866	0	0	0	2.65715	2.11179
AC091878.1	0	1.57068	0	2.08398	0	3.17433	2.75781	0	6.56666	4.12047	5.11982	3.7625	3.03461	4.60612	0
AC092106.2	0	5.83687	0	0	0	0	0	0	0	0	0	0	0	0	0
AC092159.2	0	3.88685	2.22542	2.67797	2.29014	3.34686	3.94572	2.50861	0	0	2.72869	0	2.3536	3.53801	3.1296
AC092159.3	0	0	0	0	0	0	0	5.54641	0	0	4.86506	0	0	0	0
AC092162.1	6.20143	3.97987	1.90972	1.65985	2.55184	2.75145	0	0	5.5818	0	1.52415	3.34239	0	0	2.44087
AC092162.2	0	0	0	0	0	0	0	0	0	0	5.63751	0	0	0	0
AC092168.2	5.19979	0	3.97323	0	3.96268	0	0	0	4.12735	0	0	0	0	0	0
AC092171.2	0	4.67979	4.83661	4.2749	4.81953	0	4.07469	0	4.01873	4.22145	5.76741	0	3.73693	4.25147	6.05176
AC092171.4	9.98276	9.85352	9.17773	10.0995	9.26629	9.21683	9.96723	8.56454	10.3174	10.8619	9.89231	10.2135	10.1955	10.2064	10.0251
AC092198.1	0	0	2.7037	0	0	0	0	0	0	0	0	0	2.02972	0	0
AC092301.3	5.06621	6.7469	4.78944	6.51905	5.76824	6.71915	6.99776	0	6.74771	7.76751	5.15822	0	4.68179	7.11899	3.72046
AC092415.1	0	0	0	0	0	0	0	0	0	0	0	0	0	0	0
AC092535.3	0	0	0	2.41133	0	0	0	0	2.26372	4.7804	4.61189	0	4.79293	0	0
AC092580.3	0	0	5.12959	0	0	0	0	0	0	0	0	0	0	0	0
AC092580.4	0	0	0	0	0	0	0	0	0	0	0	0	0	0	8.59388
AC092597.3	0	0	0	0	0	6.48063	0	0	5.82698	0	4.76905	0	0	0	4.38775
AC092610.12	0	0	7.02896	0	0	0	0	0	0	6.11053	0	0	0	0	0
AC092614.2	5.28243	6.53334	6.38751	6.41334	6.20862	5.89448	6.45047	3.66979	5.92051	0	0	5.94419	4.89613	7.34304	5.35287
AC092620.2	0	0	5.37299	0	3.86974	0	0	0	5.5818	0	5.2321	0	0	0	0
AC092638.1	0	0	0	0	2.9652	0	0	0	0	0	0	0	0	0	0
AC092638.2	0	0	0	0	0	0	0	0	0	0	3.82102	0	0	0	0
AC092641.2	0	0	4.78944	0	3.86974	0	4.07469	0	0	4.12047	4.16072	0	0	0	4.72632
AC092664.1	0	2.98122	0	3.56061	0	3.34686	4.30246	0	0	0	0	0	0	0	0
AC092667.2	3.10164	6.3711	0	5.01424	4.76896	4.94563	5.83784	2.77892	4.78743	5.07839	2.24864	5.97072	5.16766	6.19351	3.30149
AC092669.3	2.68193	0	0	0	2.55184	0	0	2.50861	0	0	0	0	2.3536	0	0
AC092669.6	0	0	0	0	0	0	0	0	0	0	0	0	0	0	0
AC092675.3	8.21848	4.30153	0	5.01424	5.96079	8.74785	6.69077	5.71693	0	0	0	5.71228	0	0	0
AC092798.2	0	0	5.63556	0	5.45291	5.58551	7.23703	5.58217	5.61948	5.75391	6.83931	5.64797	5.39609	0	6.37415
AC092835.2	6.65356	7.41327	8.1502	5.50069	4.13233	6.70336	5.36967	5.50975	5.28625	4.48785	7.5449	8.93369	8.09462	0	4.66467
AC092933.4	3.69127	0	0	0	0	0	0	0	0	0	0	0	0	0	0
AC093107.7	0	0	0	0	0	0	0	0	0	0	0	0	0	0	0
AC093110.3	0	0	0	0	0	0	0	5.50975	0	0	0	4.77007	0	0	4.66467
AC093162.5	0	0	0	0	0	0	0	0	0	0	0	0	0	0	3.94453
AC093166.3	4.50262	0	0	0	0	4.35723	0	0	0	0	0	0	4.12466	0	0
AC093323.3	9.92765	9.21696	9.77781	10.5234	10.3504	10.0968	10.7805	9.38172	9.35533	9.58442	9.03725	11.0302	10.0604	11.0272	9.88682
AC093375.1	0	6.57866	3.79365	5.78125	3.42326	0	0	0	0	0	0	4.64386	0	2.88155	0
AC093382.1	0	0	0	0	0	0	0	0	0	0	0	6.93243	0	0	0
AC093388.3	7.36279	0	5.66199	0	5.51561	0	0	0	0	0	5.90928	0	6.41406	8.14117	5.42901
AC093390.1	0	0	0	0	0	0	0	0	5.72695	3.29679	0	0	0	0	0
AC093484.4	0	0	0	0	0	0	0	0	6.69574	5.27914	5.33627	0	5.84615	0	0
AC093495.4	4.01506	4.30153	0	6.0865	0	5.36239	0	4.54107	6.56666	0	6.21278	0	0	5.0377	4.38775
AC093585.6	0	0	0	0	0	0	0	0	0	0	0	0	0	5.63901	0
AC093609.1	0	0	0	0	0	0	0	0	0	0	0	0	0	0	0
AC093616.4	10.6967	8.42153	10.1684	7.31965	7.96594	8.83376	9.78366	10.2603	11.666	10.3977	10.7604	9.97871	9.60549	9.91425	9.78546
AC093620.5	0	0	4.46856	0	5.38736	0	0	0	7.55903	0	0	0	4.35947	7.06282	5.31323
AC093627.10	7.10341	5.50255	4.46856	5.06166	5.63338	0	7.57895	0	4.32275	5.64905	0	6.548	1.01988	3.39974	5.97763
AC093627.12	4.755	0	0	0	0	0	0	0	0	0	0	0	0	0	0
AC093627.7	5.06621	0	5.37299	0	0	3.9917	0	0	4.97353	0	0	8.79209	0	0	3.83684
AC093627.9	6.34293	0	5.43561	7.21867	5.2831	0	6.27368	5.39382	5.46246	5.07839	5.88658	7.06147	7.88481	5.63901	6.27448
AC093642.3	2.41514	5.10842	4.40739	5.06166	6.60442	6.82509	0	0	4.41135	0	0	0	0	7.36179	4.30933
AC093642.4	0	0	5.52471	0	0	0	0	0	0	0	0	0	0	0	0
AC093642.5	7.08049	8.023	10.6914	8.18734	8.89098	8.7517	9.29747	11.3277	8.63555	8.12768	7.44746	8.32128	8.71182	8.43024	6.43081
AC093673.5	11.181	9.85966	9.8399	11.2479	9.06352	9.81391	9.60566	11.9779	12.2199	10.9491	10.3601	11.431	10.0743	10.8124	9.99097
AC093690.1	4.35767	6.38817	5.8803	5.50069	5.0906	5.80854	5.03123	2.17569	3.90127	2.59554	3.37585	5.47342	3.03461	6.72922	4.66467
AC093724.2	9.4575	10.1397	8.41782	8.37736	8.95176	9.20847	9.55128	6.7193	8.89184	8.11461	8.44332	10.4297	8.62059	9.56182	7.25471
AC093732.1	0	5.67938	5.85762	0	0	0	0	0	4.97353	0	0	0	5.68257	5.1712	0
AC093818.1	6.02064	6.83669	4.20658	8.21382	7.96032	4.64861	9.26067	6.70315	6.9535	3.09866	6.52347	8.66787	7.64662	8.99292	8.32663
AC093838.4	11.7108	10.7508	10.7648	10.4008	11.0155	10.3138	10.5067	9.53781	10.3983	10.4031	10.1246	10.4153	9.63189	11.0491	10.168
AC093843.1	5.06621	0	0	0	0	0	0	0	0	0	0	0	0	0	0
AC093899.3	0	0	0	0	0	0	0	0	0	0	6.17582	0	0	0	0
AC093901.1	6.68428	4.30153	5.20342	0	5.76824	4.5811	0	0	6.24371	6.30714	0	3.98706	4.99243	0	5.35287
AC094019.4	5.28243	0	0	0	0	0	0	0	0	0	0	0	0	0	0
AC096574.4	0	3.43992	1.90972	3.09751	0	0	0	3.00649	0	0	0	0	0	0	0
AC096574.5	0	0	2.22542	0	0	0	0	0	3.77339	2.59554	3.50067	0	3.03461	0	0
AC096579.15	3.10164	0	0	0	0	0	0	0	0	0	0	0	0	0	0
AC096582.8	0	0	0	0	0	0	0	0	0	0	0	0	0	0	0
AC096649.1	0	0	0	0	0	0	0	0	4.71965	0	0	0	0	0	0
AC096649.2	0	0	4.92656	0	4.8684	0	0	0	0	0	0	6.02237	0	6.74358	5.75905
AC096669.3	0	0	0	0	0	0	0	0	0	0	0	0	0	6.60885	0
AC096670.3	0	0	0	0	0	0	0	0	2.60163	0	0	0	0	0	0
AC096775.2	0	0	0	0	0	5.27962	0	0	0	0	0	0	0	0	0
AC096921.2	0	0	0	0	0	0	0	0	0	0	6.19442	0	0	0	0
AC097359.2	0	0	0	0	0	0	0	5.17713	5.23861	0	0	0	0	0	0
AC097374.2	0	0	0	0	1.55852	0	1.28743	0	0	0	6.05888	0	1.61141	0	0
AC097381.1	0	0	2.8941	4.19209	2.9652	3.9917	0	3.00649	4.57372	5.88283	5.46441	3.16993	4.68179	0	2.93443
AC097382.5	0	0	0	0	5.35344	0	0	0	5.54311	0	0	0	0	6.29452	0
AC097461.4	0	4.50302	0	5.10758	0	0	0	0	0	4.96647	0	0	0	0	0
AC097467.2	0	0	0	0	0	0	0	0	0	0	0	4.77007	0	0	0
AC097468.7	0	0	0	0	4.5468	0	0	0	0	0	0	0	0	0	0
AC097523.3	0	0	0	0	0	4.35723	0	0	0	4.48785	0	0	0	0	0
AC097533.1	0	0	0	0	0	0	5.15308	0	0	0	0	0	0	0	0
AC097662.2	7.02156	6.10811	6.97728	7.6495	5.89156	6.51722	8.5309	6.60228	6.64183	5.27914	4.43549	6.94586	4.20725	5.94274	5.53618
AC097711.1	0	0	0	0	0	0	0	0	0	0	2.91965	0	0	2.88155	0
AC097713.3	0	0	0	0	0	0	0	0	0	0	0	0	0	4.89056	0
AC097721.1	0	0	0	0	0	0	0	0	0	0	0	0	0	4.25147	0
AC097721.2	6.98501	5.3366	6.8101	5.5347	5.93808	7.41553	6.19074	4.61197	0	0	4.76905	7.16849	6.54685	7.8069	6.74567
AC097724.3	5.19979	0	3.97323	0	7.18925	5.61956	5.72446	4.02191	4.12735	5.23151	4.30464	0	4.79293	5.83954	0
AC098614.2	5.43475	7.73351	10.7875	7.7177	6.42005	9.10711	6.91404	6.68682	10.042	10.3469	10.1173	8.0184	9.63935	7.45202	8.51747
AC098617.1	0	7.92698	0	0	0	0	0	0	3.77339	0	0	5.43582	0	0	0
AC098820.2	0	4.93341	0	0	6.06927	0	0	6.15706	0	0	0	0	0	0	0
AC098820.3	4.69592	4.30153	5.16698	5.60039	6.48416	6.63842	7.48924	5.84017	5.5818	6.08395	6.46339	4.64386	6.78059	6.89281	5.8995
AC098820.4	5.86843	4.67979	7.14593	0	4.28411	5.74825	4.58825	5.39382	0	6.39623	0	0	0	3.78019	4.78545
AC098823.3	3.10164	0	1.90972	0	0	0	0	0	2.26372	0	0	2.14684	2.02972	0	0
AC098824.6	0	3.15085	0	0	3.42326	0	0	0	0	0	0	3.63559	0	0	0
AC098826.5	0	0	0	0	0	0	0	0	0	0	0	0	0	4.54182	0
AC098828.2	5.11212	4.67979	0	0	4.81953	0	0	4.02191	0	0	0	0	0	0	0
AC098828.3	0	0	0	0	6.18952	0	5.41909	0	0	6.48014	0	0	0	0	0
AC098831.4	0	0	0	0	0	0	8.47357	7.98371	0	0	0	0	0	0	0
AC098973.2	0	0	7.84461	0	0	0	0	0	0	0	0	0	0	0	0
AC099535.4	0	0	0	0	0	0	0	0	0	0	0	0	0	0	0
AC099552.4	4.69592	0	7.00851	6.85138	8.98261	0	9.46273	5.98075	0	0	0	6.04751	0	0	6.58854
AC099668.5	0	6.4545	0	0	0	0	0	0	0	6.90132	0	0	0	0	0
AC099684.1	0	0	0	0	4.28411	0	0	0	0	0	0	0	0	0	0
AC099850.1	4.86636	3.68062	6.97728	6.21789	6.99389	5.3216	5.80103	7.40825	3.1051	5.88283	5.74235	6.41906	5.16766	6.75781	6.68486
AC100830.3	2.90699	2.30477	0	0	0	2.75145	0	0	4.91413	0	0	0	0	0	4.30933
AC100830.4	7.13711	0	4.20658	0	0	0	7.3304	6.31414	5.61948	0	0	0	2.3536	0	0
AC100830.5	0	0	10.9357	0	0	0	0	0	0	0	0	0	0	0	0
AC102953.4	5.11212	0	0	0	6.38689	0	0	0	0	0	0	0	0	0	0
AC103563.8	0	0	0	0	0	0	0	0	0	0	0	0	0	0	0
AC103563.9	0	4.22759	0	0	0	0	0	0	0	0	0	0	0	0	0
AC103564.6	0	0	0	0	2.9652	0	0	0	0	0	0	0	0	3.2468	0
AC103564.7	5.78584	0	4.58364	0	0	0	0	0	0	0	0	0	0	0	0
AC104024.1	0	0	0	0	2.9652	0	0	0	0	0	0	0	0	0	0
AC104058.1	0	0	7.46395	7.94334	0	0	0	0	0	0	0	0	0	0	0
AC104076.3	0	0	0	0	0	0	0	7.99701	0	0	0	0	0	0	0
AC104134.2	0	0	0	3.26893	0	0	0	0	0	3.47096	0	0	0	0	0
AC104135.2	6.63795	6.16864	6.08949	0	0	5.5149	0	0	7.39489	4.12047	5.74235	6.98544	4.68179	0	0
AC104297.1	0	0	0	0	0	0	0	0	0	0	0	0	3.49537	0	0
AC104306.1	0	0	0	0	0	0	6.04093	0	0	0	0	0	0	6.17243	0
AC104389.28	0	0	3.88623	10.1037	0	0	4.07469	10.4268	0	0	3.50067	0	0	3.39974	3.45507
AC104532.2	5.69824	0	6.57998	0	0	3.9917	0	4.54107	0	7.6088	0	4.99354	0	0	0
AC104532.4	0	7.30058	0	0	5.7158	0	6.3003	0	0	5.02351	0	6.09653	0	0	0
AC104534.2	4.81176	0	0	0	0	0	0	0	0	0	0	0	0	0	0
AC104534.3	5.50527	0	0	0	5.1707	0	6.45047	0	0	5.13126	0	5.23156	0	7.14085	5.00035
AC104651.2	0	0	0	4.35321	0	0	0	0	0	0	0	0	0	0	0
AC104653.1	0	5.30099	5.46593	0	5.98315	5.55064	0	6.73526	6.16944	5.7198	0	6.61681	0	5.96743	5.57021
AC104654.1	4.01506	0	0	0	3.28612	2.48211	2.75781	0	0	5.32524	0	0	0	4.89056	0
AC104654.2	7.19159	5.18856	7.74305	5.78125	3.86974	4.94563	0	5.84017	0	5.07839	0	6.548	0	9.8343	0
AC104655.3	0	0	0	0	0	0	0	0	0	0	0	6.51232	0	0	0
AC104667.3	3.10164	3.68062	0	0	0	0	0	3.00649	4.01873	0	0	0	0	0	0
AC104695.4	0	0	0	5.01424	0	0	0	0	0	3.89447	0	4.77007	0	0	0
AC104777.1	0	0	4.52725	0	0	0	5.6846	0	0	0	0	0	0	0	0
AC104777.2	0	0	4.58364	2.41133	1.97022	0	0	3.37593	0	0	2.24864	0	0	0	0
AC104777.3	0	0	8.06363	0	6.15054	0	0	5.6844	0	4.90707	0	0	0	0	0
AC104777.4	0	0	0	0	0	0	0	5.61706	0	0	0	0	0	0	0
AC104978.1	0	0	0	0	0	7.31521	0	0	0	0	0	0	0	0	0
AC105053.3	0	0	0	4.69142	2.55184	3.50094	0	2.50861	0	0	3.72193	0	0	5.81254	4.22641
AC105339.1	0	2.56709	0	0	3.86974	0	0	0	2.26372	0	0	0	0	0	0
AC105342.1	1.05896	0.9893	0	0	0	0	0	0	0	0	0	0	0	1.04374	0
AC105402.4	0	0	2.22542	0	0	0	0	0	0	0	0	0	0	2.65715	0
AC105760.2	5.28243	6.5486	4.13292	4.7505	5.3187	5.44066	5.36967	3.00649	5.97966	6.67077	5.19563	4.64386	5.0827	5.36946	5.04942
AC105760.3	0	0	0	0	0	0	0	0	0	0	0	2.47805	3.73693	0	0
AC106782.20	0	0	0	0	0	0	0	0	4.71965	4.84513	4.16072	5.04439	4.42995	0	0
AC106786.1	5.97166	4.56438	3.79365	6.13164	0	0	0	0	3.90127	0	5.08036	0	7.3791	5.63901	4.53284
AC106801.1	0	0	2.48429	0	0	0	0	0	0	3.62636	0	0	0	0	0
AC106869.2	0	0	5.55323	0	0	0	0	0	0	0	0	0	0	0	0
AC106873.4	0	0	0	0	0	0	0	0	0	0	0	0	0	5.40604	0
AC106875.1	0	0	0	0	0	0	0	0	0	0	0	0	0	0	0
AC107079.1	0	0	0	0	0	5.80854	0	0	0	0	0	0	0	0	0
AC107081.5	4.43196	3.97987	0	0	5.68884	6.26093	5.36967	0	5.92051	6.41767	5.52444	4.50553	6.08329	5.60794	6.14501
AC107982.4	0	0	0	2.90294	3.28612	0	0	0	0	2.25795	0	0	0	0	0
AC107983.4	8.70402	8.13341	9.63169	8.4943	9.5148	11.1698	11.0215	9.51023	10.6108	11.194	9.22083	9.47313	8.57076	9.14404	9.1886
AC108004.2	0	0	0	0	0	0	0	0	0	0	0	4.77007	0	0	0
AC108004.3	0	0	0	0	3.54848	0	0	0	0	0	0	0	0	0	0
AC108051.3	5.2417	0	0	0	0	0	0	0	0	0	0	0	0	0	0
AC108059.4	0	4.73421	0	0	0	4.09213	0	0	4.12735	0	0	0	3.84406	0	0
AC108142.1	9.21079	9.07922	9.70977	7.90485	10.045	10.7053	10.2996	3.66979	8.73331	9.11529	10.0423	8.90989	10.2006	10.0663	9.70735
AC108448.2	0	0	0	4.35321	0	0	0	0	4.12735	0	0	4.18133	0	0	0
AC108463.1	6.71436	7.69287	7.89004	0	7.72853	9.22791	7.2092	0	5.61948	0	0	6.61681	6.9218	8.3291	6.33511
AC108463.2	0	6.20763	6.41884	0	0	7.81137	0	6.2489	0	0	0	0	0	0	0
AC108479.2	0	5.26448	0	0	5.3187	5.44066	5.51313	0	5.46246	0	0	0	0	5.63901	0
AC108488.4	6.6994	10.1409	9.59957	8.66138	8.30013	8.32106	8.7153	8.48177	10.3117	10.7732	9.18872	10.0766	8.77411	5.96743	8.43677
AC108676.1	4.69592	0	9.54913	4.56549	4.71654	4.89092	1.95674	7.85809	3.30334	4.31582	4.16072	5.35755	1.61141	4.08096	3.72046
AC108938.5	5.89494	5.14905	5.37299	5.96706	6.17016	6.5529	6.24656	6.13315	6.35958	8.1913	7.98496	6.41906	5.20833	5.91762	6.2537
AC109333.10	6.26378	6.24559	0	0	5.38736	4.5811	0	0	4.57372	0	0	0	0	0	5.8995
AC109631.1	0	3.68062	0	0	3.7704	0	0	0	0	0	0	0	4.62283	5.08358	0
AC109642.1	0	0	0	0	0	0	0	0	0	0	2.24864	0	0	0	0
AC109826.1	0	0	0	0	0	0	0	0	0	0	0	0	0	0	2.70865
AC109829.1	0	3.56529	0	0	0	0	0	0	0	4.96647	0	0	0	0	0
AC110299.5	0	6.18827	0	5.50069	5.60482	0	5.87374	0	4.22836	0	0	4.26946	0	4.40394	0
AC110769.3	0	0	3.69472	0	0	0	0	0	0	0	5.03979	3.87915	0	0	0
AC110781.3	2.68193	2.56709	5.20342	2.90294	3.13457	2.75145	1.95674	0	1.18106	0	3.50067	3.34239	1.61141	3.53801	1.07548
AC110926.4	0	0	0	0	0	2.15068	0	0	0	2.25795	0	2.14684	1.61141	0	0
AC111200.7	0	0	5.85762	0	0	4.94563	0	0	0	0	0	0	0	0	0
AC112198.1	0	2.56709	1.50499	0	0	0	0	0	0	0	0	0	0	0	0
AC112229.1	7.65416	5.30099	3.34925	6.15369	0	4.94563	1.95674	5.84017	0	1.81642	5.26767	3.16993	3.20508	5.36946	5.60345
AC112715.2	0	0	0	6.82414	0	7.77406	7.86411	0	6.26764	6.37447	6.49375	0	0	6.40708	0
AC112721.1	0	0	4.46856	0	0	0	0	0	4.57372	4.71263	5.76741	0	0	0	0
AC112721.2	0	0	0	0	0	6.71915	0	0	5.76107	6.48014	8.54466	0	0	0	0
AC113189.5	10.7431	8.88546	9.68743	9.30549	10.852	8.85535	10.7263	8.49121	10.4786	10.8273	10.1805	10.2093	9.42097	9.14674	8.42288
AC113404.1	6.24329	5.59367	4.78944	6.37632	7.54533	6.23919	4.49913	6.47493	8.04088	7.22691	6.94194	5.71228	6.639	6.08489	6.71558
AC113617.1	8.51615	7.32738	6.50896	0	6.63298	6.4431	7.79091	0	0	0	4.71854	4.57635	0	0	0
AC114730.11	4.69592	6.24559	5.43561	0	5.38736	0	5.64361	0	6.87778	6.28398	4.81785	0	0	0	4.38775
AC114730.2	0	0	0	5.94193	0	0	0	0	0	4.7804	0	0	0	4.83799	0
AC114730.3	4.19651	0	3.06228	5.60039	7.1	3.9917	4.67218	0	0	4.22145	0	3.16993	0	4.25147	0
AC114730.5	0	0	0	5.31748	3.86974	0	0	0	4.12735	0	0	0	0	0	0
AC114730.7	0	4.93341	0	7.21867	5.63338	0	8.13945	0	6.19463	0	0	0	6.80732	0	0
AC114730.8	0	9.76971	0	7.44117	0	0	7.16643	0	6.76462	6.85492	0	0	7.97597	0	0
AC114755.7	0	0	0	0	0	0	0	0	0	4.01189	0	0	0	0	0
AC114763.1	0	0	0	0	0	0	0	0	0	0	0	0	0	3.9875	0
AC114776.1	5.97166	5.65137	0	0	6.64705	0	0	0	0	0	0	0	7.16849	0	8.37074
AC114776.3	0	0	0	0	1.55852	0	0	0	0	0	0	0	0	0	0
AC114803.3	0	0	0	0	0	0	9.47447	0	6.87778	0	0	8.48209	0	0	0
AC114808.3	0	0	0	0	0	0	0	0	0	0	0	0	0	0	0
AC114812.10	0	0	0	0	5.79376	0	0	6.20371	0	0	0	0	0	0	0
AC114812.5	0	3.78742	0	7.29009	6.7934	0	6.07216	0	5.18935	0	0	5.51006	0	7.76527	4.66467
AC114812.8	0	0	0	0	4.42143	0	0	0	0	0	0	0	0	0	0
AC114812.9	0	0	0	0	3.96268	0	5.15308	0	0	0	0	0	0	5.2538	0
AC114814.3	0	0	0	0	4.13233	0	0	0	0	0	0	0	0	4.47453	0
AC114814.4	0	0	0	0	0	0	0	0	0	4.31582	0	0	0	0	0
AC114973.1	0	0	0	0	0	0	0	0	0	0	0	0	0	0	4.13843
AC115617.2	0	0	3.34925	0	3.42326	0	3.64701	4.38788	0	3.62636	0	0	4.20725	0	0
AC116366.5	0	0	8.4523	5.78125	0	0	6.32644	0	0	4.12047	0	4.99354	6.08329	0	0
AC116366.6	5.39815	4.73421	6.08949	6.55263	5.0906	6.07711	5.36967	3.203	4.71965	3.76663	2.24864	4.88613	4.99243	6.57712	5.53618
AC116609.2	0	0	0	0	0	0	0	0	0	0	0	5.83289	0	0	4.60026
AC116614.1	0	6.08736	0	0	0	0	0	0	0	0	0	0	0	5.9917	0
AC118754.4	0	5.88577	0	0	0	0	0	0	0	0	0	0	0	6.17243	0
AC119403.1	0	0	0	0	0	0	0	0	0	0	0	4.57635	0	0	0
AC123886.2	0	0	0	0	6.38689	5.55064	5.64361	5.92615	0	0	0	0	0	4.25147	6.31518
AC124057.5	0	0	0	0	0	0	0	0	0	0	0	0	0	5.83954	0
AC124914.3	0	6.16864	0	0	0	0	4.96622	0	5.89	5.02351	0	0	0	0	0
AC124944.3	4.56997	0	0	4.7505	0	0	0	0	0	4.56673	5.61006	0	0	0	0
AC124997.1	0	0	0	0	0	2.15068	0	0	0	0	0	0	0	0	0
AC125232.1	8.34405	9.3317	8.95537	8.94673	8.14021	8.6022	9.7813	9.37664	9.75508	9.70702	8.33433	8.73132	8.89427	9.23834	7.81894
AC125634.1	0	0	0	0	0	0	0	0	0	0	0	0	2.61794	0	0
AC126365.1	0	0	0	0	0	0	0	0	0	0	6.87434	4.18133	0	0	0
AC127904.2	0	3.88685	5.01123	5.75264	4.66215	5.77871	4.30246	3.203	5.7944	5.36992	5.03979	5.58066	3.94378	6.56099	3.1296
AC128709.4	0	0	5.37299	4.80724	0	0	0	0	0	0	0	0	0	0	0
AC129492.6	4.10864	6.98992	0	0	6.76788	2.48211	6.10273	0	0	2.59554	0	0	3.20508	3.66417	3.72046
AC129778.2	3.69127	0	0	0	0	0	0	0	3.63306	0	0	0	0	3.78019	0
AC130360.8	0	0	0	0	3.13457	0	0	0	0	0	3.50067	0	0	0	0
AC130689.5	0	0	0	0	0	0	0	0	0	7.76751	0	0	0	0	0
AC130709.1	3.27313	2.78896	3.06228	0	0	0	4.19307	4.02191	3.1051	0	0	0	2.84127	0	0
AC131097.4	0	4.67979	4.40739	0	0	0	0	0	0	0	0	0	0	0	0
AC132008.1	0	0	0	0	0	0	0	0	0	0	0	0	0	8.5617	0
AC132217.4	7.04542	0	0	0	10.9474	5.83776	0	0	16.8886	14.2317	13.8252	0	6.43134	0	0
AC133106.2	0	0	0	0	0	0	0	0	0	0	0	0	0	0	0
AC133644.3	0	0	5.01123	0	0	5.09832	0	0	0	0	0	0	0	0	0
AC133785.1	0	0	5.01123	0	5.63338	0	0	0	4.01873	0	0	0	2.61794	0	3.1296
AC135048.13	7.21282	9.96154	8.22744	8.75089	7.16989	10.0907	10.0752	9.41183	8.49058	9.31416	7.13725	11.3089	8.50698	7.68568	7.34592
AC135050.5	0	0	0	5.31748	0	0	5.03123	0	4.97353	0	0	0	0	0	0
AC136289.1	0	3.88685	0	0	0	0	0	5.02955	0	0	0	5.74339	0	0	0
AC137723.5	0	0	0	0	0	0	0	0	0	4.31582	0	0	0	0	0
AC137932.4	6.85603	6.31864	5.96765	6.23867	6.26445	6.73477	6.80672	6.68682	6.79787	6.5786	5.66444	5.54579	6.37886	6.72922	5.8995
AC137932.5	5.8139	0	0	0	0	0	6.73047	6.61959	0	0	0	5.71228	0	7.42553	0
AC137932.6	8.48158	2.78896	5.20342	6.90437	6.38689	7.53631	6.45047	7.6632	6.38168	7.43046	4.86506	6.56551	6.93398	3.39974	5.97763
AC137934.1	0	5.3366	7.98731	6.39495	5.51561	2.97833	5.36967	7.82116	6.48736	7.26289	4.71854	6.63351	5.12581	0	2.11179
AC138035.1	0	0	3.97323	4.86184	4.28411	4.09213	4.19307	0	0	0	4.30464	4.18133	3.94378	0	4.84225
AC138035.2	9.08979	9.56163	10.9592	8.97797	9.90272	8.96205	8.85205	9.08733	9.48091	9.8753	9.08787	8.42567	8.85639	9.81402	9.85439
AC138430.4	0	2.56709	0	0	0	0	0	0	0	0	0	0	0	0	0
AC138472.6	0	0	0	0	0	0	0	0	0	0	0	0	0	0	0
AC138623.1	0	0	0	0	0	0	0	0	0	0	0	0	0	0	10.8639
AC138969.4	11.8405	12.3019	12.7158	12.1333	12.1721	11.1495	12.0953	11.8241	11.3759	11.3534	11.0065	12.0676	10.8998	12.0893	11.5828
AC139099.4	0	0	0	0	0	4.35723	0	0	0	0	0	0	0	0	0
AC139099.5	4.91898	5.76027	6.56605	4.80724	6.28259	6.42395	0	4.38788	7.62535	8.25819	7.28341	6.18982	5.24789	6.98032	8.18559
AC139100.3	0	3.43992	0	4.96521	3.6637	3.34686	5.41909	2.50861	4.78743	4.90707	2.50854	4.26946	2.02972	0	3.94453
AC139103.1	0	0	4.74067	0	0	0	5.03123	0	0	0	0	4.43105	0	4.54182	4.13843
AC139143.2	0	0	0	0	0	0	0	0	0	0	3.37585	0	0	0	0
AC139712.2	0	0	4.6902	0	0	0	0	0	0	0	0	0	0	0	0
AC139887.4	0	0	0	0	0	0	0	0	7.43771	0	0	0	0	0	0
AC140542.2	0	0	0	0	0	0	0	0	0	0	3.23921	3.16993	0	0	0
AC141586.5	10.4397	10.4017	9.33588	10.1903	10.3	8.91826	9.87283	10.0043	9.04161	9.46336	8.55908	10.8454	9.78764	10.033	9.13561
AC141928.1	6.86946	4.50302	1.90972	0	5.74225	4.99834	6.42651	0	0	0	0	5.94419	4.62283	6.77189	0
AC142119.1	0	3.43992	0	0	0	0	0	0	0	0	0	0	0	0	0
AC142293.3	4.19651	3.78742	0	6.29928	3.96268	0	0	4.02191	0	0	0	0	0	6.21429	6.09914
AC142528.1	5.5725	5.10842	0	4.7505	5.2831	3.50094	0	6.18057	5.08547	6.39623	6.65015	4.57635	6.14745	4.66767	0
AC144449.1	6.78693	3.15085	5.23897	5.60039	5.54596	5.09832	4.49913	0	3.4776	3.62636	0	0	3.35752	4.83799	0
AC144450.1	5.01878	0	0	0	0	0	0	0	0	0	0	0	0	0	0
AC144450.2	4.27934	0	0	0	2.55184	0	0	0	5.69201	0	0	0	0	0	0
AC144530.1	0	5.40529	5.5812	0	6.81849	4.71311	4.7515	0	0	0	0	5.74339	5.43088	4.89056	6.02747
AC144568.2	0	0	3.58849	0	0	0	0	0	0	0	0	0	0	0	0
AC144652.1	8.10384	7.78597	5.63556	6.98037	7.32673	7.19616	7.50076	7.18229	8.24752	7.65467	6.63661	8.76582	7.4987	9.00191	7.65423
AC144831.1	4.63432	2.98122	5.49562	4.7505	4.21021	8.47313	9.21242	4.02191	5.97966	6.50038	3.08826	7.55787	4.89613	4.25147	2.70865
AC145124.2	7.72974	9.50015	8.94195	7.89834	8.0264	8.99809	7.89064	9.80507	8.80047	8.71309	7.77856	9.96887	8.7433	8.75842	8.08915
AC145343.2	0	4.9792	4.20658	7.57792	5.7158	5.27962	0	6.35605	7.01134	6.97547	6.09892	0	6.18869	4.54182	7.04084
AC145676.2	5.75723	5.26448	4.58364	0	5.68884	5.61956	6.42651	2.50861	3.90127	4.01189	5.19563	7.07376	3.94378	5.36946	6.44921
AC147651.4	0	0	7.55842	0	0	0	0	0	6.6234	7.48225	0	0	0	0	0
AC147651.5	4.755	0	0	0	0	6.17195	4.7515	4.61197	0	0	0	0	0	6.37053	0
AC156455.1	11.5297	10.6367	9.60809	10.8707	10.7546	10.8314	11.5671	10.9812	7.23416	3.89447	8.41188	10.7053	10.3826	11.0519	10.022
AC159540.1	8.76637	10.0792	9.35626	10.1903	9.53197	11.6677	12.2917	8.82545	8.16073	7.78411	8.10779	8.81057	9.60929	10.9573	8.57725
AC159540.14	0	0	0	0	0	0	0	0	0	0	0	0	0	0	0
AC195454.1	0	0	0	0	0	0	0	0	0	0	0	0	0	0	0
AC226118.1	0	4.06726	0	0	0	3.17433	0	0	0	0	0	0	2.84127	0	0
AC226119.4	6.50659	0	0	0	0	0	0	0	0	0	0	0	0	0	0
AC226119.5	5.47044	6.56371	5.78733	6.43151	5.2466	0	0	0	5.61948	0	0	0	5.32389	0	6.41217
ACAA1	11.4313	11.3173	11.9757	11.6132	10.9281	11.3978	11.8209	11.9967	12.4932	13.2962	11.8397	11.8926	11.9229	11.1901	12.0612
ACAA2	9.07827	10.2937	4.58364	11.3019	12.1998	10.7501	13.3683	11.7582	11.6421	11.1901	10.5003	11.8432	12.2265	11.5389	10.5565
ACACB	8.24963	8.24538	6.71232	8.58229	7.5677	9.19442	8.03236	8.3788	7.72378	7.61809	8.63253	7.27878	9.26342	8.44789	9.21572
ACAD10	9.39619	12.5232	10.5195	10.7402	9.65718	10.4489	10.9136	10.2849	10.6926	10.5572	10.191	10.1783	9.87865	10.635	10.1186
ACAD11	8.95771	10.9026	10.7176	9.86735	10.2571	9.77667	10.4107	10.3983	10.4593	10.1513	9.64261	10.6104	9.55316	10.0987	10.094
ACAD8	9.38688	10.8209	8.89816	10.3951	8.25031	10.0739	10.1918	10.2506	10.9229	10.9638	10.8125	9.19511	10.2933	10.4536	10.1942
ACAD9	11.8486	11.3584	11.9063	12.2373	11.4379	11.5047	11.7994	12.0507	11.6677	11.7975	12.039	12.0215	11.8712	12.0855	11.9717
ACADL	5.01878	1.98392	0	5.19524	1.97022	2.15068	1.95674	6.76668	3.4776	5.07839	4.81785	2.14684	0	6.15104	0
ACADM	11.7585	11.9287	11.9572	10.8069	11.7566	11.6712	12.0713	11.792	11.0422	10.8736	11.2224	11.2478	11.3016	11.7722	11.5592
ACADS	10.788	11.9214	9.77327	9.67302	11.4349	10.4525	11.3461	10.4008	10.2914	10.3553	9.25445	11.0031	9.13481	9.84932	10.1042
ACADSB	8.46398	9.30723	8.7178	9.57837	9.14758	9.21683	9.16613	8.73305	8.39604	8.642	8.77218	8.8752	8.12149	8.81052	8.69372
ACADVL	15.7705	15.7149	14.3867	14.673	15.1214	14.6134	15.129	13.3623	15.4267	15.227	14.6184	14.3494	14.4441	14.4976	15.7168
ACAN	0	0	0	1.05652	0.980217	1.10218	2.75781	0	5.18935	6.37447	4.16072	0	1.61141	1.643	0
ACAP1	11.3694	9.4704	8.96602	7.62603	10.9056	9.88212	10.3225	9.14225	11.8892	10.5068	10.447	10.8373	10.8802	9.92216	9.56906
ACAP2	10.1843	9.78268	11.805	10.7302	9.94319	10.7683	9.68609	10.9396	9.29549	9.24987	10.2588	10.5523	10.0907	10.5135	10.0343
ACAP2-IT1	4.35767	3.88685	5.01123	6.7537	4.05	4.18601	6.54255	5.1296	0	4.31582	6.36831	7.20247	0	4.40394	5.92602
ACAP3	11.082	11.2697	12.451	11.0738	11.3177	11.3687	10.3111	10.2282	12.5455	12.6075	12.2828	10.6509	10.6046	10.2025	11.312
ACAT1	11.8034	12.7092	11.9797	12.4491	12.9382	13.5188	13.5567	13.0211	12.881	13.0955	12.1309	12.9049	12.4197	12.4476	12.8455
ACAT2	10.8306	9.87639	12.1536	10.8979	10.5749	11.6363	12.2295	11.5673	11.8058	12.9039	12.3188	10.5301	12.2206	12.6309	12.6844
ACBD3	12.1934	11.3311	11.5956	12.1429	12.229	12.4893	11.6464	12.1434	11.3183	10.9774	10.8894	12.0741	11.3039	12.2353	11.4458
ACBD4	9.6891	11.2341	10.0521	10.4507	10.6881	9.99018	10.7602	10.1823	10.8886	10.3828	7.37594	10.4721	7.09448	10.883	8.7393
ACBD5	10.9269	11.6083	11.8485	11.2089	12.9403	12.0403	11.6804	11.8673	10.1441	10.1287	10.6843	11.6698	11.1539	12.0069	11.4418
ACBD6	8.23932	8.16347	8.28384	8.86221	8.67793	8.30546	8.21135	8.05542	7.12049	8.61905	7.06833	8.18629	7.3968	8.13028	7.80472
ACBD7	4.63432	8.23126	7.05911	4.7505	8.94608	8.36688	7.26433	5.81034	8.57451	7.26289	6.26651	3.16993	7.66134	6.96813	8.34148
ACCS	10.6692	10.0092	9.35423	10.0207	10.281	11.0145	9.97757	9.77449	9.33283	9.6149	9.32156	9.48007	9.59018	8.89014	8.78348
ACCSL	0	0	2.48429	0	0	0	0	0	0	0	0	0	0	0	0
ACD	12.4814	11.3184	11.1174	11.2253	10.9567	10.7918	10.8743	12.0156	12.428	13.2486	12.2524	11.5319	12.076	11.9167	12.2119
ACE	0	6.6081	2.7037	5.39358	0	5.55064	0	0	5.7944	6.79064	7.38406	3.16993	4.62283	3.0757	3.94453
ACE2	0	6.20763	0	3.26893	2.9652	0	1.95674	5.84017	0	0	0	2.47805	0	5.29339	0
ACER1	0	2.56709	0	0	0	0	0	0	0	0	0	0	0	0	0
ACER2	8.64668	8.34053	5.73849	6.93015	6.60442	7.02887	7.56804	5.26775	5.92051	4.56673	6.5526	7.88526	6.88464	4.54182	7.62215
ACER3	9.17609	8.54463	9.56847	9.32506	9.42374	10.0861	8.61813	9.86253	8.00574	8.92255	10.0965	9.73737	9.85803	9.74788	9.89691
ACHE	10.2967	11.2282	0	5.19524	3.96268	7.52737	4.07469	7.63795	5.18935	6.82314	4.81785	6.72986	7.27764	6.08489	3.59386
ACIN1	13.0484	13.3066	13.3482	13.2694	12.8029	13.1552	13.5069	12.8472	13.3628	13.537	13.7107	12.5606	13.5091	13.0404	13.6568
ACKR1	0	0	0	0	0	0	0	0	8.10869	10.5167	3.72193	0	4.49715	0	0
ACKR2	3.80747	5.10842	3.06228	0	6.02685	0	0	3.203	2.87522	5.36992	0	0	2.61794	4.83799	3.59386
ACKR3	13.903	2.78896	12.6593	3.42213	11.461	13.991	12.0514	5.47213	11.8693	9.27064	8.96054	13.6661	4.20725	9.66729	8.58974
ACKR4	5.19979	8.34053	4.40739	6.55263	4.42143	3.9917	4.40415	8.19474	4.64853	2.59554	3.61554	5.47342	3.03461	8.35739	4.04473
ACLY	14.7941	14.9331	13.0904	14.5565	13.5068	14.2579	13.9502	14.723	13.2342	13.6265	13.6903	14.0873	13.394	14.6077	14.1681
ACMSD	2.68193	5.78626	0	5.50069	3.7704	4.27416	9.01762	3.00649	0	0	2.72869	6.65003	0	5.75698	3.83684
ACO1	12.3066	11.5854	11.0269	12.6413	10.5629	11.4904	10.7899	12.2542	12.2696	12.1208	11.9426	12.3678	11.6235	11.1058	12.196
ACO2	12.6487	12.4974	12.7959	12.5652	12.756	12.9263	13.2033	13.4363	12.8568	13.7832	13.1053	11.8672	12.5723	13.1189	12.5909
ACOD1	0	0	0	3.09751	0	0	0	0	0	0	0	0	0	0	0
ACOT1	8.36316	8.77947	8.97131	7.30001	0	8.53688	9.37779	8.09308	10.6568	11.6821	9.80271	7.42986	9.8468	0	8.77984
ACOT11	7.092	6.4545	8.92296	8.12173	7.8612	7.97812	2.75781	6.45579	4.91413	6.6346	6.21278	6.07223	9.24155	6.62446	6.68486
ACOT12	0	0	4.34351	4.7505	0	0	0	0	0	0	0	0	3.03461	0	0
ACOT13	11.1997	10.0365	10.898	10.8815	11.9735	10.9878	11.6069	11.5006	11.6738	12.1338	10.3414	10.5379	11.2538	11.0946	11.3766
ACOT2	10.5913	11.4487	11.4444	9.98885	10.8686	10.939	11.5969	10.9567	12.0913	12.8802	11.8551	10.0597	11.6131	10.5093	11.0465
ACOT4	0	5.40529	5.92464	3.80312	0	6.05239	3.03643	5.81034	6.81421	7.16488	6.49375	3.63559	7.11602	0	0
ACOT6	0	0	0	0	0	0	0	0	4.41135	0	0	0	0	0	0
ACOT7	12.6004	11.7681	12.5736	13.2493	13.4028	13.333	12.7247	12.7504	13.277	14.291	13.8905	12.1965	13.0763	12.4481	13.8182
ACOT8	11.1282	10.3869	11.7698	11.0267	10.2386	11.2988	11.2512	11.6789	13.1769	13.2596	12.357	11.96	11.4183	10.8927	11.1737
ACOT9	12.3146	11.7409	12.5154	12.0698	12.0202	12.172	11.3097	12.1453	12.7196	12.6766	12.3004	11.3904	13.2364	11.4126	12.648
ACOX1	10.8763	10.2697	10.0231	11.2814	9.74157	10.7673	10.5138	10.8608	9.99078	10.0433	10.1367	10.1306	9.96574	9.82081	9.85784
ACOX2	4.50262	3.56529	7.54428	8.97177	1.97022	0	7.4181	0	4.41135	5.97248	8.14173	0	0	2.3913	3.1296
ACOX3	11.3546	9.5446	9.7672	11.1395	8.94323	10.0208	9.99601	10.972	10.6477	10.587	9.95773	10.1335	10.0423	10.4426	10.7673
ACOXL	0	2.78896	0	0	3.42326	2.15068	4.58825	0	3.1051	0	0	2.14684	3.35752	3.78019	0
ACP1	13.8704	13.6098	13.3046	13.3963	13.9401	13.2456	14.031	13.4746	13.3048	13.2838	13.1624	13.2185	13.1681	13.7012	13.5247
ACP2	11.3641	10.146	10.2127	11.7588	9.65891	11.1466	9.42694	10.417	10.9059	11.4798	11.6652	10.7915	11.1591	11.2791	11.3032
ACP5	6.068	0	10.4848	9.88723	6.94916	10.2981	6.009	8.75279	0	8.33907	5.99665	9.20352	7.22905	0	5.00035
ACP6	9.2978	10.4256	9.77479	10.0838	9.67445	9.75386	10.9561	9.76285	10.9999	10.8162	8.87665	9.80344	9.03377	10.1709	10.8222
ACP7	0	0	7.44885	4.19209	0	0	0	0	5.92051	6.74048	6.5526	0	0	0	0
ACPP	2.68193	0	0	0	0	0	0	0	0	0	0	0	0	0	0
ACR	0	3.43992	2.7037	0	5.96079	0	0	3.79696	0	0	0	2.974	3.49537	0	0
ACRBP	6.02064	0	5.92464	6.53594	5.60482	0	7.15188	6.2489	6.03648	6.97547	3.72193	6.8633	6.08329	6.68525	0
ACRC	3.80747	5.22702	5.16698	7.53656	5.2831	7.19616	6.74991	7.17059	5.61948	6.88602	7.1752	6.84907	7.34302	6.68525	7.27549
ACRV1	0	3.97987	5.16698	0	3.86974	2.15068	6.32644	5.26775	5.54311	4.56673	5.36939	2.47805	3.35752	4.89056	3.45507
ACSBG1	4.81176	2.56709	3.79365	1.65985	3.54848	0	3.26986	0	0	0	4.23447	0	2.02972	1.643	1.07548
ACSBG2	0	0	3.21289	0	0	0	4.30246	0	0	0	0	0	0	0	0
ACSF2	10.9245	12.7177	11.624	10.8422	10.2525	11.3236	10.283	7.71243	12.0427	12.457	10.4644	11.4081	9.77922	9.71363	10.5713
ACSF3	10.8409	11.8458	11.4377	11.3252	10.8976	9.14851	11.3636	11.0705	11.7904	12.6705	11.2615	10.9094	10.9297	10.9696	10.9078
ACSL1	10.7835	13.8965	11.2862	11.9186	10.7008	10.5539	10.5266	12.7996	10.1649	10.6244	10.3947	10.7709	10.8492	11.121	10.4336
ACSL3	11.4599	12.0719	13.1351	11.2142	12.1481	12.9523	11.3228	11.3776	12.7822	13.4197	12.7675	12.4002	12.2459	11.3968	12.0753
ACSL4	12.204	11.907	11.7305	12.334	10.8321	11.7449	11.1515	11.1358	11.2658	10.8745	12.2477	12.2045	11.8712	11.0791	11.7203
ACSL5	4.27934	5.88577	11.4473	10.1052	4.13233	6.30345	5.03123	9.85889	5.54311	7.28639	6.11853	9.75656	5.53048	8.97781	7.06491
ACSL6	5.19979	4.93341	0	3.09751	2.9652	0	1.95674	4.46651	1.82165	1.81642	2.50854	2.47805	1.61141	6.49461	1.68475
ACSM1	0	5.65137	0	0	6.09002	0	0	0	0	0	0	2.47805	0	0	0
ACSM2A	2.08755	6.92121	0	0	5.00578	2.75145	6.3003	0	0	0	0	4.77007	0	8.22033	0
ACSM2B	2.08755	6.28257	1.90972	0	3.6637	0	5.72446	0	0	0	0	7.03657	0	6.59308	0
ACSM3	8.40526	11.3217	5.98868	7.6339	9.95738	8.64828	10.2947	6.29272	7.57829	6.4388	6.11853	7.15699	5.73918	9.37147	8.19652
ACSM5	5.5725	7.9786	3.06228	0	9.76272	5.3216	6.64995	6.6536	6.79787	6.85492	7.66978	8.45415	3.94378	6.15104	6.18947
ACSM6	4.10864	0	3.79365	2.41133	3.54848	0	2.41218	5.35301	3.1051	0	0	0	2.61794	4.54182	2.11179
ACSS1	9.29033	8.89444	8.77643	7.14352	9.91875	9.99991	9.37152	8.4531	10.2679	9.94709	7.91939	8.97031	9.87234	6.96813	6.74567
ACSS2	11.2742	12.9676	11.3732	11.3433	10.8057	11.7211	11.0774	11.1162	12.5568	13.2386	11.9169	11.528	11.0701	11.8506	10.5838
ACSS3	0	9.64033	8.04869	8.36795	5.13121	0	0	7.89409	7.71511	6.67077	6.11853	2.47805	0	5.1712	2.70865
ACTA1	4.19651	5.10842	5.63556	4.86184	4.48548	2.75145	5.15308	4.9768	4.32275	0	0	5.74339	2.84127	6.19351	5.75905
ACTA2	11.963	12.8985	14.1579	10.6256	11.1131	13.2695	12.4304	12.6285	17.2052	15.1914	11.1516	12.8369	5.0827	10.1736	9.69968
ACTA2-AS1	2.41514	6.78607	4.96951	5.46586	4.13233	3.9917	5.55795	0	9.18987	6.11053	4.86506	2.47805	0	2.3913	4.46212
ACTB	19.5658	17.6821	17.8218	17.5761	18.01	18.7556	18.1698	17.3575	19.6435	19.0757	19.0417	18.3302	18.9048	18.5991	19.1569
ACTBL2	6.68428	4.30153	7.53	7.53656	4.81953	7.6723	5.41909	1.74216	6.96818	2.25795	3.91373	5.187	6.75336	4.83799	5.72925
ACTBP1	0	0	0	0	4.05	0	0	0	0	0	0	0	0	0	0
ACTBP11	0	0	0	0	0	0	0	0	0	3.47096	3.50067	0	0	0	0
ACTBP12	0	0	0	0	0	0	0	0	0	0	0	0	0	0	5.04942
ACTBP13	0	0	0	0	0	0	0	0	0	0	0	0	0	0	0
ACTBP14	0	0	3.21289	0	3.13457	0	0	0	0	0	0	0	0	0	0
ACTBP2	4.35767	0	0	3.56061	4.05	3.34686	0	3.203	3.30334	0	0	4.26946	3.03461	3.53801	0
ACTBP7	5.28243	0	3.06228	0	4.05	5.47826	0	3.203	3.30334	4.4044	4.43549	4.26946	3.94378	0	0
ACTBP8	3.42637	0	0	0	0	0	0	0	0	0	0	0	0	0	0
ACTBP9	0	0	0	0	0	0	3.47073	0	0	0	0	0	0	0	0
ACTC1	0	0	7.13654	4.69142	0	2.15068	0	5.35301	6.00835	1.81642	3.61554	0	0	5.51052	0
ACTG1	18.3224	17.9719	18.1881	18.3106	17.5107	18.8812	18.3018	18.9436	19.4365	18.7664	19.141	18.0988	19.1804	17.8918	18.8768
ACTG1P1	5.28243	5.59367	5.01123	5.01424	6.15054	6.93734	5.26544	5.89806	4.78743	4.4044	3.50067	7.20247	4.89613	5.36946	4.53284
ACTG1P10	5.15662	6.5486	7.23665	7.76144	6.54554	7.22961	7.73346	5.95371	6.89325	4.84513	5.66444	7.40088	6.39657	7.22516	5.46563
ACTG1P11	0	0	0	0	2.29014	0	0	0	0	0	0	5.04439	5.20833	0	4.94955
ACTG1P13	0	0	0	0	0	0	0	0	0	0	0	0	0	4.54182	0
ACTG1P14	4.35767	0	5.98868	3.56061	4.05	3.34686	0	0	4.22836	0	4.43549	0	4.49715	0	4.94955
ACTG1P15	0	5.22702	3.21289	0	3.28612	0	0	3.37593	3.4776	0	0	0	0	4.54182	0
ACTG1P16	0	0	0	0	4.66215	0	0	0	0	0	0	0	0	0	0
ACTG1P17	4.91898	5.65137	2.48429	5.56792	5.81884	5.47826	3.64701	6.08412	5.50335	5.64905	3.50067	3.34239	4.20725	5.6992	5.53618
ACTG1P2	0	0	0	0	2.29014	0	0	0	0	0	0	5.04439	5.20833	0	4.94955
ACTG1P20	5.32205	7.21707	0	0	0	6.12531	6.21892	5.1296	5.18935	0	5.40176	6.21224	6.90952	5.36946	6.50305
ACTG1P22	0	0	3.21289	0	0	4.27416	0	0	3.30334	0	0	3.34239	0	0	3.59386
ACTG1P24	5.75723	3.43992	3.58849	0	0	3.76709	5.31849	0	0	5.41326	3.91373	0	0	3.88757	4.46212
ACTG1P3	0	4.43894	6.56605	5.01424	5.04881	4.77485	4.89813	4.21647	4.78743	0	5.74235	4.82927	6.79402	6.19351	6.12226
ACTG1P4	0	4.43894	0	5.66323	2.77327	0	0	4.12246	0	0	0	3.34239	3.03461	0	0
ACTG2	4.81176	0	4.05528	0	0	6.17195	0	0	12.9719	11.8218	12.9034	0	3.6212	3.9875	5.09688
ACTL10	7.63856	7.8241	5.92464	7.48531	7.68145	8.20251	7.57895	7.18229	7.7664	8.41032	7.55212	5.04439	2.02972	6.51149	5.50134
ACTL6A	12.901	11.7005	13.1949	12.947	14.0003	13.3398	12.4236	12.6776	11.69	11.952	13.1804	12.2295	13.1856	13.2029	13.58
ACTL6B	0	0	0	0	0	0	0	0	0	0	0	0	0	0	0
ACTL7A	0	0	2.7037	0	0	2.97833	0	0	0	0	0	5.39722	0	0	0
ACTL7B	3.10164	1.98392	0	0	0	0	0	0	0	0	0	0	2.02972	0	0
ACTL8	4.01506	2.98122	4.46856	0	3.7704	0	3.47073	13.567	0	0	0	4.43105	2.3536	6.57712	3.72046
ACTL9	0	0	0	0	0	2.97833	0	0	0	3.09866	0	0	0	0	0
ACTN1	14.8483	13.92	13.9184	13.8975	12.8466	14.7747	14.1018	14.35	16.1861	15.7931	15.8444	13.8756	15.0474	14.1551	15.2214
ACTN1-AS1	5.60498	0	0	0	4.3544	0	5.55795	6.60228	7.42713	6.6346	6.35183	0	0	0	4.8969
ACTN2	5.43475	6.16864	4.58364	6.46717	6.37003	3.64015	5.15308	6.08412	3.90127	2.59554	2.91965	6.25604	5.32389	8.37134	2.11179
ACTN3	0	0	2.48429	0	2.55184	0	2.75781	0	2.87522	2.25795	0	2.74723	1.61141	2.06513	1.68475
ACTN4	15.9478	14.8198	14.8165	14.5878	15.8533	15.5052	15.2812	15.6729	16.7738	16.5521	16.0463	14.5579	15.1325	15.7511	15.5338
ACTN4P1	0	0	2.7037	0	3.6637	2.97833	3.03643	4.67955	4.78743	0	3.08826	0	4.03705	0	0
ACTP1	0	0	0	0	6.68846	0	0	0	0	0	0	0	0	0	0
ACTR10	11.5202	11.7463	12.6428	11.9626	11.9595	11.5952	11.9499	11.4782	13.1273	13.4493	12.881	11.7686	12.2166	11.9677	12.7066
ACTR1A	12.9597	12.4821	13.0797	13.6765	12.4945	13.1866	12.9678	12.6626	13.3749	13.5536	12.8505	12.3148	13.4263	12.7309	13.4409
ACTR1B	12.1987	12.1597	11.8784	10.6364	12.2787	12.3129	12.7899	12.4416	12.6513	12.4411	12.2493	12.4655	12.1086	12.2321	12.1401
ACTR2	14.324	13.569	13.794	13.709	12.9391	14.4436	13.4499	13.4878	13.8587	13.4501	14.0376	13.6671	13.8625	14.0079	14.0116
ACTR3	14.5496	13.0714	14.7983	13.7124	14.0657	14.446	13.8775	13.8249	13.5236	13.6758	14.1386	14.1964	13.8427	13.8319	13.8502
ACTR3B	8.86353	10.2442	9.75344	9.32262	9.77078	8.942	9.86839	9.86978	9.43146	8.69125	9.56434	8.9571	8.75364	9.79518	10.1286
ACTR3BP1	0	0	0	0	0	0	0	0	0	3.29679	0	0	0	0	0
ACTR3BP2	0	0	0	0	0	0	0	0	0	0	0	0	0	0	0
ACTR3BP3	0	0	0	0	0	0	0	0	0	0	0	0	0	0	0
ACTR3BP5	0	0	0	0	0	0	0	0	0	3.09866	0	0	0	0	0
ACTR3C	9.45305	10.5997	11.0389	9.31531	9.31997	10.4642	10.372	12.405	0	0	0	12.3525	7.01646	12.4073	9.45076
ACTR3P2	0	0	0	0	0	0	0	0	0	0	0	0	2.84127	0	0
ACTR5	8.88683	8.67206	9.29847	9.97962	9.33743	9.58964	10.1076	9.67658	10.3598	10.6664	10.7071	9.92545	10.8967	8.81392	9.93168
ACTR6	10.6711	11.2886	11.3424	10.7859	10.6229	10.8048	10.7602	11.2027	11.732	10.7721	10.992	10.7413	10.0139	11.0447	11.3032
ACTR8	9.90989	10.4972	10.5068	10.7493	9.43797	9.83942	9.22984	9.07483	11.605	11.5663	10.6908	9.68425	10.3283	10.0035	11.11
ACTRT1	0	2.56709	0	0	0	0	0	0	0	0	0	0	2.61794	0	0
ACTRT2	0	0	0	0	2.77327	0	0	2.77892	0	0	0	0	0	3.0757	0
ACTRT3	7.26456	6.62259	6.59378	7.53656	5.89156	7.18483	0	7.49521	6.26764	8.10803	7.06833	7.73083	2.3536	5.78503	3.1296
ACVR1	10.9665	11.4819	11.7441	11.2877	11.3444	10.9532	10.6246	11.2486	10.7156	11.2945	11.3596	10.7803	10.9335	10.3506	10.1286
ACVR1B	9.75027	11.0044	9.70342	10.7311	10.658	9.9253	10.5641	10.8109	9.94142	10.1782	10.0384	10.7131	9.92819	10.4103	10.1229
ACVR1C	3.42637	2.78896	2.7037	3.09751	1.97022	2.75145	2.41218	1.74216	2.60163	1.81642	2.50854	2.47805	2.3536	1.04374	1.07548
ACVR2A	7.7589	8.37946	8.72722	8.12173	6.7934	8.48241	8.21835	7.82116	7.12049	8.05429	8.78758	8.49128	7.31536	7.11899	7.44093
ACVR2B	6.04451	7.0872	7.64046	6.7537	7.88514	6.38489	7.01393	7.36785	7.67987	7.95514	7.5082	8.26879	6.59366	6.40708	7.95393
ACVR2B-AS1	3.10164	3.56529	5.49562	4.10423	3.6637	4.18601	3.64701	5.08044	7.70638	6.5786	5.81627	6.548	3.20508	4.08096	5.04942
ACVRL1	2.41514	6.40504	7.79771	4.19209	5.1707	4.35723	3.94572	0	6.21938	6.08395	5.49474	4.64386	4.68179	1.643	4.13843
ACY1	11.6605	12.0795	11.3125	11.2688	11.2392	11.0049	12.0425	11.1054	12.8437	12.5588	10.992	10.7122	11.4009	11.4731	12.2399
ACY3	9.34423	6.10811	4.34351	4.80724	3.7704	5.71714	5.97636	5.43351	4.01873	4.71263	0	6.41906	3.73693	6.03905	2.93443
ACYP1	10.4032	10.113	10.72	10.1863	11.7554	10.0831	9.99193	10.2268	12.4116	12.3624	12.2354	10.5998	11.5198	10.3281	10.9934
ACYP2	9.99353	9.7859	9.12646	10.3997	9.63969	10.5594	10.1847	11.1373	10.5253	11.1948	10.7759	10.6733	10.4188	10.4282	9.7525
AD000091.3	0	0	0	0	0	0	0	0	0	0	0	0	0	0	0
AD000671.6	0	0	7.42589	4.96521	4.91566	0	3.94572	3.53033	6.69574	5.07839	4.55545	5.94419	6.08329	6.67029	4.78545
AD000684.2	5.47044	5.02357	6.62097	4.62983	5.76824	3.50094	6.24656	3.37593	4.97353	4.56673	0	6.58281	4.68179	5.1712	0
AD001527.7	0	0	0	0	0	5.8664	0	0	0	6.02929	7.13725	0	5.68257	0	0
ADA	12.1603	11.0161	6.62097	10.7163	11.1488	13.551	11.4839	9.62181	11.1149	10.4572	9.37757	11.4588	13.2707	10.0875	10.312
ADAD1	0	0	0	0	0	0	0	0	0	0	0	0	0	0	0
ADAD2	0	0	5.12959	0	0	0	0	0	0	0	0	4.70834	5.16766	0	0
ADAL	8.77353	7.8915	9.65161	7.64172	9.27084	8.09769	8.41995	8.94698	8.53068	9.18258	9.28298	7.5491	8.46983	9.68042	9.51768
ADAM10	12.8788	13.2275	12.9324	12.3642	12.9312	13.8152	12.7922	13.6093	11.3018	9.90027	12.1468	13.2723	13.1584	13.5122	13.2366
ADAM11	7.74439	8.25005	4.05528	2.41133	6.15054	5.09832	4.40415	5.61706	7.01134	5.94321	5.55355	6.41906	6.85932	7.21489	2.11179
ADAM12	13.0848	9.95296	13.3105	10.5202	13.2228	12.2144	9.49766	6.54908	11.0517	10.9864	12.3718	12.0357	11.397	10.6655	11.6345
ADAM15	13.4021	13.3034	10.6548	13.1141	12.115	12.7792	12.6393	13.4505	12.7951	13.0287	11.8248	12.6461	11.8739	13.2318	13.8725
ADAM17	11.4791	11.7782	12.0335	11.1137	11.6649	11.9096	11.1715	11.7553	9.73377	9.6939	10.1979	11.7176	11.3393	11.9987	10.8071
ADAM18	0	0	0	0	0	8.58937	7.53479	9.92304	0	0	0	7.50439	0	6.49461	0
ADAM19	12.4327	7.95015	9.51329	9.48579	9.21289	12.1357	9.58956	2.50861	11.9225	10.7501	11.9766	10.4141	11.5777	9.85263	12.1219
ADAM1A	7.75166	9.07922	7.12708	8.21905	7.54533	7.11494	8.44403	8.09308	4.97353	6.37447	7.14683	7.53138	6.73955	8.91574	7.19054
ADAM1B	2.41514	4.43894	3.06228	5.01424	0	4.18601	0	4.67955	4.78743	4.4044	0	3.34239	2.3536	5.21309	3.59386
ADAM20	0	1.57068	0	0	2.77327	2.15068	0	1.74216	1.82165	0	0	0	0	3.53801	1.68475
ADAM20P1	2.08755	0	0	3.26893	3.96268	0	0	1.74216	3.30334	4.48785	0	2.974	0	3.9875	2.93443
ADAM21	2.41514	5.30099	2.8941	4.10423	5.1707	4.89092	5.31849	3.00649	5.5818	4.64153	3.23921	0	3.6212	5.36946	5.69881
ADAM21P1	0	0	2.22542	0	0	0	0	0	0	0	0	2.47805	0	0	3.45507
ADAM22	8.00387	4.88613	5.90264	5.96706	6.28259	9.13091	8.87437	4.86514	6.35958	6.61618	6.3183	5.47342	7.05041	7.10793	8.24998
ADAM23	8.19734	0	7.06902	7.85861	8.05306	2.15068	4.30246	3.203	9.16141	9.07538	8.15128	2.14684	6.08329	10.2698	1.68475
ADAM28	6.54057	0.9893	3.88623	7.40486	0	7.79656	2.75781	5.08044	7.24625	5.27914	6.82744	5.43582	5.28639	4.16873	2.44087
ADAM29	0	0	0	0	0	0	0	0	0	0	0	0	1.61141	0	0
ADAM30	0	0	1.90972	0	0	0	0	0	0	0	0	0	0	0	0
ADAM32	5.63674	4.62324	4.6379	2.67797	4.60563	4.43578	5.21035	3.66979	5.50335	4.4044	6.13788	6.12042	5.0827	5.86604	4.72632
ADAM33	0	5.10842	5.30754	0	0	0	0	0	11.8436	10.7949	7.1658	0	0	0	0
ADAM7	0	0	0	0	1.55852	0	4.07469	0	0	0	0	0	0	0	0
ADAM8	6.52368	9.409	3.88623	8.37736	7.00486	8.57642	8.49101	7.27259	7.40572	6.90132	6.716	13.8809	6.105	6.67029	5.46563
ADAM9	15.1842	14.8414	13.1639	12.68	14.0704	14.744	14.2805	14.2443	13.4888	13.0228	14.1912	14.3115	14.1499	15.279	13.4893
ADAMTS1	10.3286	13.3421	13.2349	12.3334	11.5433	11.9545	11.304	12.1623	12.9301	11.5555	14.0077	11.3619	11.7873	11.9753	11.9593
ADAMTS10	11.7862	0	0	10.2517	8.61847	7.12682	0	0	9.66786	9.57252	4.91077	0	8.4947	7.05132	8.62659
ADAMTS12	10.6624	5.83687	8.86726	10.5569	0.980217	3.17433	4.49913	6.41672	10.4357	10.6597	11.5012	8.3769	3.6212	6.38892	10.0584
ADAMTS13	8.8123	9.20497	6.87931	7.51116	9.10998	8.02333	8.96034	7.99038	9.58219	8.39958	0	8.67596	8.38366	7.11899	7.34592
ADAMTS14	5.15662	6.8242	7.33026	0	2.29014	7.99118	5.15308	4.61197	6.44601	5.94321	4.23447	2.14684	5.49803	4.89056	2.70865
ADAMTS15	10.9555	11.7073	2.22542	9.40995	7.63984	7.22961	6.32644	5.95371	10.0558	6.77411	7.49325	6.21224	9.14533	11.0095	7.55577
ADAMTS16	9.02526	7.3965	9.15465	7.19759	13.0315	8.19688	6.27368	4.21647	5.97966	5.64905	7.87972	8.48669	8.23903	8.75133	8.48216
ADAMTS17	2.08755	7.51002	5.78733	0	1.55852	0	3.64701	1.74216	0	5.49621	4.95507	3.16993	4.73843	0	0
ADAMTS18	0	5.83687	3.06228	6.55263	0	0	0	0	0	0	1.52415	0	2.3536	4.47453	0
ADAMTS19	0	0.9893	0	1.65985	0	0	0	0	0	0	0	0	0	0	0
ADAMTS19-AS1	0	0	0	0	0	0	0	0	0	0	0	0	0	0	0
ADAMTS2	12.0595	0	11.936	0	6.45246	11.6472	11.2341	5.74874	6.19463	3.09866	7.39214	6.18982	11.2586	9.86747	2.11179
ADAMTS20	0	0	0	0	0	0	0	0	0	0	0	0	0	0	0
ADAMTS3	8.23414	11.6829	7.53	9.32748	10.0933	9.42129	8.64953	5.02955	5.46246	5.7198	7.00652	6.69846	6.6538	9.85429	8.45964
ADAMTS4	2.68193	3.30261	2.22542	1.05652	0.980217	0	1.28743	1.11947	2.26372	4.01189	0	2.47805	2.02972	1.643	0
ADAMTS5	3.27313	7.48643	6.47954	7.38635	2.77327	4.5811	4.19307	0	10.8711	8.8095	9.73603	6.8347	4.28536	4.94129	8.52616
ADAMTS6	4.86636	4.06726	8.84724	5.23715	4.13233	7.09087	6.74991	3.91381	10.2288	7.75071	10.4538	5.39722	8.77411	6.52818	5.57021
ADAMTS7	11.1148	9.96011	7.53716	6.48467	8.1987	10.0334	8.96451	3.37593	8.17346	8.11461	8.56624	6.94586	9.03941	3.66417	6.31518
ADAMTS7P3	0	2.30477	0	0	0	0	0	0	0	0	0	0	1.61141	0	0
ADAMTS7P4	0	0	0	6.63332	0	0	6.3003	0	1.82165	0	7.53033	0	0	0	0
ADAMTS8	3.27313	5.95614	0	3.91062	3.96268	0	0	2.77892	0	0	0	0	1.61141	6.17243	2.93443
ADAMTS9	8.15957	11.505	10.0433	8.42346	9.62909	10.3548	10.3046	6.88591	0	0	6.69002	9.80344	10.1335	11.1888	11.4209
ADAMTS9-AS1	2.68193	0	3.88623	0	0	0	5.41909	0	0	0	0	0	0	9.56586	3.83684
ADAMTS9-AS2	5.06621	7.59334	6.83354	5.75264	5.66138	7.12682	8.04028	3.203	0	2.25795	4.083	8.9899	3.6212	7.44324	6.31518
ADAMTSL1	2.90699	6.47061	9.21837	8.8555	0	6.60482	4.19307	1.74216	13.1536	11.352	11.7851	3.63559	6.49848	6.10728	9.50013
ADAMTSL2	0	0	0	0	0	3.88376	0	0	2.87522	1.81642	0	0	2.3536	0	0
ADAMTSL3	6.54057	9.24065	10.4885	7.27004	6.64705	10.6383	9.7357	6.95572	0	0	0	6.94586	7.84021	10.0519	10.14
ADAMTSL4	7.86997	11.4168	7.05911	9.65574	9.29114	9.18876	6.24656	8.39397	9.10939	8.12116	6.58115	8.57148	8.17378	8.61736	7.7612
ADAMTSL4-AS1	0	4.78665	0	0	0	0	0	4.9768	0	5.18225	0	0	0	0	0
ADAMTSL5	10.5872	9.71156	10.1096	8.32001	0	10.8094	9.95471	7.68803	9.34131	8.9559	2.24864	10.7999	10.5081	10.3599	9.63284
ADAP1	2.41514	7.42159	4.6902	6.56913	7.4116	7.9583	2.41218	5.35301	7.03941	9.72433	4.083	4.77007	7.73974	7.72964	4.66467
ADAP2	6.52368	10.6589	5.05177	9.67302	10.332	10.1516	9.41785	6.60228	4.57372	5.97248	2.50854	11.2404	6.85932	10.635	6.68486
ADAR	13.162	13.1953	12.2901	13.7676	13.019	13.9417	12.9165	13.6668	11.9987	12.6833	12.1294	12.887	12.6793	13.1697	13.1668
ADARB1	8.42813	7.65105	9.67288	9.19818	7.72853	9.38464	9.76227	6.84235	12.2876	11.3979	11.0229	8.83244	9.50704	8.81392	9.51112
ADARB2	0	0	0	0	0	3.50094	0	0	0	0	0	0	0	0	0
ADARB2-AS1	0	0	0	0	0	0	0	0	0	0	4.61189	0	0	0	0
ADAT1	12.24	12.3355	11.6012	11.9958	11.3095	10.7768	10.9339	11.5729	11.0203	12.6366	12.2596	10.624	11.6932	12.0509	11.6325
ADAT2	8.82958	9.63139	8.9037	9.03551	8.58962	8.70092	8.93933	7.58606	8.15433	8.50349	8.75975	7.64283	8.75707	8.95947	9.70926
ADAT3	9.50775	9.10526	9.38827	8.53687	7.51496	9.52149	10.4364	8.22898	8.50071	10.6163	8.34686	9.12891	9.57082	8.92207	8.86111
ADCK1	8.65057	8.38797	8.6501	9.16871	8.14517	8.6809	8.13945	8.54655	9.18359	9.40551	8.77218	7.82836	9.48652	7.82728	8.87819
ADCK2	12.2225	11.1327	10.7262	10.693	11.281	10.525	11.1706	13.1372	10.3331	9.96541	9.04751	12.0144	11.298	11.3252	11.0645
ADCK5	10.721	9.58957	10.0294	10.2707	10.0726	9.64855	10.1001	9.03023	10.1229	10.7877	10.3173	11.2991	10.8444	10.1549	10.9657
ADCY1	1.05896	4.37187	6.05001	0	5.51561	0	0	0	1.18106	1.17698	5.81627	1.09954	0	8.03423	0
ADCY10	2.90699	6.02324	2.7037	4.56549	0.980217	6.48063	0	3.37593	4.57372	2.59554	0	0	2.61794	5.57619	0
ADCY10P1	3.42637	2.98122	8.23626	6.0399	3.13457	6.63842	4.67218	5.22315	4.57372	6.72337	3.72193	6.07223	5.6534	4.60612	5.18735
ADCY2	0	0	0	1.05652	2.29014	0	1.95674	0	0	2.25795	0	0	0	0	0
ADCY3	13.4831	12.3727	9.80919	11.2701	12.5451	11.7702	11.7295	12.6285	11.8461	12.2033	11.5354	12.04	11.7597	12.5487	11.9408
ADCY4	0	0	0	0	0	3.76709	0	4.12246	4.49482	1.17698	0	2.14684	1.61141	0	3.59386
ADCY5	1.66305	3.56529	4.6902	2.67797	5.38736	5.8664	6.32644	6.41672	1.82165	2.25795	3.37585	5.97072	5.16766	6.98032	1.07548
ADCY6	11.3311	12.5235	10.5858	11.5886	11.8298	8.4258	10.2612	11.3705	11.4279	11.1361	11.0989	11.0521	10.1082	11.504	10.4244
ADCY7	13.5489	11.4843	12.4334	12.1756	12.1447	12.6288	11.241	10.6454	10.5848	7.84867	11.3007	11.5551	12.0203	12.409	12.2671
ADCY8	0	0	3.34925	6.55263	3.28612	0	4.7515	1.74216	0	0	0	5.88961	4.42995	4.66767	0
ADCY9	11.813	10.2205	10.2071	10.7475	10.6255	10.0239	9.67596	9.79367	10.1776	10.1058	10.2775	10.3486	10.0437	9.4348	10.2212
ADCYAP1	0	2.30477	0	2.67797	0	0	0	0	0	0	5.86352	0	6.68295	0	0
ADCYAP1R1	3.42637	0	1.90972	0	0	0	1.28743	0	0	0	0	1.09954	3.20508	0	0
ADD1	13.6056	13.7304	12.9909	14.2225	13.3306	13.9992	13.6199	13.4376	14.2432	14.3539	13.4217	13.3987	13.876	13.5885	14.1485
ADD2	11.4061	11.1892	0	9.731	8.55272	2.48211	7.66341	11.4507	0	0	7.73476	1.71621	2.02972	11.9635	2.93443
ADD3	11.6816	10.7234	11.1018	11.9552	12.3072	10.9764	10.8224	9.50791	9.92082	9.21662	10.6769	11.9744	10.2256	11.246	11.6405
ADD3-AS1	0	0	3.21289	0	0	3.34686	4.40415	3.37593	0	0	0	4.35252	0	0	4.13843
ADGB	0	0	0	0	0	0	0	0	0	0	0	0	0	0	0
ADGRA1	0	0	0	0	0	1.71966	1.95674	0	0	0	0	0	0	0	0
ADGRA2	9.33941	5.37135	10.2793	1.65985	4.21021	6.58772	5.60141	5.43351	10.7134	10.1798	10.1921	8.37193	9.52727	3.39974	6.68486
ADGRA3	10.8383	9.94433	9.33998	11.6855	11.5022	10.7918	11.7836	10.0529	10.2318	9.60792	11.1764	11.4214	11.6319	11.234	11.1165
ADGRB1	9.07248	2.56709	2.22542	4.7505	7.54533	7.93144	6.16199	4.30472	1.18106	0	1.9314	1.09954	8.43598	7.00437	1.68475
ADGRB2	10.9365	9.95582	5.68794	10.9493	9.75462	8.76697	7.82798	6.13315	11.945	11.596	10.2309	7.17991	10.7356	8.87065	9.86471
ADGRB3	0	3.56529	0	2.90294	5.54596	5.77871	4.96622	4.80589	2.60163	4.71263	5.03979	0	0	7.59354	2.11179
ADGRD1	1.05896	2.98122	0	0	3.13457	1.10218	0	0	1.82165	2.25795	6.52347	0	5.43088	1.04374	0
ADGRD2	0	0	0	0	0	0	0	0	0	0	0	0	1.61141	0	0
ADGRE1	5.97166	0	10.26	8.16036	8.24569	10.2742	0	2.17569	0	0	6.13788	10.3153	2.61794	3.88757	3.30149
ADGRE2	0	0	2.22542	4.7505	0	2.48211	0	0	0	0	0	0	8.41006	0	4.78545
ADGRE3	3.915	0	0	0	0	0	0	0	0	0	0	0	0	0	0
ADGRE4P	0	0	0	0	0	0	0	0	0	0	3.08826	0	0	0	0
ADGRE5	13.1235	10.4027	13.2165	12.0256	13.1477	12.9451	12.823	12.9378	11.7607	12.6171	11.3199	12.8133	11.6661	12.2862	13.5453
ADGRF1	4.81176	6.08736	3.06228	4.80724	8.2912	0	2.41218	3.66979	0	0	3.37585	2.47805	0	0	1.68475
ADGRF2	0	0	5.34064	4.2749	4.71654	3.76709	3.03643	3.00649	0	0	3.23921	2.47805	3.73693	1.643	4.84225
ADGRF3	0	4.30153	5.40464	3.68695	6.24608	2.48211	4.58825	5.1296	1.82165	3.76663	0	0	9.22182	5.72838	2.11179
ADGRF4	8.3867	0	5.27366	10.348	8.35688	7.36624	7.2092	7.4668	5.46246	7.19001	7.46289	8.28474	7.80749	3.78019	7.89474
ADGRF5	0	0	0	2.90294	0	1.10218	0	0	0	2.25795	2.24864	0	1.61141	5.08358	1.68475
ADGRF5P1	0	0	0	0	0	6.30345	5.55795	0	5.28625	5.78724	5.55355	0	0	0	0
ADGRF5P2	3.42637	0	0	0	0	0	0	0	0	0	0	0	0	0	0
ADGRG1	13.816	13.848	13.3938	14.7539	13.7073	14.1896	13.3399	16.3619	11.5476	12.021	10.3876	9.91353	12.8353	14.7504	13.0934
ADGRG2	8.71522	1.98392	2.48429	2.67797	12.7885	2.15068	2.41218	1.74216	0	0	3.91373	2.974	6.99337	4.47453	8.28626
ADGRG3	0	0	0	0	0	0	0	5.26775	0	0	0	0	2.84127	0	0
ADGRG4	0	0.9893	2.48429	0	0	0	0	0	0	0	0	0	0	1.04374	1.07548
ADGRG5	2.90699	1.98392	1.50499	2.08398	0	0	3.64701	2.50861	0	2.25795	0	0	1.01988	0	0
ADGRG6	8.99494	12.3892	7.64046	8.97797	12.1169	10.7654	8.63914	8.97414	8.60301	6.7574	9.28948	9.98523	11.7473	12.9884	10.694
ADGRG7	0	0	0	0	2.29014	0	2.41218	0	0	0	0	0	0	0	0
ADGRL1	10.9026	9.15099	8.35846	9.61061	9.90125	8.35177	9.83236	7.39825	10.2242	10.8697	9.80574	7.62623	10.3523	9.79863	7.64627
ADGRL2	11.226	11.8948	7.26279	8.99027	12.2039	12.0177	11.1912	6.60228	0	4.12047	9.10517	2.974	9.00808	12.7652	11.7013
ADGRL3	4.69592	1.98392	0	2.41133	0	0	0	0	0	0	5.36939	0	0	2.88155	0
ADGRL4	0	0	0	0	2.29014	0	0	0	0	1.81642	5.19563	0	6.105	3.2468	0
ADGRV1	1.66305	7.0555	2.22542	4.49814	4.05	1.71966	3.47073	2.17569	0	0	3.23921	3.16993	0	1.04374	1.68475
ADH1A	0	2.56709	0	6.23867	0	0	0	0	0	3.09866	0	0	0	3.0757	4.66467
ADH1B	0	0	0	0	0	0	0	0	0	0	0	0	1.61141	0	0
ADH1C	0	2.30477	0	0	3.28612	3.76709	5.31849	4.02191	2.60163	4.84513	0	0	0	0	0
ADH4	0	0	0	0	0	4.51027	0	0	0	0	0	0	0	0	0
ADH5	13.6821	12.826	13.3355	13.2564	12.8903	12.7804	13.2561	12.825	13.1885	13.4296	12.8459	12.38	13.1288	13.0015	13.512
ADH5P3	0	0	0	0	0	0	0	0	0	0	0	0	0	4.40394	0
ADH5P4	5.89494	2.98122	4.6379	0	4.13233	4.27416	0	4.21647	3.30334	3.47096	4.43549	4.35252	3.03461	3.53801	4.04473
ADH6	6.13626	3.78742	6.18371	4.35321	3.96268	0	5.26544	0	0	0	0	0	3.84406	5.2538	5.78826
ADHFE1	9.45082	8.51774	7.70543	8.78308	9.15005	6.6874	4.58825	7.67153	8.77982	7.11325	5.49474	7.13369	6.639	6.49461	5.50134
ADI1	12.0191	11.1733	10.6391	12.3352	11.3775	12.0013	12.4345	11.7489	11.8824	12.0869	12.2297	10.785	12.2041	11.8192	11.3963
ADIG	0	0	5.34064	0	0	0	0	0	0	0	0	0	0	0	0
ADIPOQ	0	0	0	0	0	0	0	0	0	2.25795	0	0	0	0	0
ADIPOQ-AS1	0	1.57068	0	0	0	0	0	0	0	0	0	0	0	2.06513	0
ADIPOR1	13.3775	12.9232	12.126	13.5568	13.3259	13.5267	12.7807	13.4039	12.4743	12.6466	12.4897	13.3908	12.7343	13.7842	12.8636
ADIPOR2	11.3365	12.5538	11.7875	12.0298	11.7395	12.092	12.3743	12.2857	11.3565	11.778	12.1148	12.0969	12.2009	12.5883	11.526
ADIRF	0	4.14965	0	0	0	5.83776	4.30246	6.58476	5.95039	5.61233	0	0	0	5.40604	0
ADIRF-AS1	9.71351	9.39218	11.8762	9.97653	11.1213	8.51895	9.34938	9.23221	10.9946	9.78745	9.11008	9.01561	9.57665	10.5425	11.0948
ADK	11.2195	11.815	11.4301	12.0552	11.0059	11.5693	11.8549	11.3896	12.2233	12.4349	12.2021	10.6884	11.6546	11.9901	12.3261
ADM	14.0267	9.95152	13.0349	10.9101	12.3772	14.5282	14.2421	14.7158	13.3352	14.6403	12.1252	15.5556	12.1591	11.4607	12.9224
ADM2	10.452	10.0726	12.2034	7.81776	10.9296	10.2445	10.56	11.4771	7.75797	6.32993	7.79694	4.26946	9.72594	10.6009	9.45532
ADM5	6.52368	8.0393	7.00851	6.10925	7.57508	6.92378	8.10211	6.15706	7.65287	7.89527	5.46441	6.61681	7.69035	8.6747	7.94747
ADNP	11.4982	11.0453	11.7724	11.6769	11.7146	11.5413	11.4882	11.5928	11.2628	10.9166	11.8558	11.7864	11.6055	11.8988	11.1716
ADNP-AS1	6.96012	4.22759	6.67388	7.86531	6.53044	5.5149	5.21035	5.47213	7.70638	7.48225	7.98496	4.64386	5.28639	7.18362	6.60504
ADNP2	9.52906	10.2229	9.89107	9.55371	10.2081	9.66902	10.1793	9.78986	9.50628	9.42417	10.2894	10.1568	10.6197	10.7665	10.4713
ADO	11.1289	10.9144	11.8769	10.9766	11.1257	11.3274	11.6009	10.6475	10.1933	10.672	10.7627	11.5441	10.7468	10.574	10.9488
ADORA1	12.3474	12.5026	10.2071	11.4328	11.5973	11.7468	11.6516	10.1544	0	2.25795	5.52444	11.1351	9.64862	13.0153	10.8397
ADORA2A	9.52695	7.37097	9.25789	7.31965	7.01575	9.04269	10.3387	7.79092	9.17413	8.89224	7.39214	7.73857	9.94934	9.1682	9.95762
ADORA2A-AS1	4.27934	3.78742	2.7037	2.41133	1.97022	2.97833	4.67218	6.20371	4.97353	4.7804	0	3.49643	0	3.66417	4.60026
ADORA2B	10.3491	9.07132	11.2798	9.34436	11.6705	8.92508	9.94209	8.92278	10.6201	11.0314	11.2449	9.87717	10.9606	8.11379	9.56062
ADPGK	12.6077	11.6685	11.8344	12.0967	12.094	12.1716	12.3302	12.5358	12.4497	12.6246	12.6658	12.4559	12.2128	12.3658	12.4527
ADPGK-AS1	5.19979	4.06726	3.97323	4.10423	3.7704	3.34686	3.64701	5.08044	3.90127	0	4.71854	5.27479	4.35947	3.2468	3.72046
ADPRH	4.91898	7.80516	8.99229	6.86481	6.13065	7.72798	0	8.57345	6.48736	7.35468	6.26651	9.41635	8.09462	2.06513	8.56886
ADPRHL1	9.31016	4.73421	9.74574	5.56792	9.45607	5.09832	6.32644	8.04264	5.08547	6.6528	5.58208	6.95917	6.71153	5.08358	5.04942
ADPRHL2	11.2948	11.6138	12.0034	11.8247	11.7764	10.8637	12.704	12.5315	12.0483	12.2949	11.9577	12.4696	11.8019	11.5553	12.2399
ADPRM	7.59071	8.89145	11.0338	9.0736	7.21781	8.74785	9.81169	9.4939	9.70338	9.39744	8.16077	8.96702	8.3881	8.08587	8.81219
ADRA1A	0	0	2.7037	0	0	2.97833	5.94295	0	0	0	0	0	0	0	0
ADRA1B	8.38202	6.53334	3.88623	8.89531	11.0032	8.43539	8.49101	7.07345	6.66002	8.84158	6.77897	8.03106	5.28639	6.84031	7.89474
ADRA1D	0	2.56709	1.90972	2.08398	3.28612	2.15068	3.03643	2.17569	7.09397	7.67261	7.7537	5.23156	4.89613	0	2.70865
ADRA2A	1.66305	3.15085	5.60864	0	2.29014	1.71966	0	0	3.30334	3.09866	3.08826	0	2.02972	1.643	0
ADRA2C	10.4565	8.45026	5.43561	3.42213	10.5498	10.0569	10.4198	3.203	0	4.31582	0	9.79233	10.367	10.1842	0
ADRB1	4.35767	3.30261	2.7037	3.91062	2.55184	0	0	4.12246	0	2.25795	0	0	4.89613	2.06513	0
ADRB2	3.42637	11.284	7.52281	7.98698	4.3544	7.35618	6.91404	6.22648	6.14381	7.76751	7.68959	4.26946	8.53923	8.44789	6.83234
ADRB3	0	0	0	0	0	0	0	0	0	0	0	0	0	0	0
ADRM1	14.2319	13.698	14.1772	14.5021	14.031	14.0633	14.2743	14.4997	14.6284	15.4856	15.0896	14.431	15.1329	14.0792	14.8166
ADSL	11.9273	12.004	12.6223	12.2276	12.854	12.3877	12.5916	13.4218	12.7191	13.0354	13.1481	11.3512	12.8145	13.0179	13.2113
ADSS	11.9389	11.1995	11.115	12.439	12.0661	11.4672	11.1266	11.6851	11.707	11.5759	11.7615	10.8264	11.4237	12.0988	11.8415
ADSSL1	6.45408	9.96438	6.69962	6.50196	8.7118	7.87618	7.52354	8.72507	10.0729	7.79234	6.63661	9.64977	8.28253	8.62901	8.83686
ADTRP	6.3039	7.66513	6.37158	7.45899	7.7219	6.34474	8.29315	8.11765	6.83037	6.90132	7.2571	7.36132	7.76722	7.00437	6.23261
AE000658.22	0	0	0	0	5.2466	0	0	0	0	0	0	0	5.39609	0	0
AE000660.4	0	0	0	0	0	0	2.75781	0	0	0	0	0	0	0	0
AE000661.37	2.68193	2.98122	0	2.67797	0	0	0	0	0	0	0	0	3.6212	2.65715	0
AE000662.93	0	0	5.8803	0	0	0	7.86411	0	0	0	0	0	5.62364	0	0
AEBP1	0	4.50302	11.5127	2.41133	4.42143	5.40205	4.49913	4.30472	11.0008	8.05429	9.87511	8.26344	5.24789	5.44171	4.66467
AEBP2	10.7348	11.9817	11.2042	11.0716	10.801	10.629	10.9943	10.9745	10.7898	10.7586	11.03	11.4328	10.4626	11.1161	10.415
AEN	12.335	11.5498	11.193	11.8178	11.041	11.7905	12.8651	11.6322	11.2434	11.9451	12.4559	11.8119	11.504	10.9441	10.8622
AES	14.9216	14.5908	13.7115	14.4599	13.847	15.3313	15.8601	14.8173	15.8072	15.9438	14.2165	15.6737	14.9195	15.6236	14.6166
AF001548.5	6.18003	6.38817	8.25808	5.60039	7.46023	5.3216	6.9814	5.26775	6.74771	5.88283	4.00085	6.38	0	0	7.39421
AF003625.3	0	0	0	0	0	0	0	0	0	0	0	0	0	0	0
AF011889.2	0	4.06726	0	4.62983	7.08973	0	6.35212	0	0	0	5.49474	4.77007	4.03705	6.78584	7.20143
AF011889.5	6.98501	7.5022	6.8101	8.06468	7.49954	8.30022	8.35794	7.06083	7.13357	6.05688	7.83892	7.53138	6.2869	6.56099	6.02747
AF013593.1	0	0	0	0	0	0	0	0	0	0	0	0	0	0	0
AF038458.3	0	0	0	0	0	0	0	0	0	0	0	0	0	0	0
AF038458.4	0	0	0	0	0	0	0	0	0	0	0	0	0	0	0
AF038458.5	0	0	0	0	0	0	4.58825	0	0	4.64153	0	0	0	0	0
AF064858.6	0	0	0	0	0	0	0	0	0	0	0	0	0	0	0
AF064858.8	0	0	0	0	0	0	0	0	0	4.01189	0	0	0	0	0
AF064860.5	0	4.50302	0	0	6.56049	5.71714	4.82668	0	0	0	0	0	0	0	0
AF064860.7	4.27934	4.56438	3.47383	5.19524	5.74225	2.75145	7.02993	4.21647	0	0	0	4.26946	3.94378	0	4.38775
AF121897.4	0	0	1.50499	0	0	0	0	0	0	0	0	0	0	0	0
AF121898.3	0	0	3.69472	0	0	0	0	0	5.13834	0	6.93089	0	0	0	0
AF127577.10	9.1294	7.59334	8.19613	9.62252	9.78834	9.0364	10.3907	8.17731	9.5138	9.81599	9.18174	10.7989	8.80758	10.5114	9.64286
AF127577.11	0	0	4.6379	0	3.6637	0	0	0	0	0	0	3.87915	5.82014	5.57619	0
AF127577.12	0	0	0	0	0	0	0	0	0	0	0	0	0	0	0
AF127577.8	0	3.68062	5.30754	0	0	0	5.97636	0	0	0	0	0	0	0	0
AF127936.3	0	0	0	0	0	0	0	3.79696	0	0	0	0	0	0	0
AF127936.5	0	0	0	5.43017	0	0	0	0	0	0	0	0	0	0	0
AF127936.9	6.4893	7.30957	7.21003	7.05256	6.43635	7.99767	8.41387	7.59484	6.90855	6.70604	7.35128	9.84347	8.05615	7.91238	6.92729
AF129075.5	4.01506	3.56529	5.27366	6.13164	5.2831	0	6.73047	4.80589	3.90127	5.57465	5.08036	4.94084	0	4.08096	6.18947
AF129408.17	6.50659	7.5178	0	7.93699	6.04822	6.36496	8.69538	4.61197	6.86215	8.20985	7.62934	7.85709	0	4.60612	3.45507
AF131215.1	0	6.14875	4.78944	0	0	6.82509	0	0	0	0	0	0	0	6.03905	0
AF131215.2	3.42637	7.67211	7.24541	6.8913	7.03727	8.80446	0	3.203	5.23861	0	3.50067	7.75393	7.66865	7.76527	4.30933
AF131215.3	0	0	4.27667	0	3.28612	4.71311	0	4.02191	0	0	0	3.49643	0	5.21309	0
AF131215.4	0	2.30477	2.48429	2.90294	3.86974	4.09213	0	0	0	0	2.91965	0	4.20725	5.63901	3.30149
AF131215.6	0	0	5.20342	0	0	0	0	0	0	0	0	0	0	0	0
AF131215.8	0	6.35382	0	0	0	0	0	0	0	0	0	0	3.94378	6.8668	0
AF131215.9	0	6.51791	6.63438	5.39358	4.05	7.17341	0	3.203	4.78743	0	4.43549	6.38	6.80732	7.38945	3.94453
AF131216.5	0	4.43894	0	0	0	0	0	0	0	0	0	0	0	0	0
AF131216.6	1.05896	2.56709	2.22542	3.56061	3.28612	3.88376	2.75781	3.79696	2.60163	0	4.71854	4.50553	4.79293	4.08096	3.72046
AF131217.1	1.05896	0	0	0	1.55852	1.71966	0	1.11947	4.32275	2.86892	1.9314	0	0	0	0
AF146191.4	0	0	0	5.27787	4.71654	3.50094	5.46688	0	0	0	0	4.26946	0	3.9875	4.66467
AF165138.7	0	0	0	0	0	0	0	0	0	0	0	0	0	0	0
AF186192.1	0	0	0	0	0	0	0	0	0	0	0	0	0	0	4.38775
AF186192.5	0	0	5.43561	0	0	0	0	0	0	0	0	0	0	0	0
AF186192.6	4.63432	4.73421	0	0	0	5.09832	0	0	4.57372	0	3.82102	4.57635	0	3.78019	0
AF196970.3	0	0	0	0	0	0	0	5.17713	0	0	0	0	5.71115	0	0
AF196972.4	0	0	0	0	0	0	3.03643	0	0	0	0	0	0	0	0
AF196972.9	0	0	6.71232	0	5.13121	0	4.40415	0	5.89	6.74048	6.49375	6.33985	5.59325	6.47752	6.83234
AF213884.1	0	0	0	0	0	0	0	0	0	0	0	0	0	0	3.45507
AF213884.2	7.52433	5.83687	7.59317	5.46586	4.96142	5.09832	6.16199	5.02955	6.67799	0	6.89723	0	9.14271	0	6.43081
AF224669.3	0	0	0	0	0	5.19182	0	0	0	0	0	0	0	0	0
AF230666.2	5.32205	0	5.98868	5.75264	3.86974	3.9917	0	0	5.42038	5.57465	5.76741	4.99354	4.56136	6.17243	5.57021
AFAP1	9.07538	10.2558	10.4176	11.0438	9.97701	9.9304	7.80027	9.44619	12.3187	11.9034	11.8341	9.03146	11.9984	10.5312	9.39015
AFAP1-AS1	12.8867	11.7983	5.20342	13.2903	10.049	9.34956	0	10.5231	4.12735	3.76663	4.00085	2.47805	4.62283	4.83799	3.30149
AFAP1L1	9.11256	10.5389	11.1299	10.4848	8.40736	9.3317	10.6915	10.5971	10.4264	10.4085	10.2905	11.1547	11.3266	8.95639	11.2867
AFAP1L2	6.77271	12.0802	10.9241	10.7228	8.812	7.38616	2.41218	2.77892	6.29118	3.76663	5.43342	6.65003	11.9259	9.87401	6.41217
AFDN	11.8125	12.6587	11.4903	12.1315	11.353	12.0454	11.6784	13.3967	10.3709	10.2337	11.1155	12.732	12.347	13.386	13.1504
AFDN-AS1	2.41514	5.14905	3.47383	3.91062	4.8684	5.0492	4.40415	5.81034	4.32275	3.76663	0	6.36006	3.73693	7.81373	6.09914
AFF1	10.8629	11.2993	11.1884	11.6807	10.7611	10.8761	11.6281	11.6856	8.95215	8.70002	10.2105	10.7934	10.0267	11.495	10.9252
AFF2	7.02156	0	3.34925	0	1.55852	2.15068	3.26986	2.77892	0	0	3.82102	0	0	0	1.68475
AFF3	7.48125	10.1194	5.01123	9.81123	9.53575	10.4712	9.76227	9.97607	8.43354	9.73291	8.20272	10.4141	9.43817	10.3899	7.71632
AFF4	11.0741	11.1226	12.3879	12.4827	11.031	11.6301	11.157	11.6933	10.2575	10.3455	11.2122	12.1663	11.1316	11.8643	10.8545
AFG3L1P	10.9269	11.4764	11.0854	11.1221	10.8489	10.235	10.614	10.8398	11.4266	11.8383	12.0049	9.69224	11.0514	11.3553	11.029
AFG3L2	11.6204	11.8256	11.9803	12.5582	12.0827	11.1719	12.7869	12.0205	11.3046	11.7014	11.5312	11.6637	12.0139	12.4346	12.2501
AFG3L2P1	0	0	0	0	2.55184	0	0	2.50861	0	2.86892	2.72869	2.74723	0	0	0
AFM	2.41514	0	0	0	0	0	0	0	0	0	0	0	0	0	0
AFMID	10.8637	11.8075	10.0964	12.0864	10.3865	10.7815	11.7123	10.8287	11.2658	11.4657	11.1215	10.7831	10.6347	11.3565	10.5983
AFP	10.7052	0	8.53327	9.32506	9.25943	8.93526	7.80027	5.98075	6.52755	7.30952	8.34686	5.09351	0	7.26553	6.12226
AFTPH	9.65267	10.9757	10.1924	10.3997	9.94746	10.302	10.2544	10.6273	9.79062	9.46078	9.80725	10.2572	9.92667	10.9039	9.40907
AGA	11.5276	9.5427	10.8054	10.8682	10.9158	11.4185	11.1414	11.4226	12.3277	12.0127	11.8274	11.0706	10.4478	10.6484	10.3998
AGAP1	10.5522	10.5187	10.8047	10.7154	10.4135	10.7607	10.8373	11.2226	9.32144	9.65607	10.1403	11.0031	11.2526	9.62331	11.0004
AGAP1-IT1	7.35327	5.90961	7.78574	5.5347	5.0906	6.21712	9.75988	0	6.56666	0	7.03776	0	6.54685	0	6.80403
AGAP10P	4.27934	4.56438	3.97323	3.68695	3.7704	4.77485	4.30246	4.54107	2.60163	4.01189	0	0	0	4.72671	0
AGAP11	3.69127	5.62281	5.76311	2.90294	6.18952	0	3.94572	0	2.87522	0	0	0	2.3536	4.66767	3.30149
AGAP13P	5.43475	0	0	0	0	0	0	4.67955	0	0	0	0	0	7.10793	0
AGAP2	5.01878	4.22759	5.34064	4.01067	3.54848	3.34686	3.64701	2.17569	5.28625	4.64153	5.61006	4.88613	3.03461	5.29339	7.33607
AGAP2-AS1	11.6253	11.7073	10.6021	10.2644	11.5776	10.3472	11.2572	6.37656	10.922	10.9891	10.8649	11.5811	9.23664	11.5364	10.8691
AGAP3	12.3859	12.9978	12.2353	12.8745	11.9853	12.3552	13.0397	13.6401	12.9079	12.5579	12.0483	13.3222	12.6786	12.8482	13.08
AGAP4	9.48394	9.84737	5.37299	8.91481	8.1987	7.63116	9.63994	8.83659	9.19611	8.73887	8.65956	8.10479	6.49848	10.4047	8.7318
AGAP5	8.9514	9.08708	8.7178	9.10223	8.17461	8.1157	8.56971	7.99701	8.75464	7.22691	7.40017	7.75393	7.09448	8.68961	8.98925
AGAP6	9.39387	9.99117	9.9659	9.80253	9.6796	10.1028	9.92294	9.34836	10.0315	10.0991	9.15588	8.27413	8.68325	9.97333	9.55851
AGAP9	7.38166	10.0243	9.19367	8.85213	9.08177	8.74014	10.7226	6.78213	9.40203	8.98132	8.93311	7.49528	8.67239	7.37107	9.47341
AGBL1	0	0	0	0	0	0	2.75781	0	6.42488	5.75391	6.35183	0	0	0	0
AGBL1-AS1	0	0	0	0	0	0	0	0	0	0	4.16072	0	0	0	0
AGBL2	8.42813	9.36226	7.84461	8.56594	8.69157	8.61913	8.39547	6.27098	8.42825	7.33227	5.84009	9.27712	7.85949	6.59308	6.50305
AGBL3	7.08049	7.30957	7.34664	7.68021	7.82452	8.47313	8.72024	8.34798	5.28625	6.94627	5.58208	8.69597	7.16849	8.9533	7.73893
AGBL4	0	0	0	0	0	0	0	0	0	0	0	0	0	3.2468	3.1296
AGBL5	11.7508	12.119	11.1952	11.5429	12.0336	11.3762	11.9858	12.6317	11.7971	11.6371	11.0078	12.1285	11.615	12.1576	11.6345
AGER	7.9731	8.76973	6.56605	7.44117	9.10234	8.02333	8.25283	6.70315	10.0193	9.66506	7.722	8.25806	8.41006	8.37595	7.83302
AGFG1	12.9503	12.2914	12.0351	12.1067	11.9136	12.0105	11.6886	12.9847	11.605	11.4573	12.2793	11.7624	12.341	12.3282	12.2459
AGFG2	9.4192	8.38373	9.74264	10.1634	8.57865	8.72066	8.7153	10.387	11.1329	11.8556	10.765	10.1995	9.98343	9.63105	9.97836
AGGF1	9.85693	10.0078	10.4746	10.2795	9.92743	10.3241	10.6546	10.0043	9.63604	9.55327	10.1898	10.0644	9.91289	9.00191	9.55214
AGGF1P1	3.27313	5.65137	3.97323	3.42213	4.28411	5.68534	5.72446	0	0	3.29679	3.50067	4.88613	3.03461	4.94129	3.94453
AGGF1P2	4.01506	7.5178	3.69472	0	6.43635	5.80854	6.9814	0	0	4.01189	4.083	6.7907	4.56136	0	0
AGGF1P3	0	3.78742	0	0	0	4.09213	0	0	0	0	0	0	0	3.39974	0
AGK	10.91	11.0064	10.7518	10.6432	10.1401	9.97382	10.2679	11.4806	10.0695	9.25583	9.63753	10.2599	10.2317	11.1816	11.1208
AGKP1	0	0	0	0	0	0	0	0	0	0	0	0	0	0	2.93443
AGL	8.79128	9.08447	8.92296	9.16328	8.03712	8.92848	9.36523	8.15374	7.977	7.99847	8.70567	9.1667	8.3881	8.27079	9.12706
AGMAT	3.10164	8.06606	7.64046	5.06166	4.05	3.88376	3.64701	7.97701	6.40344	7.96973	7.73476	2.974	7.74666	0	3.94453
AGMO	8.53313	0	1.90972	3.26893	5.96079	8.80446	0	0	3.90127	0	0	2.14684	0	0	2.11179
AGO1	9.6133	8.74344	8.5261	9.76183	9.50711	9.18592	9.15888	9.96087	8.7504	9.09547	9.52262	9.67822	10.1149	10.002	9.21572
AGO2	10.6797	10.0133	10.8826	11.0946	10.456	9.8249	10.1612	10.6726	9.66786	10.0808	11.2643	11.37	11.3312	10.4249	11.3064
AGO3	8.28514	8.38373	9.54913	8.97797	8.46012	8.75935	9.39641	9.30087	8.35195	9.12183	9.6958	8.74675	9.96723	9.98396	9.74507
AGO4	7.99164	8.87943	9.72552	9.28815	9.37596	8.83738	9.31063	9.72537	9.23911	7.85655	8.63253	9.14648	9.22182	9.33162	9.4393
AGPAT1	12.0482	11.7689	11.8072	12.2998	12.4091	12.2583	12.3302	12.7447	12.8407	12.771	12.031	12.6165	12.3347	12.6484	12.7087
AGPAT2	13.5611	12.2911	10.8158	11.481	12.0791	12.4467	12.7476	13.2542	12.417	12.6491	11.6135	13.9557	13.3495	12.587	13.8252
AGPAT3	12.2732	12.1631	8.74896	11.7154	12.2415	11.3843	11.9266	12.6162	11.2938	11.6164	11.241	12.3772	11.5142	12.7858	12.7291
AGPAT4	9.94361	10.8688	11.2878	10.7126	9.84742	10.609	11.0105	10.6643	10.9097	10.1923	9.39174	10.5054	10.7163	11.5072	10.8432
AGPAT5	10.2879	10.9026	10.7333	10.8757	11.3423	10.844	10.0963	10.9413	10.3146	10.5068	11.3044	10.5457	11.4605	11.5725	10.7783
AGPS	12.552	11.7187	11.533	11.1165	11.7288	12.364	12.0665	12.7906	10.2119	10.2352	11.7766	12.1211	12.0801	12.1687	11.9293
AGR2	3.915	0	0	9.63629	4.13233	0	0	0	2.60163	0	0	0	7.44865	0	4.38775
AGRN	14.5502	14.6624	13.663	13.932	14.5005	14.9025	14.7314	14.0709	14.7816	13.8924	13.687	15.7875	13.3208	14.2284	15.1829
AGRP	0	0	0	0	0	0	0	0	4.97353	0	0	0	0	0	0
AGT	4.91898	7.42159	5.43561	5.50069	3.42326	6.10141	5.03123	9.47975	4.32275	3.29679	2.50854	6.94586	2.02972	7.56146	4.53284
AGTPBP1	7.0689	9.12067	10.1048	9.14689	8.15012	8.88015	8.76871	9.40186	9.18359	9.1251	8.40391	9.51654	9.26824	8.74421	10.2172
AGTR1	7.12596	0	8.87575	6.0399	0	0	0	3.203	3.77339	2.86892	6.90854	4.43105	0	2.88155	2.11179
AGTR2	0	0	0	0	0	0	0	0	0	0	0	2.14684	0	0	0
AGTRAP	12.5512	12.6816	13.0434	13.6019	12.245	12.3265	5.6846	12.8793	12.5607	13.3702	12.85	13.0114	12.7894	11.4886	11.4331
AGXT	0	0	0	0	0	0	2.75781	0	0	0	0	0	0	0	0
AGXT2	2.90699	3.15085	9.97119	5.8093	0	0	0	3.66979	0	0	0	6.4382	0	0	2.44087
AHCTF1	12.2599	12.1974	12.2107	12.5072	11.7744	12.0927	11.2547	11.4782	10.4515	9.93041	11.7939	11.5479	11.801	12.9688	11.5734
AHCY	13.8109	13.2862	13.6794	14.0884	13.8299	14.0852	14.8712	14.2851	14.3163	14.037	13.7522	13.6006	14.4562	14.1082	13.8897
AHCYL1	13.632	12.734	12.9137	12.6376	13.2044	12.9855	13.0463	13.6341	12.4543	11.7177	12.0541	13.0872	12.5929	13.5104	13.0426
AHCYL2	8.09244	9.96723	8.83568	9.43042	7.46818	9.34193	8.86993	9.99111	9.25416	9.30556	9.37349	9.61655	8.92205	9.07188	8.96707
AHCYP2	3.10164	0	0	0	0	2.97833	0	0	0	0	0	0	0	4.16873	0
AHCYP3	0	2.78896	0	0	0	0	0	0	0	0	0	0	0	0	0
AHCYP4	3.10164	0	0	0	0	0	0	0	0	0	0	0	0	0	0
AHCYP5	0	0	0	0	0	0	0	0	0	0	0	0	0	0	0
AHDC1	10.5003	8.73346	9.92284	10.3904	8.6745	10.4513	8.96451	11.6591	9.71866	9.70702	10.0033	9.38955	10.0196	9.63105	10.9903
AHI1	7.37226	10.7923	9.59443	10.0952	10.7627	9.32913	9.57328	9.93345	10.2782	10.6653	9.84158	9.41151	8.86595	10.9143	9.33926
AHNAK	14.107	14.7837	14.2833	13.8187	14.5998	14.3457	13.8292	15.1704	14.0045	12.8586	14.8448	14.7509	14.9436	13.7277	15.1516
AHNAK2	11.4159	13.819	12.478	12.2033	12.415	12.3313	10.8097	14.1476	7.50971	8.16619	10.7104	11.425	14.0244	11.7205	10.9268
AHR	9.83998	10.3383	10.5473	11.0988	9.94177	10.2128	10.5081	9.08421	10.253	11.1158	10.3927	10.4044	9.21933	9.43037	10.9137
AHRR	8.40986	4.56438	8.75204	9.34196	6.84315	6.05239	7.69385	7.78326	10.7805	11.352	10.5865	12.2597	7.53112	8.03423	6.66924
AHSA1	13.6622	12.6459	12.6284	13.7769	13.3262	13.1266	13.0178	13.0654	13.4968	14.325	14.2875	13.0944	14.1647	13.353	14.3655
AHSA2	12.0636	12.5859	11.3511	11.8528	11.8656	11.4185	12.1761	10.9379	12.6742	11.7529	10.9685	12.5733	10.1649	12.575	11.2524
AHSG	0	0	0	0	0	0	0	2.77892	0	0	0	0	2.61794	2.88155	0
AHSP	0	5.56393	5.81114	0	0	0	0	0	0	0	0	0	0	5.96743	0
AICDA	3.42637	0	7.41039	4.69142	5.93808	6.21712	8.03236	3.203	0	0	0	7.70736	3.03461	0	5.27248
AIDA	12.6627	12.18	12.0924	13.2613	12.5435	12.8941	11.9909	12.6489	12.1063	12.0743	12.4961	12.4684	12.5094	13.3431	13.1734
AIF1	0	0	0	0	0	0	0	4.12246	0	5.02351	0	0	0	0	3.72046
AIF1L	5.92097	14.0958	2.8941	5.94193	9.15499	12.7059	14.3754	11.6375	8.08195	5.61233	5.71685	3.49643	6.24842	12.8338	6.2112
AIFM1	12.1664	12.1453	11.994	12.305	11.567	12.4919	12.8776	11.8536	11.6266	12.4395	11.5124	11.4872	12.936	11.836	12.3302
AIFM1P1	0	0	0	0	0	0	0	0	0	0	0	0	0	0	2.44087
AIFM2	9.98892	10.2037	11.1469	10.4978	11.1506	10.1487	11.0315	11.5437	8.95215	11.0006	9.09531	11.0365	10.2018	10.8814	10.2621
AIFM3	4.35767	8.4624	6.56605	5.5347	8.91444	7.33584	0	6.18057	4.22836	6.05688	0	6.36006	7.77402	4.16873	6.7003
AIG1	11.421	11.8079	12.0486	10.4978	12.1071	13.5365	13.919	13.599	12.5811	12.3036	11.9665	13.0192	11.0556	12.9571	13.4094
AIM1	10.6995	10.4774	9.87985	8.40978	11.092	8.66468	8.77347	9.4242	9.1646	9.74144	9.80725	8.08063	7.24868	6.08489	12.1198
AIM1L	5.5725	7.45438	9.02575	6.58545	0	7.32556	7.2092	7.4668	7.23416	5.64905	8.01666	6.2343	5.92147	3.53801	6.09914
AIM2	0	0	0	5.66323	0	7.04148	0	0	6.84635	5.64905	6.41663	4.57635	0	0	4.30933
AIMP1	11.257	11.0392	11.6177	11.3694	11.8716	11.5076	11.4501	11.7246	11.7633	11.9497	11.322	10.5945	11.2701	11.8319	12.1837
AIMP1P2	0	0	0	0	0	0	0	0	0	0	0	0	0	0	0
AIMP2	12.4333	12.3876	13.3946	12.1162	12.2249	12.4413	12.3976	12.3442	11.9524	12.9798	12.2021	11.1218	12.9079	12.6304	13.2942
AIP	11.7964	11.8287	12.7697	13.0778	11.9071	12.9067	13.1065	11.7146	13.5096	13.5067	13.163	12.9848	12.7858	12.367	13.0304
AIPL1	0	2.98122	0	0	0	0	0	3.37593	0	0	0	0	0	0	0
AIRE	0	3.56529	7.08863	0	0	4.51027	0	0	0	0	0	0	0	0	0
AIRN	1.66305	1.98392	2.48429	0	0	0	0	0	0	1.81642	0	1.71621	2.02972	0	0
AJ003147.8	0	0	0	0	0	0	0	0	0	0	0	0	0	0	0
AJ003147.9	4.50262	6.3711	5.83456	0	6.7807	4.35723	0	6.29272	0	0	0	0	5.12581	0	0
AJ006998.2	6.3039	0	0	0	0	0	0	0	0	0	0	0	0	0	0
AJ239321.3	0	0	0	0	0	0	0	4.61197	0	0	0	0	0	4.83799	0
AJ239322.1	0	0	0	0	0	0	5.09344	0	0	0	0	4.08746	0	0	0
AJ271736.10	4.50262	0	7.16454	6.48467	7.48394	8.20811	6.24656	9.24062	9.2147	6.88602	6.03844	4.08746	9.16095	7.77928	8.24472
AJAP1	0	3.78742	5.8803	0	3.28612	7.43478	10.2797	3.00649	0	0	10.002	1.09954	12.3665	0	9.4779
AJUBA	12.0363	13.0406	13.9363	10.9912	12.6295	12.2165	13.0404	13.3805	12.8221	13.3917	13.0414	12.579	12.952	12.6603	13.6672
AK1	14.0905	12.6439	12.7307	13.04	11.9191	12.5568	11.3886	12.5612	14.0435	14.5041	13.0629	12.5232	13.2233	9.74609	13.5619
AK2	13.6289	12.9354	13.8033	13.9999	14.1129	13.6715	14.7495	14.0237	13.9111	14.4877	13.9686	13.9902	14.031	13.4251	14.2362
AK2P2	0	0	0	0	0	0	5.72446	0	0	0	0	0	0	5.83954	0
AK3	10.4204	11.5831	12.5863	10.5682	10.4237	11.2323	10.4573	11.4349	12.2309	12.3683	10.8577	11.7433	10.5473	10.1933	11.0059
AK3P2	0	0	0	0	0	0	0	0	0	0	0	0	0	0	0
AK3P3	5.3606	7.07671	4.13292	0	0	6.53517	5.31849	0	0	0	4.49672	0	4.03705	6.42502	4.04473
AK3P5	5.99636	6.16864	6.76204	9.0937	6.28259	8.27907	5.94295	5.81034	6.46683	0	0	0	6.18869	5.08358	6.92729
AK4	11.7043	11.6936	11.3429	11.3546	12.9287	10.337	12.95	11.3538	10.7058	9.4889	11.6087	13.2716	12.2056	12.2611	13.1906
AK4P1	7.33402	10.4163	9.13356	5.5347	6.37003	7.01614	11.4063	9.40186	6.26764	5.97248	6.41663	5.31677	5.94573	11.1051	4.04473
AK4P2	0	0	0	0	0	0	0	0	0	0	0	0	0	0	4.04473
AK4P3	0	4.9792	0	0	0	0	5.46688	0	0	5.36992	0	0	0	0	4.04473
AK4P4	0	0	0	0	4.21021	0	0	0	0	0	0	4.43105	0	0	0
AK5	9.3728	10.8974	8.62681	8.48997	11.5114	11.6549	12.4631	10.4716	11.6541	11.6383	12.2258	11.2024	11.5478	14.289	11.0984
AK6	12.5776	12.3929	14.2551	12.9367	12.7669	13.4632	13.2371	13.4601	13.2161	13.6941	13.6792	12.3161	13.4522	12.2602	12.4854
AK7	6.13626	9.25468	0	5.96706	8.07925	5.74825	6.24656	3.66979	7.42713	7.21472	5.81627	5.61471	4.94508	5.6992	6.2112
AK8	6.97262	7.36235	4.05528	6.41334	6.60442	5.14583	7.13719	5.26775	6.19463	6.30714	0	8.04985	5.28639	3.9875	7.4501
AK9	4.27934	8.24069	9.13356	7.69532	6.26445	7.74351	8.33881	7.44755	8.95951	7.47204	7.34297	9.05334	5.68257	7.03972	7.96676
AKAP1	11.4659	10.8733	10.2578	12.182	10.5262	10.8557	11.1903	11.2707	10.253	10.7321	10.9205	10.6581	11.1688	11.0953	10.8588
AKAP10	10.4284	10.658	10.9552	10.4203	10.2398	10.4829	10.2112	9.75112	9.6452	9.70702	10.2048	10.0426	10.1414	9.92846	9.96723
AKAP11	9.09837	9.42976	10.1868	10.272	9.76272	9.86271	9.47739	8.84397	8.70292	8.75159	9.74867	10.1939	9.41881	9.32447	8.48216
AKAP12	9.80546	12.8353	10.344	9.30795	10.6476	11.2823	10.4137	13.456	10.8335	11.1474	11.523	12.2995	12.0639	11.777	10.7946
AKAP13	11.2156	10.7442	11.3712	11.3823	10.5433	11.459	11.6961	11.596	11.9978	12.2275	12.3911	11.422	12.0612	10.472	10.9863
AKAP14	0	0	0	0	0	0	0	0	4.91413	0	0	0	0	5.75698	0
AKAP17A	11.1701	10.5021	10.6182	10.9101	11.2877	10.629	11.3155	12.6468	11.7464	11.2733	10.5299	11.9657	12.7877	11.6446	11.5249
AKAP17BP	0	1.57068	0	0	4.13233	2.75145	0	2.17569	0	0	2.24864	0	1.61141	3.0757	0
AKAP2	12.6816	13.0764	13.0526	11.8477	11.9056	12.6879	11.4329	13.2227	11.1683	11.6383	12.6779	12.2115	12.9962	11.2573	12.7552
AKAP3	5.01878	6.72019	8.29655	4.91445	6.00517	3.64015	7.68377	5.89806	4.41135	4.84513	2.91965	4.82927	4.79293	6.71471	3.72046
AKAP4	0	0	0	0	1.97022	0	1.95674	0	0	0	0	0	0	0	0
AKAP5	5.94654	8.00651	4.27667	5.60039	6.94916	5.27962	3.47073	4.54107	6.73059	5.27914	6.46339	4.35252	5.39609	6.57712	5.84495
AKAP6	6.54057	6.51791	4.27667	6.13164	6.48416	4.27416	6.009	3.66979	3.4776	4.12047	4.37155	3.49643	7.21913	5.0377	4.72632
AKAP7	7.89645	8.80512	8.18706	6.8913	10.7915	8.62752	7.0614	8.6042	7.58783	7.90289	6.53811	6.74531	7.77402	8.56978	8.83336
AKAP8	10.8315	10.7963	10.5141	10.8532	10.9707	11.3504	11.2908	10.2282	10.4344	10.1481	10.2455	10.5077	11.0239	11.0191	10.9784
AKAP8L	11.518	12.1874	11.9862	12.1914	11.6493	12.125	12.5402	10.7919	12.8548	13.0992	11.5082	11.9571	11.9524	12.5495	11.9464
AKAP8P1	0	0	0	0	0	0	0	3.00649	0	0	0	0	0	0	0
AKAP9	9.4575	9.97148	9.43308	9.8455	9.49549	9.95561	9.35891	9.36128	10.8867	9.52145	9.94817	10.9991	0	10.3899	8.71289
AKIP1	13.5873	12.284	12.541	12.788	12.3014	13.555	12.7105	13.5809	12.8607	13.049	12.6087	12.493	13.2836	12.566	12.7906
AKIRIN1	11.5781	12.0019	12.3712	12.4204	11.0148	11.7357	11.5956	11.7843	11.5712	12.3384	11.9893	11.6453	12.0917	12.1891	12.066
AKIRIN1P1	0	0	0	0	0	0	0	0	4.78743	0	0	0	0	0	0
AKIRIN1P2	0	0	0	0	0	0	0	0	0	0	0	0	5.36044	0	0
AKIRIN2	12.1379	11.3476	12.3192	11.1186	12.6051	12.0905	11.6676	13.2702	11.7491	11.9232	11.7462	11.2458	12.2611	12.3014	11.8878
AKNA	9.84339	9.02296	10.4885	10.3384	10.7907	10.8849	10.9243	11.4687	9.92271	9.18571	8.21643	8.0184	9.14794	7.88024	10.4713
AKNAD1	4.96974	0	7.29692	8.70683	7.01575	6.40456	2.41218	0	5.23861	6.55944	4.76905	5.27479	7.07261	6.29452	2.11179
AKR1A1	13.332	12.8833	13.24	13.6218	14.1559	13.4476	14.301	14.0317	13.5087	13.4605	13.1076	13.5801	13.6096	13.7807	13.6131
AKR1B1	17.5411	17.4426	17.4744	18.2695	15.9209	15.6517	17.2318	18.8414	16.5441	17.2534	15.5056	17.6955	15.2869	18.1366	18.0244
AKR1B10	17.4514	5.30099	9.52594	10.4673	17.3852	8.86248	8.62341	15.7393	7.84802	9.51151	7.04802	9.45914	4.89613	16.1231	9.70735
AKR1B10P1	4.63432	0	0	0	10.6139	0	0	8.27339	0	3.76663	0	0	0	8.3291	0
AKR1B15	10.3262	0	6.28921	7.18694	6.48416	3.9917	0	7.5504	2.60163	3.76663	0	7.49528	0	9.14944	6.05176
AKR1B1P1	0	3.30261	0	3.80312	3.42326	5.0492	3.64701	0	0	0	0	5.54579	0	0	6.05176
AKR1B1P7	0	0	0	3.80312	0	0	0	0	0	0	0	0	0	0	0
AKR1C1	15.7716	10.091	13.3379	13.4038	17.9	10.328	5.76326	15.4211	12.6275	12.4871	11.8349	8.78089	6.48198	14.6836	8.20196
AKR1C2	14.9497	7.89747	11.4857	11.7384	16.9581	7.99118	4.07469	13.113	8.97413	9.65832	7.60869	6.74531	3.6212	14.0493	4.53284
AKR1C3	15.845	12.1197	13.7685	14.291	15.4547	12.0702	13.5529	15.7918	12.6508	12.7169	10.2499	12.3174	5.43088	16.0974	8.98925
AKR1C7P	4.63432	0	7.80958	5.8093	0	4.51027	0	8.11155	4.57372	0	0	4.57635	0	7.67073	0
AKR1D1	0	0	3.88623	0	0	0	3.26986	5.65112	0	0	0	0	5.73918	0	0
AKR1E2	8.33923	6.50232	10.1299	9.03551	11.0927	8.53688	0	3.53033	5.18935	5.07839	0	0	9.89898	9.64068	4.84225
AKR7A2	11.5704	12.505	12.2053	12.3567	12.2574	12.8262	12.5967	13.3628	13.0999	13.257	13.0669	12.2677	12.6408	12.4658	12.833
AKR7A2P1	5.28243	4.83725	5.01123	6.39495	4.42143	5.14583	5.26544	5.08044	0	0	4.81785	4.64386	5.62364	6.08489	5.35287
AKR7A3	5.99636	6.20763	6.02986	4.69142	6.63298	5.8664	5.09344	7.33679	6.35958	5.41326	6.09892	4.50553	5.94573	5.81254	6.09914
AKR7L	3.10164	3.78742	3.47383	3.91062	5.79376	4.83405	4.58825	5.81034	4.57372	4.01189	4.43549	4.18133	0	4.08096	5.97763
AKT1	13.0417	13.0772	12.5982	12.6727	13.2002	12.7457	12.5842	13.2147	14.4729	14.1779	13.8899	12.7748	13.8745	12.9604	14.0272
AKT1S1	13.4314	11.7292	13.6185	13.1692	13.3714	13.5703	13.7361	13.4709	13.0595	13.8462	12.7053	12.6436	13.2267	13.1348	13.0707
AKT2	12.7273	12.3839	12.3553	12.9311	13.3852	12.9348	13.4126	13.2419	13.2407	13.5295	12.9908	12.7031	12.6345	13.1054	12.9369
AKT3	10.8108	11.1416	11.2952	12.0665	11.3854	11.3947	9.96307	10.4644	11.9542	11.1642	11.3688	10.9374	10.7665	10.34	10.8639
AKT3-IT1	0	0	0	0	0	0	0	0	0	0	0	4.94084	0	0	0
AKTIP	11.0849	11.0284	11.3662	11.7789	9.68131	9.84123	10.3594	10.6177	11.2843	11.8036	10.61	11.0744	10.4393	11.3939	11.1867
AL021546.6	6.82878	0	0	0	0	0	0	5.50975	0	0	0	6.25604	5.0827	0	6.02747
AL022341.3	5.94654	0	7.41039	0	0	8.06099	6.84339	0	5.82698	5.94321	0	0	5.59325	0	0
AL022344.2	0	0	6.43426	0	8.06359	4.35723	0	0	0	0	4.55545	4.43105	0	0	0
AL022344.7	4.63432	0	0	0	0	3.50094	0	0	0	0	0	0	0	0	0
AL022476.2	0	0	0	0	2.77327	2.97833	3.80408	0	4.78743	3.89447	4.76905	0	0	0	2.70865
AL035610.1	8.02203	0	5.01123	4.10423	9.58957	5.27962	8.76871	8.08063	0	0	0	7.06147	0	8.1248	0
AL035610.2	0	0	3.21289	0	0	0	2.41218	0	5.37704	0	0	2.14684	0	0	0
AL109761.5	0	0	5.90264	0	0	0	5.90876	0	0	0	0	0	0	0	0
AL121578.2	0	0	0	0	0	0	0	0	0	4.31582	0	0	0	0	0
AL132709.1	0	4.30153	0	0	0	0	0	0	0	0	0	0	0	0	0
AL133168.3	0	0	0	0	0	0	0	0	0	0	0	0	0	0	0
AL133245.2	0	3.56529	0	0	0	3.88376	3.03643	0	4.49482	0	0	5.23156	4.20725	4.08096	2.70865
AL133493.2	4.35767	0	3.69472	0	0	0	0	0	6.21938	0	7.82705	0	5.49803	0	5.00035
AL136419.6	6.38094	7.10796	6.71232	6.8913	5.51561	5.92203	6.9814	5.58217	7.17212	7.77583	7.24823	5.58066	5.68257	6.78584	7.04084
AL162759.1	4.63432	0	0	0	0	0	0	0	0	0	0	0	0	0	0
AL163953.3	0	4.37187	6.12792	0	4.5468	0	5.72446	4.61197	0	0	0	5.74339	6.37886	4.89056	0
AL356053.1	3.27313	0	4.27667	7.68021	3.96268	3.76709	5.55795	0	1.82165	3.47096	0	4.08746	0	2.65715	4.60026
AL356806.3	0	0	0	0	0	0	0	0	0	0	3.82102	0	0	0	0
AL450226.2	0	0	3.97323	0	5.51561	0	0	0	0	0	0	0	0	0	0
AL450992.2	0	4.67979	0	0	4.81953	0	0	9.02049	0	0	0	0	0	0	0
AL590762.10	0	0	9.83845	0	0	0	0	0	0	0	0	0	0	0	0
AL590762.11	5.5725	6.18827	6.38751	0	5.2831	6.38489	5.51313	6.94203	5.46246	5.57465	5.66444	0	0	5.60794	6.16742
AL590762.6	0	0	0	0	0	0	0	0	0	4.48785	0	4.43105	0	4.54182	0
AL590762.7	0	0	4.52725	0	0	0	4.7515	0	4.64853	0	4.86506	0	4.35947	0	6.35476
AL590763.5	0	0	0	3.91062	0	0	0	0	0	0	0	0	3.03461	0	0
AL591893.1	4.63432	3.68062	1.50499	0	4.71654	0	0	0	0	0	0	0	1.61141	1.643	2.11179
AL592528.1	3.10164	1.57068	3.69472	2.08398	0	0	0	4.46651	0	0	1.9314	0	0	0	0
AL672294.1	0	0	0	0	0	0	0	0	0	0	0	0	0	0	0
AL672296.1	0	0	0	0	0	0	0	0	0	0	0	0	0	0	0
AL772307.1	0	0	0	0	0	0	0	0	0	0	0	0	0	5.29339	0
AL773572.7	0	0	3.34925	0	0	0	0	0	0	0	0	0	0	5.57619	0
AL928654.7	6.90901	7.3185	0	0	6.35296	0	5.87374	5.54641	4.57372	0	6.58115	5.27479	7.07261	6.01557	5.95206
ALAD	11.4176	10.211	10.0077	9.67111	9.63617	10.7521	10.9382	9.75112	11.2584	10.8638	10.72	10.3736	10.5492	9.1788	10.1042
ALAS1	11.3876	10.7217	12.0899	11.5471	11.0952	11.5968	11.4766	11.7655	11.8321	12.6573	12.0111	10.4686	12.6491	10.8806	11.9395
ALAS2	0	4.06726	0	0	0	0	0	2.50861	4.49482	0	6.69002	0	0	0	0
ALB	0	2.56709	5.20342	3.09751	3.54848	0	6.16199	2.77892	0	4.96647	0	0	0	5.29339	4.66467
ALCAM	13.631	12.0294	13.6312	11.7015	13.0236	13.2953	12.5774	13.2497	13.4202	12.8706	14.2423	13.2676	13.5745	13.6569	14.0198
ALDH16A1	11.645	9.65274	10.1673	9.94527	11.227	11.554	11.8838	10.9602	10.0333	10.6175	10.6109	9.43552	10.5738	11.6412	11.2004
ALDH18A1	12.2027	12.845	11.9042	12.9267	13.2017	12.9593	13.1996	12.9731	12.4549	11.9602	11.7443	13.3034	12.337	13.388	12.7213
ALDH1A1	16.3641	16.3172	6.98777	12.0038	15.6811	13.961	14.0812	13.3855	4.12735	0	0	12.2651	4.42995	16.4879	11.4354
ALDH1A2	0	2.78896	6.27215	8.42799	7.14035	6.78064	7.27779	6.0073	7.01134	4.48785	5.46441	6.53027	4.62283	5.33192	0
ALDH1A3	11.2241	10.9856	8.6501	12.1416	13.2001	8.942	9.08041	10.8052	10.0729	10.4376	12.1109	11.1547	13.3403	9.02267	11.2784
ALDH1B1	13.2037	11.2846	11.5245	10.7664	10.3493	11.6503	10.905	12.8225	13.1259	11.0589	11.5161	10.6051	11.9497	10.1562	12.3715
ALDH1L1	0	4.73421	1.90972	2.08398	6.06927	1.71966	11.4875	11.3448	5.33236	8.36137	4.71854	0	3.73693	5.81254	1.68475
ALDH1L1-AS2	0	0	0	0	0	0	5.26544	5.02955	0	2.25795	0	0	0	0	0
ALDH1L2	10.7782	5.18856	11.819	9.41224	8.2912	6.00165	3.47073	8.74098	10.5693	10.1735	9.18407	7.75393	9.7154	3.9875	9.02035
ALDH2	5.66782	11.879	12.0586	12.675	13.5725	11.358	3.03643	12.137	12.3344	12.0043	9.32578	10.4917	10.5122	13.1801	10.1874
ALDH3A1	4.81176	7.10796	8.30914	0	4.60563	5.74825	6.19074	8.11155	0	5.7198	0	6.58281	0	6.79965	6.2537
ALDH3A2	12.5717	11.3038	11.751	11.4043	12.2184	10.6174	11.134	11.8408	11.4206	12.0223	11.0177	10.7766	11.1008	9.83262	10.4679
ALDH3B1	11.6944	13.0019	11.5622	11.1957	12.426	12.3159	11.7073	12.0662	11.6916	11.0427	9.91211	11.8045	10.0052	12.3183	11.4045
ALDH3B2	0	0	0	0	0	0	3.26986	4.02191	0	2.25795	0	0	0	0	0
ALDH4A1	9.83827	11.3725	9.09528	10.0474	9.05563	10.0708	9.07656	11.3079	10.7784	11.4423	10.4834	8.16347	10.3329	10.7744	10.6539
ALDH5A1	7.24409	8.77623	8.8034	7.90485	10.3579	9.27407	9.89919	9.60017	8.43354	8.79319	7.79084	8.54965	8.37922	8.27079	8.27082
ALDH6A1	7.80855	9.65274	7.49368	8.90184	8.95742	7.89019	8.55873	8.39397	11.0062	10.0925	9.79054	8.71963	7.8531	8.60954	9.30935
ALDH7A1	13.1016	11.6282	12.8715	13.0531	11.8508	13.3762	13.8608	12.4637	13.1034	12.5394	12.7931	12.4256	12.7933	13.5739	12.56
ALDH7A1P1	2.90699	0	2.7037	4.86184	0	4.64861	2.75781	3.66979	2.87522	2.86892	2.91965	0	0	3.88757	0
ALDH8A1	3.69127	7.99541	5.55323	6.0399	3.42326	5.94906	4.07469	5.02955	5.08547	3.09866	3.23921	4.26946	3.94378	2.3913	2.11179
ALDH9A1	11.8125	12.2103	11.9451	11.2707	11.8321	11.7717	11.8317	12.2493	12.257	11.8896	11.7592	10.0442	11.3484	10.9634	12.1598
ALDOA	18.7554	17.9256	17.13	18.2711	18.7122	18.1605	18.7908	18.6832	18.6375	18.2021	17.4101	18.7365	17.9322	18.8055	17.8695
ALDOB	3.10164	0	0	0	0	2.15068	0	3.53033	0	0	0	0	3.20508	3.66417	0
ALDOC	10.5564	3.68062	4.27667	11.8502	12.6673	11.1006	13.2627	10.468	6.03648	5.18225	8.27877	13.3091	5.71115	10.4644	7.15734
ALG1	12.1205	11.7342	10.9282	11.4066	11.0952	11.7555	11.9955	10.9728	10.5584	12.1439	11.4701	10.7452	11.9206	10.6861	11.7605
ALG10	8.79481	9.00093	8.24939	8.43701	9.46603	8.98508	8.98106	9.05906	7.24625	7.51246	9.82228	8.50496	9.07008	8.96867	9.17484
ALG10B	9.18685	9.42563	7.33026	8.7617	9.36961	8.16841	9.40257	9.39936	6.35958	7.298	8.4741	9.01243	8.22918	8.50381	9.10692
ALG11	9.34423	9.02841	9.33998	9.79027	9.05563	9.58103	8.96867	8.73305	9.10607	8.89987	8.76287	9.56088	9.08107	8.65584	8.43677
ALG12	11.0411	9.97289	10.9042	10.6393	11.759	11.3313	11.3056	11.4818	11.2651	12.0109	11.3831	11.4511	11.0507	10.4536	11.105
ALG13	11.8324	11.2766	11.6568	11.9102	11.6489	11.2696	11.3106	11.3277	10.5065	10.7438	10.8844	11.8982	11.7771	10.9198	11.3258
ALG14	9.55838	7.95015	9.03083	8.03529	9.10489	9.82672	7.89937	9.23502	9.26906	8.6051	7.80301	7.94	9.32944	9.81062	9.27107
ALG1L	0	0	0	0	0	0	0	0	0	0	0	0	0	0	0
ALG1L13P	0	5.56393	0	0	5.68884	4.83405	4.96622	5.1296	0	0	0	0	0	0	5.60345
ALG1L15P	0	0	0	5.15207	0	0	4.96622	0	0	4.01189	0	0	3.6212	0	4.66467
ALG1L2	4.755	0	5.49562	0	0	0	0	0	4.64853	0	0	4.70834	0	0	5.95206
ALG1L5P	0	0	0	0	3.86974	0	0	0	0	0	0	0	0	0	0
ALG1L9P	4.01506	4.37187	4.74067	5.31748	6.38689	2.75145	4.19307	4.92205	4.22836	5.07839	2.91965	0	3.20508	5.60794	5.00035
ALG2	11.963	10.9953	10.9451	11.0658	10.6335	11.629	10.6286	12.0978	11.1723	11.5421	11.3471	11.6046	11.7708	10.6655	11.3957
ALG3	13.088	11.4492	12.5755	13.4328	12.7695	13.0387	13.2031	12.941	12.1936	13.0712	12.6916	13.3153	12.9341	13.1929	13.0494
ALG3P1	0	0	0	0	0	0	0	0	0	3.47096	0	0	0	4.40394	0
ALG5	11.6209	11.0693	12.0417	11.882	11.4026	11.8342	12.0455	11.1781	11.7416	12.4849	11.8565	12.1373	11.7716	11.218	10.9832
ALG6	9.08692	8.49428	8.12191	9.50736	9.63087	8.91826	8.98106	9.16011	8.56971	9.24388	9.98336	8.31612	9.24888	9.71727	9.83003
ALG8	11.2448	11.4512	11.5464	12.7005	11.644	12.1116	12.1457	11.1875	11.7136	12.586	11.8143	11.3122	11.8064	12.0422	12.5815
ALG9	10.816	10.5886	10.2216	10.8078	10.8805	10.8395	11.4102	11.2041	11.2144	10.9427	10.7759	11.6057	10.9236	11.4833	11.3419
ALK	0	3.56529	5.05177	3.26893	2.9652	5.14583	0	1.11947	0	2.86892	0	1.09954	0	0	2.70865
ALKBH1	9.02826	8.98138	9.65161	9.29313	8.11512	8.41615	9.2054	9.17774	9.1127	9.50401	9.62387	8.90989	9.22925	7.45202	9.79987
ALKBH2	11.2195	11.2731	10.8952	11.9731	10.4798	11.0508	12.9036	11.8398	11.649	12.2579	11.4338	10.8373	12.3912	11.3825	11.2471
ALKBH3	11.4966	10.9594	12.2279	11.4289	11.0907	11.5019	11.5429	12.4741	11.6231	12.2829	11.184	11.7662	11.7503	11.2617	11.7382
ALKBH3-AS1	5.84142	4.50302	4.6379	0	0	0	5.03123	5.1296	0	4.90707	0	5.77385	6.57823	0	5.50134
ALKBH4	10.5543	10.2914	9.42539	9.41224	9.38018	10.1385	10.6814	10.657	10.7145	11.053	9.8327	10.3295	10.3926	10.1749	10.1942
ALKBH5	13.2072	12.1653	12.0722	12.2292	12.0914	12.6133	12.9822	12.348	12.5598	12.4525	12.3257	13.1414	12.9313	12.0663	12.7603
ALKBH6	11.3048	10.7843	11.1924	11.2434	11.4916	10.7405	11.3925	11.5099	11.7904	12.1921	11.7411	11.9248	10.6643	11.3168	11.5624
ALKBH7	12.6778	12.9287	12.8185	13.0059	11.7016	13.5014	13.5312	12.0221	13.7237	13.4767	11.7248	12.9647	12.6729	13.3446	13.0172
ALKBH8	9.17067	8.52547	9.24046	9.18486	8.42788	9.6215	9.12577	8.8659	7.96972	8.24626	9.3321	8.61418	10.4647	8.8241	9.4393
ALLC	0	0	0	0	0	0	0	0	0	0	0	0	0	0	0
ALMS1	9.28533	9.0527	9.10735	9.11914	9.81818	9.65677	9.39023	9.56263	9.31571	9.3757	9.89799	9.08101	9.37482	10.2282	9.83878
ALMS1-IT1	6.28398	5.30099	5.96765	4.35321	7.1796	4.43578	3.80408	5.02955	7.81593	5.57465	6.93089	2.47805	4.79293	7.02804	6.23261
ALMS1P1	0	0	0	0	0	0	2.75781	3.53033	3.63306	0	0	0	0	0	0
ALOX12	5.47044	5.30099	3.34925	0	0	5.36239	5.03123	0	0	0	5.15822	5.39722	0	5.12806	0
ALOX12-AS1	8.48595	9.65803	10.3234	8.58635	7.4442	9.16301	10.2713	9.63888	8.67187	9.7688	8.28746	9.80896	9.13217	8.88043	8.29137
ALOX12B	2.08755	4.30153	2.7037	0	5.66138	0	5.51313	0	3.1051	0	0	0	3.6212	0	0
ALOX12P2	7.49864	0.9893	2.22542	5.06166	6.48416	8.31588	0	6.6703	2.87522	0	4.30464	6.59991	0	8.27574	0
ALOX15	0	2.56709	0	0	0	0	0	0	0	0	0	0	2.02972	0	0
ALOX15B	2.08755	0	0	0	1.97022	0	0	0	4.57372	2.25795	0	0	0	0	2.44087
ALOX5	6.71436	11.6278	4.20658	5.46586	4.66215	4.64861	8.94355	11.4171	0	0	0	7.97973	0	8.51641	2.93443
ALOX5AP	9.65267	6.69297	11.2588	7.17621	5.45291	8.02968	7.75287	0	6.78134	4.7804	4.86506	9.36726	8.69403	0	10.643
ALOXE3	5.8139	5.47085	7.52281	4.69142	3.42326	3.76709	2.75781	5.50975	0	5.49621	4.6662	4.08746	8.73983	0	4.78545
ALPI	3.42637	0	0	0	0	0	0	0	0	0	0	0	0	0	0
ALPK1	8.89998	9.96865	9.11215	9.34196	9.30452	8.77455	9.18411	8.99087	9.5188	9.05841	8.42769	9.09313	7.00496	9.37147	10.0881
ALPK2	11.5014	13.6979	11.398	9.28066	9.21289	11.1769	12.0728	8.36348	8.91853	8.88456	8.38784	10.5043	11.8392	12.6772	10.9318
ALPK3	6.55726	0.9893	4.6379	3.56061	2.29014	5.61956	11.0493	6.56703	2.87522	2.59554	4.00085	6.71425	2.3536	4.25147	5.66772
ALPL	0	5.67938	3.97323	0	5.42051	7.46319	2.75781	11.5884	6.19463	2.59554	6.79124	4.94084	2.84127	7.88673	3.83684
ALPP	0	1.57068	3.47383	0	3.13457	3.17433	5.26544	5.74874	7.7664	6.18743	5.49474	4.43105	1.61141	5.08358	5.27248
ALPPL2	3.10164	1.98392	0	0	0	0	0	2.17569	3.1051	2.25795	0	0	4.35947	0	2.11179
ALS2	10.7522	11.7271	10.433	10.5977	11.4665	11.3236	10.9339	11.0225	10.0881	10.1923	10.6022	11.2177	10.8636	11.2561	10.2024
ALS2CL	9.7557	8.49033	7.53716	6.58545	8.95742	8.28968	2.41218	8.91929	9.03116	9.31129	6.36831	8.21432	8.25368	9.16553	9.34418
ALS2CR11	2.90699	4.83725	0	1.65985	1.97022	8.07333	0	0	0	0	1.52415	7.5666	0	2.65715	1.07548
ALS2CR12	5.78584	3.68062	4.88228	5.69365	5.45291	0	0	5.71693	5.95039	6.05688	7.01701	5.91716	3.73693	6.67029	5.35287
ALX1	0	8.50606	8.19613	8.06468	4.21021	9.30055	3.03643	0	0	0	0	3.87915	2.61794	0	0
ALX3	0	5.78626	3.06228	0	0	0	3.80408	0	0	0	0	0	0	0	0
ALX4	2.08755	4.56438	5.78733	1.65985	0.980217	6.97728	1.95674	2.17569	1.82165	1.81642	4.00085	6.63351	9.07284	9.34816	0
ALYREF	14.7502	13.2557	13.5549	14.0388	14.5367	13.4111	13.2239	13.8014	13.6841	13.7438	14.4833	11.8229	14.2605	14.0153	14.83
AMACR	10.9805	13.6105	10.0333	9.92297	10.6511	10.2915	12.0445	10.0704	9.17096	9.39744	10.2764	11.9307	9.16354	12.8037	9.84747
AMBN	0	0	0	0	0	0	0	0	0	0	0	0	2.61794	0	0
AMBP	9.23434	7.76652	7.41816	6.87812	7.40334	7.91097	8.22531	11.3185	3.77339	0	0	7.73083	2.84127	9.87727	7.13478
AMBRA1	10.6312	10.2662	10.4624	10.3093	9.54517	10.2568	10.2864	10.364	9.86112	10.3329	10.2128	10.2135	10.1296	10.1762	10.4486
AMD1	11.2286	11.3595	12.3958	12.0505	11.3336	11.8602	12.0252	12.1043	11.2426	11.5989	12.127	11.4826	11.8476	11.5984	12.3459
AMD1P1	0	0	0	0	0	3.64015	0	0	0	0	0	0	0	3.78019	0
AMD1P2	0	0	0	0	0	0	0	0	0	0	3.72193	0	0	0	0
AMD1P3	0	3.15085	5.55323	6.81033	7.30026	0	5.51313	4.38788	6.00835	5.57465	5.2321	6.45709	0	3.66417	0
AMD1P4	0	0	4.6902	0	0	0	0	3.00649	0	0	0	0	0	0	0
AMDHD1	6.68428	1.98392	6.23742	4.86184	5.1707	4.09213	8.0869	0	4.91413	6.00117	4.86506	0	5.99306	3.39974	5.63594
AMDHD2	11.6537	12.846	13.4162	11.9572	12.0765	12.339	13.2051	12.8754	10.9398	12.3468	11.0455	12.6925	12.2422	12.0125	11.6824
AMER1	8.50328	7.42986	7.91772	8.17661	8.16487	7.54519	8.19725	8.38893	8.04088	7.84076	7.66312	8.20876	9.08654	8.1193	8.48662
AMER2	0	0	0	0	0	2.75145	0	0	0	0	0	0	0	2.06513	0
AMER3	0	3.43992	0	0	2.55184	2.48211	2.75781	0	0	0	0	0	0	2.06513	1.68475
AMFR	12.4682	12.8697	12.1833	12.6187	11.7663	12.6199	12.8612	12.994	12.68	13.7993	12.9118	12.9614	12.491	12.9354	12.5489
AMH	11.2149	9.60243	6.12792	7.35814	10.8267	8.86603	11.1266	7.37806	10.7805	10.8765	9.47397	9.86838	9.07008	10.3704	11.27
AMHR2	4.01506	3.56529	4.46856	2.67797	4.48548	0	0	0	0	0	0	0	4.68179	0	0
AMIGO1	2.90699	6.67917	4.34351	6.63332	5.66138	4.83405	5.36967	5.08044	6.90855	7.94779	7.60869	7.85709	6.6538	5.21309	3.45507
AMIGO2	14.0298	11.9511	14.6565	14.2144	14.8363	14.5119	14.8289	11.791	13.5936	15.0129	14.4237	13.2607	13.7356	12.6142	13.2332
AMIGO3	7.08049	8.12834	9.1914	7.24971	8.33532	7.9583	8.23913	7.93615	9.04508	9.24987	9.83863	8.67596	9.26824	8.05165	9.16374
AMMECR1	10.95	10.6403	10.3872	10.4316	11.2022	10.1443	9.83007	9.43646	8.6897	9.8558	9.8327	9.52999	10.6216	9.79173	10.1832
[truncated: 30,286 more rows]

## Sheet: QC metrics
Sample	Mapping Rate	Unique Rate of Mapped	Duplicate Rate of Mapped	Duplicate Rate of Mapped, excluding Globins	Base Mismatch	End 1 Mapping Rate	End 2 Mapping Rate	End 1 Mismatch Rate	End 2 Mismatch Rate	Expression Profiling Efficiency	High Quality Rate	Exonic Rate	Intronic Rate	Intergenic Rate	Intragenic Rate	Ambiguous Alignment Rate	High Quality Exonic Rate	High Quality Intronic Rate	High Quality Intergenic Rate	High Quality Intragenic Rate	High Quality Ambiguous Alignment Rate	Discard Rate	rRNA Rate	Chimeric Alignment Rate	End 1 Sense Rate	End 2 Sense Rate	Avg. Splits per Read	Alternative Alignments	Chimeric Reads	Duplicate Reads	End 1 Antisense	End 2 Antisense	End 1 Bases	End 2 Bases	End 1 Mapped Reads	End 2 Mapped Reads	End 1 Mismatches	End 2 Mismatches	End 1 Sense	End 2 Sense	Exonic Reads	Failed Vendor QC	High Quality Reads	Intergenic Reads	Intragenic Reads	Ambiguous Reads	Intronic Reads	Low Mapping Quality	Low Quality Reads
sample_A498	0.989841	1	0	0	0.00336036	0.990688	0.988994	0.00331602	0.00340478	0.76575	0.881872	0.773609	0.0677022	0.100412	0.841311	0.0582768	0.839608	0.0699426	0.0302756	0.909551	0.0601735	0	0.00973272	0	0.506351	0.493688	0.522864	6281772	58682	0	9724005	9953829	3550152300	3544079850	23667682	23627199	11772379	12066826	9974216	9705667	36587743	0	41708024	4748978	39789711	2756192	3201968	5149930	5586857
sample_ACHN	0.988085	1	0	0	0.00386611	0.989332	0.986838	0.00347757	0.00425563	0.729531	0.878474	0.738328	0.0996523	0.0992775	0.837981	0.0627419	0.799307	0.1042	0.0327292	0.903507	0.063764	0	0.00933241	0	0.508939	0.491298	0.486632	8273797	121733	0	12313897	12719693	4522547700	4511144400	30150318	30074296	15727472	19197748	12762233	12284496	44465537	0	52905768	5978948	50467058	3778608	6001521	6667066	7318846
sample_BFTC_909	0.989717	1	0	0	0.00341188	0.990638	0.988795	0.00331951	0.00350442	0.74013	0.876313	0.74782	0.0828183	0.111716	0.830639	0.0576455	0.81755	0.0872986	0.0345209	0.904849	0.0606306	0	0.00619549	0	0.506481	0.493949	0.527625	7877929	93619	0	10821558	11072909	4012965600	4005501900	26753104	26703346	13321091	14036964	11105775	10808090	39975829	0	46844569	5971923	44403003	3081524	4427174	6126371	6611881
sample_Caki_1	0.990271	1	0	0	0.00365774	0.99106	0.989481	0.00358075	0.00373486	0.735882	0.87095	0.743112	0.0848745	0.111554	0.827986	0.0604601	0.815907	0.0896589	0.031809	0.905565	0.0626255	0	0.00816555	0	0.508387	0.492716	0.482604	6309935	58644	0	8498709	8754248	3178725450	3173661150	21191503	21157741	11382227	11853173	8788675	8502846	31470214	0	36884074	4724219	35064587	2560438	3594373	5030559	5465170
sample_Caki_2	0.989619	1	0	0	0.00359396	0.990562	0.988676	0.00345506	0.00373313	0.748859	0.887199	0.756715	0.0884652	0.0937096	0.84518	0.0611105	0.814731	0.0912363	0.0312074	0.905967	0.0628252	0	0.0125604	0	0.507279	0.493433	0.509559	6793458	57939	0	10897967	11180700	3951713400	3944191050	26344756	26294607	13653426	14724162	11219972	10890815	39832978	0	46701593	4932815	44489728	3216820	4656750	5433802	5937770
sample_KMRC_1	0.988679	1	0	0	0.00388657	0.989803	0.987555	0.00377445	0.00399896	0.701381	0.839954	0.709413	0.0865307	0.145816	0.795943	0.0582409	0.805765	0.0936585	0.0377008	0.899423	0.062876	0	0.00957266	0	0.504994	0.4956	0.475524	11724092	62185	0	11222948	11407145	4302099150	4292331150	28680661	28615541	16238042	17164844	11449398	11208148	40646643	0	48126194	8354695	45604525	3336982	4957882	8607347	9170008
sample_KMRC_2	0.988553	1	0	0	0.00350396	0.98942	0.987685	0.0035243	0.00348359	0.762012	0.893567	0.770836	0.0792722	0.0859678	0.850108	0.0639244	0.823044	0.0812548	0.030202	0.904298	0.0654996	0	0.00945809	0	0.506649	0.494696	0.519401	6328739	46028	0	11251235	11502515	4044826200	4037733900	26965508	26918226	14255192	14065806	11554512	11261051	41535501	0	48148743	4632264	45806984	3444486	4271483	5280682	5734991
sample_KMRC_20	0.989568	1	0	0	0.00358239	0.990677	0.988458	0.00340545	0.00375973	0.762201	0.862284	0.770236	0.0547713	0.117364	0.825007	0.057629	0.852462	0.0573503	0.0293154	0.909813	0.060872	0	0.00785391	0	0.504336	0.496331	0.534847	9665387	68778	0	11616765	11775436	4304900700	4295257800	28699338	28635052	14660122	16149016	11820003	11603872	44161010	0	49438510	6728975	47301289	3304126	3140279	7314899	7895880
sample_RCJ41M	0.988129	1	0	0	0.00373521	0.988932	0.987326	0.00376093	0.00370945	0.747608	0.869322	0.75659	0.0703158	0.112885	0.826906	0.0602094	0.831139	0.0732203	0.0314168	0.90436	0.0642236	0	0.00430519	0	0.515408	0.485911	0.528958	8801840	42453	0	10904659	11547116	4145495250	4138765050	27636635	27591767	15590909	15352522	11598101	10914221	41785251	0	48011252	6234454	45668680	3325268	3883429	6765209	7217150
sample_RCJ41T1	0.988932	1	0	0	0.00368303	0.989752	0.988112	0.00367113	0.00369494	0.754448	0.86893	0.762891	0.0625694	0.114982	0.825461	0.0595574	0.840072	0.0647861	0.0313073	0.904858	0.0638348	0	0.00244783	0	0.505344	0.495939	0.502547	7527793	36741	0	9646213	9812029	3619765050	3613767750	24131767	24091785	13288616	13352669	9854646	9653936	36789327	0	41902887	5544840	39806644	2872068	3017317	5894902	6320665
sample_RCJ41T2	0.989691	1	0	0	0.00330614	0.990319	0.989062	0.00339566	0.00321652	0.744844	0.876385	0.752603	0.0807595	0.110529	0.833362	0.0561084	0.823326	0.0851306	0.0318951	0.908457	0.0596482	0	0.00333831	0	0.507268	0.492923	0.517295	5831151	53172	0	8499323	8734562	3147864750	3143870700	20985765	20959138	10689072	10112310	8750075	8490743	31567855	0	36759875	4636135	34955305	2353463	3387450	4832565	5185028
sample_s786_O	0.989	1	0	0	0.00350608	0.989882	0.988118	0.00338354	0.00362884	0.762287	0.879104	0.770766	0.0710354	0.101775	0.841801	0.0564243	0.838375	0.0737739	0.0286945	0.912149	0.0591563	0	0.00428191	0	0.507127	0.493083	0.538724	8839005	64288	0	12352880	12680483	4519093050	4511042700	30127287	30073618	15290543	16369853	12710125	12334420	46400783	0	52922875	6126935	50677176	3396794	4276393	6761064	7278030
sample_UOK127	0.989832	1	0	0	0.00354178	0.99079	0.988874	0.00348191	0.00360177	0.750597	0.882589	0.758307	0.0782685	0.102548	0.836576	0.0608763	0.822212	0.0813483	0.0328713	0.90356	0.0635682	0	0.0074544	0	0.51066	0.489626	0.511008	6933627	51862	0	10562750	10992441	3900605250	3893062500	26004035	25953750	13581546	14021911	11022938	10545589	39399969	0	45857352	5328159	43466626	3163000	4066657	5585059	6100433
sample_UOK276	0.989281	1	0	0	0.00334287	0.990313	0.98825	0.00320196	0.00348407	0.780607	0.888168	0.789064	0.0647516	0.0865362	0.853816	0.0596479	0.847581	0.0668053	0.0245159	0.914386	0.0610979	0	0.00481418	0	0.504289	0.495584	0.531532	6948317	91105	0	11915619	12096105	4262392500	4253514000	28415950	28356760	13648012	14819520	12121795	11884321	44797321	0	50423722	4912894	48473445	3386371	3676124	5788582	6348988
sample_VMRC_RCZ	0.989055	1	0	0	0.0036431	0.990067	0.988044	0.00366099	0.00362518	0.695034	0.847153	0.702726	0.0984077	0.141444	0.801133	0.0574224	0.792583	0.106262	0.0396492	0.898845	0.0615054	0	0.00767387	0	0.507925	0.492065	0.475904	9470420	56689	0	9370836	9651403	3588031050	3580699650	23920207	23871331	13135739	12980696	9672672	9349847	33584335	0	40486765	6759843	38287392	2744303	4703057	6864467	7304773
[truncated: 29 more columns]

## Sheet: GSEA
NAME	GS<br> follow link to MSigDB	GS DETAILS	SIZE	ES	NES	NOM p-val	FDR q-val	FWER p-val	RANK AT MAX	LEADING EDGE
HALLMARK_UV_RESPONSE_DN	HALLMARK_UV_RESPONSE_DN	Details ...	144	0.487664	1.82945	0.012	0.0630065	0.08	7507	tags=38%, list=23%, signal=50%
HALLMARK_EPITHELIAL_MESENCHYMAL_TRANSITION	HALLMARK_EPITHELIAL_MESENCHYMAL_TRANSITION	Details ...	199	0.596306	1.70249	0.00614754	0.0994529	0.194	5689	tags=45%, list=18%, signal=54%
HALLMARK_APOPTOSIS	HALLMARK_APOPTOSIS	Details ...	160	0.346996	1.52831	0.0408998	0.199812	0.513	7570	tags=31%, list=24%, signal=40%
HALLMARK_ANGIOGENESIS	HALLMARK_ANGIOGENESIS	Details ...	36	0.488395	1.53641	0.0300429	0.253645	0.498	1820	tags=19%, list=6%, signal=21%
HALLMARK_REACTIVE_OXYGEN_SPECIES_PATHWAY	HALLMARK_REACTIVE_OXYGEN_SPECIES_PATHWAY	Details ...	49	0.295285	1.33697	0.126679	0.397222	0.842	6965	tags=20%, list=22%, signal=26%
HALLMARK_MYOGENESIS	HALLMARK_MYOGENESIS	Details ...	199	0.343414	1.34509	0.0631365	0.459901	0.834	6408	tags=30%, list=20%, signal=37%
HALLMARK_DNA_REPAIR	HALLMARK_DNA_REPAIR	Details ...	149	0.191983	1.04506	0.369792	0.600842	0.993	23239	tags=97%, list=73%, signal=353%
HALLMARK_TNFA_SIGNALING_VIA_NFKB	HALLMARK_TNFA_SIGNALING_VIA_NFKB	Details ...	197	0.291985	1.06362	0.369781	0.609382	0.991	8439	tags=32%, list=26%, signal=44%
HALLMARK_FATTY_ACID_METABOLISM	HALLMARK_FATTY_ACID_METABOLISM	Details ...	157	-0.305389	-1.5877	0.0484848	0.610741	0.35	8832	tags=24%, list=28%, signal=33%
HALLMARK_UNFOLDED_PROTEIN_RESPONSE	HALLMARK_UNFOLDED_PROTEIN_RESPONSE	Details ...	112	0.217858	1.01821	0.40255	0.611156	0.997	22780	tags=98%, list=71%, signal=339%
HALLMARK_WNT_BETA_CATENIN_SIGNALING	HALLMARK_WNT_BETA_CATENIN_SIGNALING	Details ...	42	0.304497	1.08748	0.351515	0.614498	0.987	5505	tags=24%, list=17%, signal=29%
HALLMARK_ADIPOGENESIS	HALLMARK_ADIPOGENESIS	Details ...	198	0.18494	1.16992	0.280464	0.624268	0.957	1127	tags=4%, list=4%, signal=4%
HALLMARK_UV_RESPONSE_UP	HALLMARK_UV_RESPONSE_UP	Details ...	158	-0.196692	-1.05994	0.35914	0.646881	0.995	9293	tags=24%, list=29%, signal=34%
HALLMARK_HEME_METABOLISM	HALLMARK_HEME_METABOLISM	Details ...	194	-0.186385	-1.03715	0.388679	0.65713	0.996	4122	tags=8%, list=13%, signal=9%
HALLMARK_ESTROGEN_RESPONSE_EARLY	HALLMARK_ESTROGEN_RESPONSE_EARLY	Details ...	199	-0.244392	-1.07046	0.308585	0.662462	0.991	3905	tags=14%, list=12%, signal=15%
HALLMARK_KRAS_SIGNALING_UP	HALLMARK_KRAS_SIGNALING_UP	Details ...	194	0.280773	1.09018	0.291506	0.669401	0.987	6113	tags=29%, list=19%, signal=36%
HALLMARK_APICAL_JUNCTION	HALLMARK_APICAL_JUNCTION	Details ...	197	0.263641	1.11688	0.297297	0.674942	0.98	7432	tags=29%, list=23%, signal=38%
HALLMARK_IL2_STAT5_SIGNALING	HALLMARK_IL2_STAT5_SIGNALING	Details ...	195	0.23103	1.18001	0.120968	0.687036	0.953	6426	tags=21%, list=20%, signal=26%
HALLMARK_INTERFERON_GAMMA_RESPONSE	HALLMARK_INTERFERON_GAMMA_RESPONSE	Details ...	195	-0.283883	-1.07427	0.380671	0.700048	0.99	4373	tags=17%, list=14%, signal=19%
HALLMARK_P53_PATHWAY	HALLMARK_P53_PATHWAY	Details ...	199	-0.215051	-0.978319	0.450939	0.713553	1	9448	tags=27%, list=29%, signal=38%
HALLMARK_NOTCH_SIGNALING	HALLMARK_NOTCH_SIGNALING	Details ...	32	-0.317326	-1.27416	0.146586	0.718887	0.913	2832	tags=16%, list=9%, signal=17%
HALLMARK_BILE_ACID_METABOLISM	HALLMARK_BILE_ACID_METABOLISM	Details ...	108	-0.263284	-1.08448	0.304878	0.726626	0.989	8046	tags=27%, list=25%, signal=36%
HALLMARK_COMPLEMENT	HALLMARK_COMPLEMENT	Details ...	194	-0.20804	-0.947726	0.553704	0.746015	1	4373	tags=14%, list=14%, signal=16%
HALLMARK_IL6_JAK_STAT3_SIGNALING	HALLMARK_IL6_JAK_STAT3_SIGNALING		85	-0.260521	-0.931186	0.538318	0.749693	1	3733	tags=12%, list=12%, signal=13%
HALLMARK_ALLOGRAFT_REJECTION	HALLMARK_ALLOGRAFT_REJECTION	Details ...	182	-0.237023	-0.978849	0.479354	0.752224	1	8597	tags=29%, list=27%, signal=40%
HALLMARK_XENOBIOTIC_METABOLISM	HALLMARK_XENOBIOTIC_METABOLISM	Details ...	198	-0.275479	-1.22399	0.13442	0.769067	0.948	4096	tags=16%, list=13%, signal=18%
HALLMARK_GLYCOLYSIS	HALLMARK_GLYCOLYSIS	Details ...	200	-0.295165	-1.29577	0.205508	0.77264	0.882	8572	tags=22%, list=27%, signal=29%
HALLMARK_ESTROGEN_RESPONSE_LATE	HALLMARK_ESTROGEN_RESPONSE_LATE	Details ...	200	-0.24381	-1.08636	0.317352	0.783544	0.989	1889	tags=10%, list=6%, signal=11%
HALLMARK_HEDGEHOG_SIGNALING	HALLMARK_HEDGEHOG_SIGNALING	Details ...	36	-0.297306	-1.13191	0.271579	0.78956	0.982	4079	tags=17%, list=13%, signal=19%
HALLMARK_ANDROGEN_RESPONSE	HALLMARK_ANDROGEN_RESPONSE	Details ...	99	-0.236866	-1.10385	0.326964	0.800281	0.987	3900	tags=10%, list=12%, signal=11%
HALLMARK_PANCREAS_BETA_CELLS	HALLMARK_PANCREAS_BETA_CELLS	Details ...	37	-0.404676	-1.18157	0.209139	0.811969	0.962	4227	tags=32%, list=13%, signal=37%
HALLMARK_KRAS_SIGNALING_DN	HALLMARK_KRAS_SIGNALING_DN	Details ...	188	-0.287489	-1.14442	0.13093	0.837406	0.98	4205	tags=22%, list=13%, signal=25%
HALLMARK_MYC_TARGETS_V1	HALLMARK_MYC_TARGETS_V1	Details ...	199	0.268866	0.819388	0.741197	0.845169	1	23470	tags=100%, list=73%, signal=372%
HALLMARK_CHOLESTEROL_HOMEOSTASIS	HALLMARK_CHOLESTEROL_HOMEOSTASIS	Details ...	74	0.20066	0.86284	0.609849	0.856676	1	10687	tags=47%, list=33%, signal=71%
HALLMARK_INFLAMMATORY_RESPONSE	HALLMARK_INFLAMMATORY_RESPONSE	Details ...	196	0.225418	0.836054	0.757447	0.861913	1	7703	tags=33%, list=24%, signal=43%
HALLMARK_SPERMATOGENESIS	HALLMARK_SPERMATOGENESIS		127	-0.231477	-0.844203	0.74053	0.866102	1	3457	tags=11%, list=11%, signal=12%
HALLMARK_COAGULATION	HALLMARK_COAGULATION	Details ...	135	0.230923	0.875764	0.70276	0.884191	1	1976	tags=13%, list=6%, signal=13%
HALLMARK_MTORC1_SIGNALING	HALLMARK_MTORC1_SIGNALING		199	-0.126885	-0.848157	0.670507	0.897045	1	13448	tags=40%, list=42%, signal=69%
HALLMARK_PI3K_AKT_MTOR_SIGNALING	HALLMARK_PI3K_AKT_MTOR_SIGNALING	Details ...	102	-0.252872	-1.42999	0.0607287	0.910573	0.667	2440	tags=6%, list=8%, signal=6%
HALLMARK_OXIDATIVE_PHOSPHORYLATION	HALLMARK_OXIDATIVE_PHOSPHORYLATION	Details ...	200	0.168812	0.747119	0.896785	0.917048	1	23416	tags=99%, list=73%, signal=364%
HALLMARK_APICAL_SURFACE	HALLMARK_APICAL_SURFACE	Details ...	44	-0.37872	-1.30407	0.104478	0.922248	0.869	3159	tags=23%, list=10%, signal=25%
HALLMARK_MYC_TARGETS_V2	HALLMARK_MYC_TARGETS_V2		58	-0.228128	-0.771891	0.691765	0.969454	1	14064	tags=55%, list=44%, signal=98%
HALLMARK_E2F_TARGETS	HALLMARK_E2F_TARGETS		200	-0.245116	-0.605162	0.839907	0.991247	1	14611	tags=52%, list=46%, signal=95%
HALLMARK_G2M_CHECKPOINT	HALLMARK_G2M_CHECKPOINT		199	-0.169959	-0.479898	0.871681	0.991933	1	14064	tags=45%, list=44%, signal=80%
HALLMARK_PROTEIN_SECRETION	HALLMARK_PROTEIN_SECRETION		95	0.0781136	0.406728	1	0.998154	1	9537	tags=21%, list=30%, signal=30%
HALLMARK_MITOTIC_SPINDLE	HALLMARK_MITOTIC_SPINDLE	Details ...	197	0.104648	0.45097	0.98018	1	1	24712	tags=98%, list=77%, signal=426%
HALLMARK_PEROXISOME	HALLMARK_PEROXISOME	Details ...	102	-0.275114	-1.33095	0.158009	1	0.827	4799	tags=12%, list=15%, signal=14%
HALLMARK_HYPOXIA	HALLMARK_HYPOXIA		200	-0.16136	-0.684892	0.830228	1	1	9026	tags=22%, list=28%, signal=30%
HALLMARK_INTERFERON_ALPHA_RESPONSE	HALLMARK_INTERFERON_ALPHA_RESPONSE		96	-0.224343	-0.680485	0.748	1	1	11226	tags=42%, list=35%, signal=64%
HALLMARK_TGF_BETA_SIGNALING	HALLMARK_TGF_BETA_SIGNALING		54	-0.125047	-0.650077	0.957537	1	1	10758	tags=24%, list=34%, signal=36%

## Sheet: ssGSEA
Sample	HALLMARK_ADIPOGENESIS	HALLMARK_ALLOGRAFT_REJECTION	HALLMARK_ANDROGEN_RESPONSE	HALLMARK_ANGIOGENESIS	HALLMARK_APICAL_JUNCTION	HALLMARK_APICAL_SURFACE	HALLMARK_APOPTOSIS	HALLMARK_BILE_ACID_METABOLISM	HALLMARK_CHOLESTEROL_HOMEOSTASIS	HALLMARK_COAGULATION	HALLMARK_COMPLEMENT	HALLMARK_DNA_REPAIR	HALLMARK_E2F_TARGETS	HALLMARK_EPITHELIAL_MESENCHYMAL_TRANSITION	HALLMARK_ESTROGEN_RESPONSE_EARLY	HALLMARK_ESTROGEN_RESPONSE_LATE	HALLMARK_FATTY_ACID_METABOLISM	HALLMARK_G2M_CHECKPOINT	HALLMARK_GLYCOLYSIS	HALLMARK_HEDGEHOG_SIGNALING	HALLMARK_HEME_METABOLISM	HALLMARK_HYPOXIA	HALLMARK_IL2_STAT5_SIGNALING	HALLMARK_IL6_JAK_STAT3_SIGNALING	HALLMARK_INFLAMMATORY_RESPONSE	HALLMARK_INTERFERON_ALPHA_RESPONSE	HALLMARK_INTERFERON_GAMMA_RESPONSE	HALLMARK_KRAS_SIGNALING_DN	HALLMARK_KRAS_SIGNALING_UP	HALLMARK_MITOTIC_SPINDLE	HALLMARK_MTORC1_SIGNALING	HALLMARK_MYC_TARGETS_V1	HALLMARK_MYC_TARGETS_V2	HALLMARK_MYOGENESIS	HALLMARK_NOTCH_SIGNALING	HALLMARK_OXIDATIVE_PHOSPHORYLATION	HALLMARK_P53_PATHWAY	HALLMARK_PANCREAS_BETA_CELLS	HALLMARK_PEROXISOME	HALLMARK_PI3K_AKT_MTOR_SIGNALING	HALLMARK_PROTEIN_SECRETION	HALLMARK_REACTIVE_OXIGEN_SPECIES_PATHWAY	HALLMARK_SPERMATOGENESIS	HALLMARK_TGF_BETA_SIGNALING	HALLMARK_TNFA_SIGNALING_VIA_NFKB	HALLMARK_UNFOLDED_PROTEIN_RESPONSE	HALLMARK_UV_RESPONSE_DN	HALLMARK_UV_RESPONSE_UP	HALLMARK_WNT_BETA_CATENIN_SIGNALING
sample_A498	0.658162	0.319823	0.616013	0.394538	0.487767	0.349332	0.566046	0.347594	0.629198	0.337535	0.429254	0.729762	0.77396	0.550986	0.467739	0.434804	0.591792	0.735296	0.652487	0.400303	0.50843	0.585352	0.443486	0.344308	0.297739	0.546417	0.463584	0.00833917	0.27107	0.668127	0.781679	0.898891	0.761951	0.365906	0.546534	0.822388	0.61462	0.0589154	0.566624	0.618243	0.700873	0.75537	0.199832	0.665878	0.542292	0.773032	0.545538	0.58989	0.431077
sample_ACHN	0.668528	0.315099	0.589624	0.383359	0.494811	0.381915	0.575187	0.372824	0.66262	0.317075	0.398616	0.719964	0.696181	0.509014	0.493733	0.45086	0.58919	0.662467	0.591296	0.452158	0.498928	0.540818	0.446036	0.350432	0.240476	0.562656	0.49291	0.0114866	0.23911	0.645727	0.756401	0.880732	0.751569	0.372956	0.514709	0.8305	0.608302	0.0864552	0.590761	0.619309	0.71566	0.728585	0.182235	0.65169	0.505207	0.75177	0.539649	0.570093	0.472072
sample_BFTC_909	0.645808	0.311253	0.588775	0.359571	0.447364	0.244113	0.588674	0.288956	0.619418	0.294041	0.408665	0.711186	0.756044	0.626049	0.429286	0.402995	0.567972	0.72816	0.58296	0.419069	0.497356	0.570237	0.453451	0.380874	0.311404	0.515374	0.445054	-0.0791443	0.255808	0.667698	0.779764	0.89566	0.767431	0.359193	0.492202	0.83453	0.547828	0.0752442	0.531218	0.608051	0.7053	0.743358	0.196509	0.684103	0.590549	0.779189	0.603179	0.578647	0.428025
sample_Caki_1	0.662548	0.319144	0.622157	0.398284	0.468008	0.284066	0.598894	0.339359	0.662467	0.375011	0.451991	0.719623	0.659204	0.576258	0.464239	0.418624	0.583911	0.635322	0.618008	0.39871	0.521626	0.591196	0.446952	0.411492	0.317303	0.564209	0.484452	-0.0274415	0.318717	0.617302	0.770453	0.88495	0.751596	0.343355	0.507728	0.843967	0.602905	0.104324	0.573077	0.623709	0.739369	0.737086	0.160846	0.702629	0.598491	0.795235	0.581967	0.590478	0.382486
sample_Caki_2	0.655418	0.273398	0.625313	0.289924	0.44265	0.359247	0.547637	0.353267	0.663328	0.263607	0.387535	0.719611	0.794432	0.509841	0.484904	0.460034	0.582429	0.756229	0.656631	0.408586	0.492058	0.597273	0.424367	0.337678	0.234131	0.475102	0.398671	-0.00218635	0.250297	0.683539	0.771166	0.902693	0.737426	0.324596	0.535469	0.835838	0.593165	0.141367	0.550525	0.620065	0.725402	0.731284	0.243256	0.687152	0.521276	0.768751	0.532047	0.578248	0.474273
sample_KMRC_1	0.656105	0.316752	0.621869	0.396411	0.46738	0.320627	0.588924	0.350183	0.672685	0.328374	0.424131	0.703462	0.689423	0.585959	0.461521	0.421329	0.589446	0.673119	0.636503	0.417848	0.501696	0.62525	0.449673	0.405405	0.321962	0.625475	0.530736	0.0030209	0.259693	0.644339	0.775274	0.876884	0.734431	0.368204	0.532783	0.838615	0.612286	0.127311	0.559289	0.629622	0.738381	0.71938	0.147594	0.69346	0.604602	0.785878	0.585851	0.60267	0.42892
sample_KMRC_2	0.651119	0.263993	0.597624	0.411279	0.418754	0.265597	0.578247	0.364427	0.673275	0.324851	0.402862	0.709462	0.692789	0.498418	0.405373	0.3805	0.592321	0.660792	0.636744	0.386386	0.486688	0.605829	0.427134	0.307545	0.260973	0.520306	0.430113	-0.0242461	0.242164	0.61744	0.770967	0.882168	0.767364	0.304594	0.519198	0.847362	0.619306	0.0933723	0.574276	0.611776	0.694411	0.696941	0.164267	0.65658	0.51436	0.764506	0.543177	0.582393	0.426187
sample_KMRC_20	0.67211	0.296901	0.598715	0.311353	0.440437	0.290901	0.564347	0.361747	0.666031	0.334107	0.423735	0.712004	0.724762	0.463033	0.472085	0.436738	0.600844	0.70271	0.608557	0.399094	0.527497	0.59349	0.440552	0.367524	0.283025	0.542338	0.466508	-0.0219372	0.260382	0.645434	0.770624	0.885825	0.754409	0.334047	0.519925	0.833997	0.584747	0.0996541	0.563634	0.62157	0.719872	0.725366	0.176633	0.67792	0.556587	0.795889	0.53092	0.594667	0.45557
sample_RCJ41M	0.641293	0.28705	0.579397	0.484179	0.517366	0.324104	0.624633	0.349266	0.67963	0.35347	0.411449	0.711521	0.698759	0.705903	0.448286	0.414611	0.5754	0.673698	0.601194	0.361082	0.486279	0.602853	0.425432	0.346453	0.264302	0.505132	0.42687	-0.00387347	0.25665	0.638016	0.756007	0.869809	0.709101	0.408156	0.513887	0.832348	0.579146	0.0364537	0.52791	0.578753	0.698825	0.752286	0.182859	0.657756	0.55004	0.768811	0.618932	0.548904	0.448991
sample_RCJ41T1	0.650596	0.274555	0.552784	0.43463	0.50032	0.325088	0.623131	0.345293	0.700557	0.348162	0.422568	0.724008	0.688168	0.674326	0.426956	0.397795	0.584056	0.661008	0.579018	0.358791	0.489013	0.575244	0.418409	0.337688	0.261266	0.60639	0.473318	-0.016158	0.262877	0.612922	0.75664	0.873024	0.746262	0.396872	0.497709	0.841205	0.592857	0.0181433	0.548113	0.570124	0.683112	0.757668	0.183677	0.646543	0.571078	0.783234	0.593482	0.584073	0.46728
sample_RCJ41T2	0.635428	0.273043	0.612279	0.476131	0.495263	0.345061	0.605582	0.302487	0.653983	0.32958	0.411979	0.734887	0.805456	0.733792	0.422792	0.420601	0.560253	0.775077	0.594284	0.428098	0.49495	0.561499	0.433472	0.315492	0.251455	0.457158	0.38762	-0.0294282	0.298699	0.68621	0.766524	0.904936	0.754243	0.357545	0.511522	0.829525	0.547118	0.0577276	0.525141	0.617406	0.732331	0.744129	0.224377	0.687285	0.533326	0.775986	0.651869	0.554295	0.459389
sample_s786_O	0.647735	0.328422	0.61479	0.371736	0.471136	0.302045	0.579356	0.30343	0.626365	0.312687	0.422355	0.71663	0.799082	0.565792	0.434116	0.416909	0.586359	0.769277	0.637957	0.387281	0.487848	0.591783	0.439155	0.40096	0.304602	0.504507	0.447978	-0.0395801	0.235941	0.668812	0.76647	0.912053	0.770352	0.305812	0.519641	0.835736	0.566187	0.0621684	0.551729	0.603171	0.706493	0.715148	0.202676	0.665344	0.602533	0.781965	0.561181	0.594361	0.461258
sample_UOK127	0.651996	0.304602	0.623181	0.421021	0.465446	0.259945	0.586228	0.329415	0.678866	0.373303	0.451321	0.692945	0.583358	0.59639	0.45238	0.389855	0.570684	0.573818	0.6394	0.350295	0.497088	0.659479	0.451139	0.403993	0.312896	0.557333	0.470464	-0.00314376	0.276183	0.589423	0.755064	0.843524	0.673705	0.343015	0.531359	0.823328	0.600895	0.125435	0.552958	0.613692	0.727089	0.714272	0.135712	0.655122	0.57452	0.756354	0.568763	0.568615	0.452165
sample_UOK276	0.63871	0.305246	0.624944	0.410066	0.472175	0.324824	0.582143	0.321015	0.659123	0.32413	0.408603	0.723834	0.775797	0.59047	0.47108	0.448227	0.558554	0.74548	0.617783	0.409337	0.505636	0.582627	0.441797	0.35914	0.252826	0.440266	0.386172	-0.0174931	0.248828	0.675127	0.763304	0.907625	0.781594	0.341464	0.518297	0.829684	0.570145	0.0982746	0.56168	0.614445	0.716082	0.717692	0.240194	0.695999	0.555883	0.788092	0.592018	0.605934	0.455848
sample_VMRC_RCZ	0.652871	0.281833	0.577685	0.377007	0.473464	0.309782	0.538163	0.360516	0.647494	0.295357	0.386037	0.708367	0.780809	0.503552	0.426103	0.408885	0.594562	0.747739	0.632918	0.416938	0.49733	0.552922	0.420698	0.344183	0.221287	0.500461	0.416023	-0.00943924	0.213477	0.67682	0.767151	0.903297	0.770894	0.332601	0.545459	0.833671	0.534312	0.0219937	0.576362	0.596905	0.718974	0.726941	0.20461	0.674384	0.482435	0.773993	0.531452	0.580651	0.439238
[truncated: 1 more columns]

## Sheet: DepMap ssGSEA
original_name	HALLMARK_EPITHELIAL_MESENCHYMAL_TRANSITION	HALLMARK_APOPTOSIS
ACHN	0.643043	0.704889
786O	0.660214	0.703329
OSRC2	0.708776	0.705501
KMRC20	0.596779	0.667723
CAL54	0.628088	0.723139
A498	0.671163	0.691899
CAKI1	0.68173	0.728179
VMRCRCZ	0.639957	0.677563
KMRC1	0.726379	0.730455
CAKI2	0.598025	0.66967
VMRCRCW	0.647895	0.696822
KMRC3	0.701843	0.721359
RCC10RGB	0.682449	0.688631
KMRC2	0.690317	0.711557
TUHR10TKB	0.688839	0.733541
TUHR14TKB	0.641077	0.698489
SNU1272	0.666424	0.69209
769P	0.628123	0.687567
BFTC909	0.770762	0.696751
TUHR4TKB	0.707532	0.745329

## Sheet: CTRP_ssGSEA_AUC_corr
compound_name	gene_name_of_protein_target	target_or_activity_of_compound	HALLMARK_EPITHELIAL_MESENCHYMAL_TRANSITION	HALLMARK_APOPTOSIS
SNS-032	CDK16;CDK17;CDK2;CDK7;CDK9;CDKL5	inhibitor of cyclin-dependent kinases	-0.75501	-0.484682
tigecycline	NA	analog of tetracycline	-0.574101	-0.190091
AZ-3146	TTK	inhibitor of TTK protein kinase	-0.547353	-0.530021
crizotinib	ALK;MET	inhibitor of c-MET and ALK	-0.512201	-0.264699
istradefylline	ADORA2A	antagonist of the adenosine A2A receptor	-0.488864	-0.00957277
AT-406	XIAP	SMAC mimetic; inhibitor of inhibitor of apoptosis proteins (IAPs)	-0.480547	-0.630463
silmitasertib	CSNK2A1;CSNK2A2	inhibitor of casein kinase 2	-0.480427	-0.225444
niclosamide	STAT3	inhibitor of STAT3 signaling	-0.458204	-0.646425
KW-2449	AURKA;FLT3	inhibitor of FLT3 and AURKA	-0.446288	-0.562512
linifanib	FLT1;FLT3;KDR	inhibitor of VEGFRs	-0.436108	-0.215665
StemRegenin 1	AHR	inhibitor of aryl hydrocarbon receptor	-0.42494	-0.296953
dinaciclib	CDK1;CDK2;CDK5;CDK9	inhibitor of cyclin-dependent kinases	-0.42374	-0.31871
NSC23766	RAC1;TIAM1;TRIO	inhibitor of RAC1-GEF interaction; prevents Rac1 activation by Rac-specific guanine nucleotide exchange factors (GEFs) TrioN and Tiam1	-0.413768	-0.0729799
doxorubicin	TOP2A	inhibitor of topoisomerase II	-0.403764	-0.386164
PX-12	TXN	inhibitor of thioredoxin-1	-0.399793	-0.16546
BMS-345541	IKBKB	inhibitor of IKK-2	-0.377004	-0.0898934
GSK461364	PLK1	inhibitor of polo-like kinase 1 (PLK1)	-0.368302	-0.259485
BRD-K66453893	NA	product of diversity oriented synthesis	-0.366663	-0.287589
alvocidib	CDK1;CDK2;CDK4;CDK6	inhibitor of cyclin-dependent kinases	-0.347001	-0.418014
BRD-K55116708	NA	product of diversity oriented synthesis; inhibitor of leukemic stem cells	-0.333472	-0.170933
vincristine	NA	inhibitor of mictrotubule assembly	-0.326972	-0.409668
MK-2206	AKT1	inhibitor of AKT1	-0.326476	-0.106436
JW-74	NA	inhibitor of WNT signaling	-0.325523	-0.65172
N9-isopropylolomoucine	CCNB1;CDK1;CDK5;CDK5R1	inhibitor of CDK1/cyclin B and CDK5/p35 complexes	-0.321058	-0.582729
SMER-3	CUL1;SKP1	inhibitor of E3-ubiquitin ligase	-0.318744	-0.0914834
AT13387	HSP90AA1	inhibitor of HSP90	-0.313622	-0.407912
SRT-1720	SIRT1	activator of sirtuin-1	-0.313233	0.0613588
O-6-benzylguanine	MGMT	inhibitor of O(6)-alkylguanine DNA alkyltransferases	-0.312732	-0.315806
MG-132	PSMB1;PSMB2;PSMB5;PSMD1;PSMD2	inhibitor of the proteosome	-0.311071	-0.350961
HLI 373	MDM2	inhibitor of MDM2	-0.306611	0.211995
NSC632839	USP13;USP5	inhibitor of ubiquitin isopeptidase	-0.303668	-0.169768
BRD-K51831558	EZH2	inhibitor of enhancer of zeste polycomb repressive complex 2 subunit	-0.301154	-0.249946
BMS-270394	RARG	antagonist of retinoic acid receptor gamma	-0.295415	0.0895877
PF-543	SPHK1	inhibitor of sphingosine kinase-1	-0.292142	-0.164338
PHA-793887	CDK1;CDK2;CDK4;CDK5;CDK7;CDK9	inhibitor of cyclin-dependent kinases	-0.29117	-0.661491
ZSTK474	PIK3CB;PIK3CD;PIK3CG	inhibitor of PI3K catalytic subunits beta, delta, and gamma	-0.289175	-0.283259
curcumin	NA	natural product; modulator of ROS; modulator of NF-kappa-B signaling	-0.288859	-0.355148
momelotinib	JAK1;JAK2	inhibitor of Janus kinases 1 and 2	-0.288688	-0.417699
BRD-K70511574	PLK1	inhibitor of polo-like kinase 1 (PLK1)	-0.281841	-0.383776
NVP-231	CERK	inhibitor of ceramide kinase	-0.279452	-0.294443
GW-843682X	PLK1;PLK3	inhibitor of PLK1 and PLK3	-0.27846	-0.125816
BIX-01294	EHMT2	inhibitor of G9a histone methyltransferase	-0.274482	-0.308884
BRD-A86708339	NA	screening hit	-0.272993	-0.46314
daporinad	NAMPT	inhibitor of nicotinamide phosphoribosyltransferase	-0.271424	-0.117812
ETP-46464	ATM;ATR	inhibitor of serine/threonine-protein kinase ATR	-0.267431	-0.452727
R428	AXL	inhibitor of the tyrosine-protein kinase receptor UFO	-0.266181	-0.430831
bortezomib	PSMB1;PSMB2;PSMB5;PSMD1;PSMD2	inhibitor of 26S proteasome	-0.25539	-0.252913
MST-312	TERT	inhibitor of telomerase reverse transcriptase	-0.251755	-0.394397
PF-573228	PTK2	inhibitor of focal adhesion kinase	-0.248587	-0.460276
KU-55933	ATM	inhibitor of ataxia telangiectasia mutated (ATM)	-0.238986	-0.0276088
prochlorperazine	DRD2	inhibitor of dopamine receptor D2	-0.230748	-0.00487569
BRD9876	NA	screening hit	-0.229956	-0.367016
MLN2238	PSMB5	inhibitor of 20S proteasome at the chymotrypsin-like proteolytic (beta-5) site	-0.227025	-0.354768
cerulenin	FASN;HMGCS1	inhibitor of fatty acid synthase; inhibitor of HMG-CoA synthase	-0.226441	0.0422582
cediranib	FLT1;FLT4;KDR	inhibitor of VEGFRs	-0.226429	-0.368045
ABT-199	BCL2	inhibitor of BCL2	-0.218133	-0.357776
CAY10594	PLD2	inhibitor of phospholipase D2	-0.21799	-0.190927
tandutinib	FLT3;KIT	inhibitor of c-KIT and VEGFR3	-0.217783	-0.386691
Mdivi-1	DNM1	inhibitor of dynamin 1; inhibitor of mitrochondrial division inhibitor	-0.214641	-0.310912
GMX-1778	NAMPT	inhibitor of nicotinamide phosphoribosyltransferase	-0.211459	-0.358032
paclitaxel	NA	inhibitor of microtubule assembly	-0.205403	-0.265305
BRD-K29313308	HDAC3	inhibitor of HDAC3	-0.203559	-0.153788
GANT-61	NA	inhibitor of hedgehog signaling pathway	-0.201808	-0.0225198
pevonedistat	NAE1	inhibitor of Nedd-8 activating enzyme	-0.201625	-0.339293
methotrexate	DHFR	inhibitor of dihydrofolate reductase	-0.20055	-0.0124348
importazole	KPNB1	inhibitor of importin	-0.197975	-0.0414786
BRD-K48477130	NA	screening hit	-0.193967	-0.323821
KU 0060648	PRKDC	inhibitor of DNA-dependent protein kinase	-0.192855	-0.205513
narciclasine	RHOA	activates cellular activity of RhoA; modulator of Rho/Rho kinase/LIM kinase/cofilin signaling	-0.189263	-0.251247
methylstat	KDM3A;KDM4A;KDM4B;KDM4C;KDM4D	inhibitor of lysine specific demethylases	-0.189081	-0.292069
PRIMA-1	TP53	re-activator of the pro-apoptotic activity of mutant p53	-0.179738	0.295949
avrainvillamide	NPM1	natural product; inhibitor of nucleophosmin	-0.179334	-0.298393
ML311	MCL1	inhibitor of MCL1	-0.178563	-0.274579
CR-1-31B	EIF4A2;EIF4E;EIF4G1	silvestrol analog; inhibits translation by modulating the eIF4F complex	-0.178186	-0.276498
erastin	SLC7A11;VDAC1;VDAC2	modulator of voltage-dependent anion channels; inhibitor of solute carrier SLC7A11	-0.17134	-0.219657
barasertib	AURKB	inhibitor of aurora kinase B	-0.168626	0.0056351
KU-60019	ATM	inhibitor of ataxia telangiectasia mutated (ATM)	-0.167577	-0.239976
SB-225002	CXCR2	inhibitor of chemokine receptor 2	-0.167482	-0.407489
obatoclax	BCL2;BCL2L1;MCL1	inhibitor of MCL1, BCL2, and BCL-xL	-0.164195	-0.20038
bendamustine	NA	DNA alkylator	-0.1641	0.0156209
omacetaxine mepesuccinate	NA	inhibitor of protein translation by preventing protein elongation	-0.162438	-0.240905
topotecan	TOP1	inhibitor of topoisomerase I	-0.161936	-0.313443
etoposide	TOP2A	inhibitor of topoisomerase II	-0.159213	-0.494889
rigosertib	PIK3CA;PIK3CB;PLK1	inhibitor of polo-like kinase 1; inhibitor of PI3K catalytic subunits alpha and beta	-0.158021	-0.19207
BRD-K34222889	NA	analog of the natural product piperlongumine	-0.155378	-0.300176
GW-405833	CNR2	partial agonist of cannabinoid receptor 2	-0.154658	-0.214161
BRD9647	NA	screening hit	-0.152087	-0.333615
BMS-536924	IGF1R;INSR	inhibitor of insulin-like growth factor 1 receptor (IGF1R) and insulin receptor (INSR)	-0.152028	-0.353313
NVP-BEZ235	MTOR;PIK3CA;PIK3CB;PIK3CD;PIK3CG	inhibitor of PI3K and mTOR kinase activity	-0.14952	-0.359169
PLX-4032	BRAF	inhibitor of BRAF	-0.149492	-0.33474
ELCPK	NA	screening hit	-0.147139	-0.558747
FQI-1	NA	inhibitor of LSF1-mediated transcription	-0.146476	-0.514806
brefeldin A	ARF1	modulator of ADP-ribosylation factor 1; inhibitor of protein translocation from ER to Golgi	-0.14067	-0.301339
YM-155	BIRC5	inhibitor of survivin expression	-0.1393	-0.0160947
ML239	NA	ML239; inhibitor of breast cancer stem cell proliferation	-0.137195	0.113614
NPC-26	NA	induces cell death through a non-apoptotic, mitochondrial-dependent mechanism	-0.136136	-0.330771
GDC-0879	BRAF	inhibitor of BRAF	-0.134972	-0.359219
COL-3	NA	analog of tetracycline	-0.133024	-0.37829
selumetinib	MAP2K1;MAP2K2	inhibitor of MEK1 and MEK2	-0.130774	0.215336
AZD7762	CHEK1;CHEK2	inhibitor of checkpoint kinases 1 and 2	-0.128958	-0.363316
ruxolitinib	JAK1;JAK2	inhibitor of Janus kinases 1 and 2	-0.122963	-0.275308
CIL55A	NA	screening hit	-0.121334	-0.322091
SR-II-138A	EIF4A2;EIF4E;EIF4G1	silvestrol analog; inhibits translation by modulating the eIF4F complex	-0.11836	-0.17697
trifluoperazine	DRD2	antagonist of dopamine receptor D2	-0.114526	0.189379
YK 4-279	DHX9;ERG;ETV1	inhibitor of RNA helicase A (RHA) binding to EWS-FLI1; inhibitor of ERG and ETV1 activity	-0.113941	-0.171561
bardoxolone methyl	NA	electrophilic inducer of the NFE2L2-KEAP1 pathway	-0.113083	0.209015
imatinib	ABL1;BCR;KIT	inhibitor of BCR-ABL1 and c-KIT	-0.112888	-0.285845
NSC48300	TASP1	inhibitor of threonine endopeptidase taspase 1	-0.109573	-0.16992
masitinib	KIT;PDGFRA;PDGFRB	inhibitor of c-KIT, PDGFRA, and PDGFRB	-0.109447	-0.212871
BRD-K28456706	HNF4A	inhibitor of hepatocyte nuclear factor 4 alpha	-0.107719	-0.276176
PIK-93	PIK3CG	inhibitor of PI3K catalytic subunit gamma	-0.103469	-0.138586
CHM-1	NA	inhibitor of tubulin polymerization	-0.103393	-0.316913
PF-3758309	PAK4	inhibitor of serine/threonine p21-activating kinase 4	-0.10104	-0.582222
CAY10618	NAMPT	inhibitor of nicotinamide phosphoribosyltransferase	-0.0993572	0.0528694
tanespimycin	HSP90AA1	inhibitor of HSP90	-0.0988587	-0.0215355
BRD-K63431240	NA	product of diversity oriented synthesis; screening hit	-0.0986612	-0.436214
SID 26681509	CTSL1	inhibitor of cathepsin L	-0.0986038	-0.220898
ML258	BCL2L10	inhibitor of BIM-BCL-B interaction	-0.0983958	0.316023
BMS-754807	IGF1R	inhibitor of insulin-like growth factor 1 receptor and insulin receptor	-0.0979105	-0.232916
KX2-391	SRC	peptide mimetic; inhibitor of SRC activity in cells	-0.0972422	-0.205508
CI-976	ACAT1	inhibitor of acetyl-CoA acetyltransferase I	-0.0944818	0.0589059
parthenolide	NA	natural product; modulator of ROS; modulator of NF-kappa-B signaling	-0.0901247	-0.0057731
myricetin	NA	flavonoid antioxidant	-0.0892659	-0.0519266
NSC19630	WRN	inhibitor of Werner syndrome helicase activity	-0.0889661	0.0890494
BRD-K33199242	NA	product of diversity oriented synthesis	-0.0878388	-0.0473048
AZD4547	FGFR1;FGFR2;FGFR3	inhibitor of fibroblast growth factor receptors	-0.0868857	-0.242657
SR1001	RORA;RORC	synthetic ROR ligand; suppressor of TH17 differentiation	-0.0845477	-0.19269
UNC0638	EHMT1;EHMT2	inhibitor of EHMT2 and GLP methyltransferase	-0.0829189	-0.291354
temsirolimus	MTOR	inhibitor of mTOR	-0.0826118	0.186694
NVP-ADW742	IGF1R	inhibitor of insulin-like growth factor 1 receptor	-0.081231	0.146102
BRD-K50799972	NA	product of diversity oriented synthesis	-0.080329	-0.01706
SCH-79797	F2R	antagonist of proteinase-activated receptor 1 (PAR1)	-0.0789164	0.19069
CIL41	NA	screening hit	-0.0778236	0.614641
SNX-2112	HSP90AA1;HSP90B1	inhibitor of HSP90alpha and HSP90beta	-0.0776777	-0.281212
CAL-101	PIK3CD	inhibitor of PI3K catalytic subunit delta	-0.0761886	-0.105115
regorafenib	BRAF;KDR;KIT;RET	inhibitor of BRAF, RET, KIT, and VEGFR2	-0.0743752	-0.031335
veliparib	PARP1;PARP2	inhibitor of poly (ADP-ribose) polymerase 1 (PARP1) and 2 (PARP2)	-0.069605	-0.0226056
NSC95397	CDC25A;CDC25B;CDC25C	inhibitor of cell division cycle 25 phosphatase (CDC25)	-0.0636058	-0.0937579
serdemetan	MDM2	inhibitor of MDM2	-0.0625015	-0.281054
sunitinib	FLT1;FLT3;KDR;KIT;PDGFRA;PDGFRB	inhibitor of VEGFRs, c-KIT, and PDGFR alpha and beta	-0.0567663	-0.109363
[truncated: 297 more rows]

## Sheet: PRISM_ssGSEA_AUC_corr
agent	targets	HALLMARK_APOPTOSIS	HALLMARK_EPITHELIAL_MESENCHYMAL_TRANSITION
[truncated: 64 more rows]
