# Supplementary material for: Integrative molecular characterization of sarcomatoid and rhabdoid renal cell carcinoma
Source: Nat Commun. 2021 Feb 5;12:808. doi: 10.1038/s41467-021-21068-9 (PMC7865061; doi:10.1038/s41467-021-21068-9)
Supplement: Supplementary file 17 — Supplementary Data 14 [file 41467_2021_21068_MOESM17_ESM.xlsx]

## Sheet: Caption
Supplementary Data 14: Patient-level clinical data of the Harvard cohort.

## Sheet: harvard_limited_deidentified
study_id	sarcomatoid	rhabdoid	therapy_group	line_of_therapy	imdc_group	background_histology	best_response	orr	ttf	ttf_event	os	os_event
1	Yes	Yes	Non-ICI	1st Line	Poor	Non Clear Cell	PD	0	1.41	1	1.87	1
2	Yes	No	Non-ICI	1st Line	Poor	Clear Cell	SD	0	1.61	0	3.22	0
3	Yes	No	Non-ICI	2nd Line and Beyond	Favourable/Intermediate	Clear Cell	PD	0	4.01	1	4.01	1
4	Yes	No	Non-ICI	2nd Line and Beyond	Favourable/Intermediate	Clear Cell	PD	0	2.76	1	3.84	1
5	Yes	No	Non-ICI	2nd Line and Beyond	Favourable/Intermediate	Clear Cell	SD	0	3.42	1	7.69	1
6	Yes	No	Non-ICI	2nd Line and Beyond	Poor	Clear Cell	PD	0	2.5	1	2.5	1
7	Yes	No	Non-ICI	1st Line	Favourable/Intermediate	Clear Cell	NA	NA	0.59	1	2.5	1
8	Yes	No	ICI	2nd Line and Beyond	Favourable/Intermediate	Clear Cell	PR	1	9.2	1	12.45	1
9	Yes	No	ICI	1st Line	Favourable/Intermediate	Non Clear Cell	SD	0	4.17	1	5.95	1
10	Yes	No	Non-ICI	1st Line	Poor	Non Clear Cell	SD	0	2.83	1	4.21	1
12	Yes	No	ICI	2nd Line and Beyond	Poor	Clear Cell	PR	1	4.27	1	5.45	1
13	Yes	No	Non-ICI	2nd Line and Beyond	Poor	Clear Cell	PD	0	0.79	1	1.02	1
14	Yes	No	Non-ICI	1st Line	Poor	Clear Cell	SD	0	2.33	1	3.52	1
15	Yes	No	Non-ICI	2nd Line and Beyond	Favourable/Intermediate	Clear Cell	SD	0	6.37	1	27.93	1
16	Yes	No	ICI	2nd Line and Beyond	Favourable/Intermediate	Clear Cell	PD	0	2.2	1	15.41	1
17	Yes	No	Non-ICI	1st Line	Favourable/Intermediate	Clear Cell	NA	NA	2.04	1	2.04	1
18	Yes	No	Non-ICI	1st Line	Favourable/Intermediate	Clear Cell	SD	0	5.72	1	6.14	1
19	Yes	No	Non-ICI	1st Line	NA	Clear Cell	NA	NA	5.95	1	36.8	1
20	Yes	Yes	Non-ICI	2nd Line and Beyond	Favourable/Intermediate	Clear Cell	SD	0	7.16	1	55.39	0
21	Yes	No	Non-ICI	1st Line	Poor	Clear Cell	PR	1	4.4	1	7.26	1
22	Yes	No	Non-ICI	2nd Line and Beyond	Poor	Clear Cell	PD	0	1.81	1	4.14	1
23	Yes	No	ICI	2nd Line and Beyond	Favourable/Intermediate	Clear Cell	PD	0	3.06	1	10.09	1
24	Yes	No	ICI	1st Line	Poor	Clear Cell	PD	0	0.69	1	6.57	1
25	Yes	No	Non-ICI	1st Line	Favourable/Intermediate	Non Clear Cell	PD	0	1.87	1	14.92	1
26	Yes	No	Non-ICI	2nd Line and Beyond	Poor	Clear Cell	PD	0	2.83	1	10.05	1
27	Yes	No	Non-ICI	1st Line	Favourable/Intermediate	Non Clear Cell	SD	0	8.02	1	40.31	1
28	Yes	No	Non-ICI	1st Line	Poor	Clear Cell	SD	0	5.29	1	9.23	1
29	No	Yes	Non-ICI	1st Line	Favourable/Intermediate	Clear Cell	NA	NA	0.46	1	12.75	1
30	Yes	No	ICI	2nd Line and Beyond	Poor	Clear Cell	PR	1	15.64	1	58.94	0
31	Yes	No	Non-ICI	2nd Line and Beyond	Poor	Non Clear Cell	PD	0	1.51	1	2.37	1
32	No	Yes	Non-ICI	1st Line	Favourable/Intermediate	Clear Cell	NA	NA	1.41	1	4.5	1
33	Yes	No	Non-ICI	1st Line	Poor	Clear Cell	SD	0	2.5	1	3.22	1
34	Yes	No	Non-ICI	1st Line	NA	Clear Cell	PR	1	14.09	1	18.76	1
35	Yes	No	Non-ICI	2nd Line and Beyond	Poor	Non Clear Cell	PD	0	1.61	1	1.61	0
36	No	Yes	Non-ICI	2nd Line and Beyond	Poor	Non Clear Cell	PD	0	3.22	1	6.83	1
37	Yes	No	Non-ICI	1st Line	Poor	Non Clear Cell	PD	0	2.07	1	11.96	1
38	Yes	Yes	Non-ICI	1st Line	NA	Clear Cell	PD	0	5.52	1	15.9	1
39	Yes	No	Non-ICI	1st Line	Favourable/Intermediate	Clear Cell	SD	0	5.06	1	6.14	1
40	Yes	No	ICI	1st Line	Poor	Clear Cell	PR	1	38.31	0	40.25	0
41	Yes	No	Non-ICI	1st Line	Poor	Non Clear Cell	PD	0	2.99	1	5.95	1
42	Yes	No	ICI	2nd Line and Beyond	Favourable/Intermediate	Clear Cell	PR	1	6.7	1	13.5	1
43	Yes	No	ICI	2nd Line and Beyond	Poor	Clear Cell	PD	0	0.92	1	10.48	1
44	Yes	No	Non-ICI	1st Line	Favourable/Intermediate	Clear Cell	SD	0	6.05	1	12.29	1
45	No	Yes	ICI	2nd Line and Beyond	Poor	Clear Cell	NA	NA	0	1	0.95	1
46	No	Yes	Non-ICI	1st Line	Poor	Clear Cell	PD	0	0.76	1	1.12	1
47	Yes	Yes	ICI	2nd Line and Beyond	Favourable/Intermediate	Clear Cell	PD	0	1.54	1	10.02	1
48	Yes	No	Non-ICI	1st Line	Poor	Clear Cell	NA	NA	2.5	1	2.5	1
49	Yes	No	ICI	1st Line	Favourable/Intermediate	Clear Cell	SD	0	12.35	1	25.3	0
50	Yes	Yes	Non-ICI	1st Line	Poor	Non Clear Cell	SD	0	6.28	1	7.56	1
51	Yes	No	Non-ICI	1st Line	Poor	Clear Cell	SD	0	1.87	1	7.1	1
52	Yes	No	ICI	2nd Line and Beyond	Poor	Clear Cell	PD	0	0	1	3.29	1
53	Yes	No	Non-ICI	1st Line	Poor	Clear Cell	PR	1	5.45	1	8.28	1
54	Yes	Yes	Non-ICI	1st Line	Poor	Clear Cell	SD	0	4.3	1	6.41	1
55	Yes	Yes	ICI	2nd Line and Beyond	Favourable/Intermediate	Clear Cell	SD	0	7.75	1	27.47	1
56	No	Yes	ICI	2nd Line and Beyond	Poor	Clear Cell	PD	0	1.45	1	4.07	1
57	Yes	Yes	ICI	1st Line	Favourable/Intermediate	Clear Cell	CR	1	40.74	0	40.74	0
58	Yes	No	ICI	1st Line	Poor	Non Clear Cell	PD	0	2.53	1	20.34	1
59	Yes	No	ICI	2nd Line and Beyond	Poor	Clear Cell	NA	NA	0.53	1	1.74	1
60	No	Yes	ICI	2nd Line and Beyond	Favourable/Intermediate	Clear Cell	SD	0	8.18	1	11.37	1
61	Yes	No	ICI	2nd Line and Beyond	Poor	Clear Cell	SD	0	1.84	1	10.94	1
62	Yes	No	ICI	1st Line	Favourable/Intermediate	Clear Cell	CR	1	18.2	1	25.56	0
63	Yes	Yes	ICI	2nd Line and Beyond	Favourable/Intermediate	Clear Cell	PR	1	30.36	0	30.36	0
64	Yes	No	ICI	1st Line	Favourable/Intermediate	Clear Cell	CR	1	27.33	0	27.33	0
65	No	Yes	ICI	1st Line	Favourable/Intermediate	Clear Cell	SD	0	6.41	0	6.41	0
66	Yes	No	ICI	2nd Line and Beyond	Favourable/Intermediate	Clear Cell	PD	0	1.22	1	14.32	0
67	Yes	No	ICI	1st Line	Poor	Clear Cell	PR	1	3.55	1	9.13	1
68	Yes	No	ICI	1st Line	Favourable/Intermediate	Clear Cell	PR	1	26.84	0	26.84	0
69	Yes	No	ICI	1st Line	Favourable/Intermediate	Clear Cell	PR	1	9.66	1	20.24	0
70	Yes	No	ICI	1st Line	Poor	Non Clear Cell	PD	0	1.38	1	8.87	1
71	Yes	No	ICI	1st Line	Favourable/Intermediate	Clear Cell	PR	1	6.93	1	23.26	0
72	Yes	No	ICI	1st Line	Poor	Non Clear Cell	PR	1	2.07	1	8.41	1
73	Yes	Yes	Non-ICI	2nd Line and Beyond	Poor	Clear Cell	PD	0	1.97	1	2.56	1
74	Yes	No	ICI	1st Line	Poor	Clear Cell	PR	1	4.8	1	16.76	1
75	Yes	No	ICI	1st Line	Favourable/Intermediate	Clear Cell	PR	1	15.93	0	15.93	0
76	No	Yes	ICI	1st Line	Favourable/Intermediate	Clear Cell	PR	1	9.23	1	11.07	0
77	Yes	No	ICI	1st Line	Poor	Clear Cell	PD	0	0.95	1	5.19	1
78	Yes	No	ICI	1st Line	Favourable/Intermediate	Clear Cell	SD	0	3.45	1	6.8	1
79	Yes	No	Non-ICI	2nd Line and Beyond	Poor	Clear Cell	SD	0	2.4	1	4.86	1
80	Yes	No	ICI	1st Line	Favourable/Intermediate	Non Clear Cell	PD	0	0.69	1	8.28	1
81	Yes	No	ICI	1st Line	Favourable/Intermediate	Non Clear Cell	SD	0	2.04	1	16	0
82	No	Yes	ICI	1st Line	Favourable/Intermediate	Clear Cell	PD	0	1.41	1	5.36	1
83	Yes	No	Non-ICI	1st Line	Favourable/Intermediate	Clear Cell	SD	0	11.17	0	11.17	0
84	Yes	No	ICI	1st Line	Poor	Non Clear Cell	SD	0	4.4	1	11.07	0
85	Yes	No	ICI	1st Line	Favourable/Intermediate	Clear Cell	SD	0	6.9	1	12.88	0
86	Yes	No	ICI	1st Line	Poor	Non Clear Cell	NA	NA	0.69	1	0.92	1
88	Yes	No	ICI	1st Line	Favourable/Intermediate	Clear Cell	PD	0	1.38	1	9.23	1
89	Yes	Yes	ICI	1st Line	Poor	Clear Cell	SD	0	4.86	1	7.43	0
90	Yes	Yes	ICI	1st Line	Favourable/Intermediate	Clear Cell	PR	1	8.67	0	8.67	0
91	Yes	Yes	ICI	1st Line	Favourable/Intermediate	Clear Cell	SD	0	2.73	0	2.73	0
92	Yes	No	Non-ICI	1st Line	Poor	Clear Cell	NA	NA	2.79	1	3.48	1
93	Yes	No	Non-ICI	1st Line	Poor	Clear Cell	NA	NA	0.99	1	10.32	1
94	Yes	No	Non-ICI	1st Line	Poor	Clear Cell	SD	0	3.61	1	5.06	1
95	Yes	No	Non-ICI	1st Line	Poor	Clear Cell	NA	NA	0	1	1.15	1
96	Yes	No	Non-ICI	1st Line	Favourable/Intermediate	Clear Cell	SD	0	13.34	1	58.84	0
97	Yes	No	ICI	1st Line	Favourable/Intermediate	Clear Cell	PR	1	6.93	1	29.73	0
98	Yes	Yes	ICI	1st Line	Favourable/Intermediate	Non Clear Cell	SD	0	14.85	0	14.85	0
100	Yes	No	Non-ICI	2nd Line and Beyond	Poor	Clear Cell	PD	0	1.91	1	3.42	1
101	Yes	No	Non-ICI	2nd Line and Beyond	Favourable/Intermediate	Clear Cell	PD	0	1.41	1	10.58	1
102	Yes	No	Non-ICI	2nd Line and Beyond	Favourable/Intermediate	Clear Cell	SD	0	4.7	1	27.33	1
103	Yes	No	Non-ICI	1st Line	NA	Clear Cell	NA	NA	0.92	1	11.53	1
104	Yes	No	Non-ICI	2nd Line and Beyond	Favourable/Intermediate	Clear Cell	PD	0	1.74	1	7.75	1
105	Yes	No	Non-ICI	1st Line	Poor	Clear Cell	PD	0	1.64	1	1.64	1
106	Yes	No	Non-ICI	2nd Line and Beyond	Poor	Clear Cell	PD	0	0.92	1	1.45	1
107	Yes	No	Non-ICI	1st Line	Poor	Clear Cell	PD	0	6.01	1	9.72	1
108	Yes	No	Non-ICI	2nd Line and Beyond	Poor	Clear Cell	SD	0	3.25	1	6.6	1
109	Yes	No	Non-ICI	2nd Line and Beyond	Favourable/Intermediate	Clear Cell	SD	0	7.33	1	19.98	1
110	Yes	No	Non-ICI	2nd Line and Beyond	Poor	Clear Cell	PD	0	1.51	1	4.63	1
111	Yes	No	Non-ICI	2nd Line and Beyond	Favourable/Intermediate	Clear Cell	PR	1	36.76	1	39.2	0
112	Yes	No	ICI	2nd Line and Beyond	Favourable/Intermediate	Clear Cell	PD	0	1.84	1	20.5	0
113	Yes	No	ICI	1st Line	Favourable/Intermediate	Clear Cell	SD	0	4.53	1	30.98	0
114	Yes	No	ICI	1st Line	Poor	Non Clear Cell	PD	0	1.35	1	5.42	1
115	Yes	No	ICI	2nd Line and Beyond	Poor	Clear Cell	PD	0	3.88	1	4.34	0
116	No	Yes	Non-ICI	1st Line	NA	Clear Cell	PR	1	3.78	1	8.84	1
117	No	Yes	Non-ICI	1st Line	NA	Non Clear Cell	PD	0	1.45	1	4.17	1
118	No	Yes	ICI	1st Line	Favourable/Intermediate	Clear Cell	NA	NA	0.69	1	14.29	1
119	No	Yes	ICI	1st Line	Favourable/Intermediate	Clear Cell	SD	0	2.83	1	4.93	1
120	No	Yes	Non-ICI	1st Line	Favourable/Intermediate	Clear Cell	SD	0	10.32	1	14.23	0
121	No	Yes	Non-ICI	1st Line	NA	Clear Cell	SD	0	13.86	1	19.38	1
122	No	Yes	ICI	2nd Line and Beyond	NA	Clear Cell	PD	0	1.12	1	2.99	1
123	No	Yes	ICI	1st Line	Poor	Clear Cell	PR	1	18.76	1	34.27	0
124	No	Yes	ICI	1st Line	Favourable/Intermediate	Clear Cell	PD	0	1.38	1	2.63	1
125	No	Yes	ICI	1st Line	Poor	Clear Cell	PR	1	11.89	0	11.89	0
126	No	Yes	ICI	2nd Line and Beyond	NA	Clear Cell	PR	1	27.5	0	27.5	0
127	No	Yes	ICI	2nd Line and Beyond	Favourable/Intermediate	Clear Cell	PR	1	12.52	0	12.52	0
128	No	Yes	ICI	2nd Line and Beyond	Poor	Clear Cell	PD	0	0	1	0.59	1
M1	Yes	No	Non-ICI	2nd Line and Beyond	Favourable/Intermediate	Clear Cell	PD	0	1.77	1	4.73	0
M10	Yes	Yes	Non-ICI	2nd Line and Beyond	Poor	Clear Cell	PR	1	17.94	1	19.32	0
M11	Yes	Yes	Non-ICI	1st Line	Poor	Non Clear Cell	PD	0	1.81	1	3.38	1
M12	Yes	No	Non-ICI	1st Line	Poor	Non Clear Cell	SD	0	1.51	1	1.64	1
M13	No	Yes	Non-ICI	1st Line	Poor	Clear Cell	NA	NA	0.46	1	3.78	1
M14	Yes	No	Non-ICI	2nd Line and Beyond	Poor	Clear Cell	PD	0	3.38	1	3.48	1
M15	Yes	No	ICI	2nd Line and Beyond	Favourable/Intermediate	Non Clear Cell	SD	0	5.45	1	19.45	1
M16	Yes	No	ICI	2nd Line and Beyond	Favourable/Intermediate	Clear Cell	PD	0	1.84	1	14.29	1
M17	Yes	Yes	Non-ICI	2nd Line and Beyond	NA	Non Clear Cell	SD	0	11.1	1	11.1	1
M18	No	Yes	ICI	1st Line	Favourable/Intermediate	Clear Cell	SD	0	3.45	0	3.45	0
M19	Yes	Yes	ICI	2nd Line and Beyond	Poor	Clear Cell	PR	1	2.46	0	2.46	0
M20	No	Yes	Non-ICI	1st Line	Favourable/Intermediate	Clear Cell	PD	0	0.82	1	2.4	1
M21	Yes	No	Non-ICI	1st Line	Poor	Non Clear Cell	NA	NA	7.72	1	7.72	1
M22	Yes	No	Non-ICI	2nd Line and Beyond	Favourable/Intermediate	Clear Cell	PD	0	1.77	1	2.37	1
M23	No	Yes	Non-ICI	2nd Line and Beyond	Poor	Clear Cell	PD	0	2.76	1	16	1
M24	No	Yes	Non-ICI	2nd Line and Beyond	Poor	Clear Cell	PD	0	0.46	1	1.02	1
M25	Yes	No	Non-ICI	1st Line	Favourable/Intermediate	Clear Cell	PD	0	2.2	1	3.15	1
M26	No	Yes	Non-ICI	1st Line	Favourable/Intermediate	Clear Cell	SD	0	34.1	0	34.1	0
M27	Yes	No	ICI	1st Line	Favourable/Intermediate	Clear Cell	PD	0	1.41	1	8.41	1
M28	No	Yes	Non-ICI	1st Line	Favourable/Intermediate	Clear Cell	PD	0	3.42	1	7.33	1
M29	Yes	No	Non-ICI	1st Line	NA	Clear Cell	SD	0	5.59	1	13.8	1
M3	Yes	Yes	Non-ICI	1st Line	Poor	Clear Cell	SD	0	5.09	1	5.09	1
M30	Yes	No	Non-ICI	1st Line	Favourable/Intermediate	Clear Cell	PD	0	2.73	1	12.42	1
M31	No	Yes	Non-ICI	2nd Line and Beyond	NA	Clear Cell	PR	1	42.81	1	47.74	1
M32	No	Yes	Non-ICI	2nd Line and Beyond	NA	Clear Cell	NA	NA	0.33	1	2.3	1
M33	Yes	No	ICI	2nd Line and Beyond	Poor	Clear Cell	PD	0	0.82	1	1.15	1
M34	Yes	No	Non-ICI	2nd Line and Beyond	Favourable/Intermediate	Clear Cell	SD	0	4.6	1	21.52	1
M35	Yes	No	Non-ICI	2nd Line and Beyond	NA	Clear Cell	PR	1	5.39	1	7.69	1
M36	Yes	No	Non-ICI	2nd Line and Beyond	Poor	Clear Cell	SD	0	8.57	1	9.2	1
M37	Yes	No	Non-ICI	1st Line	Favourable/Intermediate	Clear Cell	PD	0	1.77	1	2.23	1
M38	Yes	No	Non-ICI	2nd Line and Beyond	NA	Non Clear Cell	PD	0	1.38	1	3.06	1
M39	Yes	No	Non-ICI	2nd Line and Beyond	Poor	Non Clear Cell	PD	0	1.81	1	1.87	1
M4	Yes	No	ICI	2nd Line and Beyond	Favourable/Intermediate	Clear Cell	NA	NA	0.23	0	0.23	0
M40	Yes	No	Non-ICI	2nd Line and Beyond	Poor	Clear Cell	PD	0	2.07	1	4.07	1
M41	Yes	No	Non-ICI	1st Line	Favourable/Intermediate	Clear Cell	PD	0	1.51	1	3.81	1
M42	No	Yes	Non-ICI	2nd Line and Beyond	Poor	Clear Cell	PR	1	30.39	1	30.85	1
M43	Yes	No	Non-ICI	1st Line	NA	Clear Cell	SD	0	7.1	0	7.1	0
M44	No	Yes	Non-ICI	2nd Line and Beyond	NA	Clear Cell	PD	0	0.66	1	2.89	1
M45	Yes	No	Non-ICI	2nd Line and Beyond	Poor	Clear Cell	PD	0	0.85	1	0.85	1
M46	No	Yes	Non-ICI	2nd Line and Beyond	NA	Clear Cell	PD	0	2.76	1	13.31	1
M47	No	Yes	Non-ICI	1st Line	Poor	Clear Cell	PD	0	2	1	4.7	1
M48	Yes	No	Non-ICI	2nd Line and Beyond	Poor	Non Clear Cell	SD	0	3.94	1	14.88	1
M49	Yes	No	Non-ICI	2nd Line and Beyond	Favourable/Intermediate	Clear Cell	SD	0	6.05	1	6.21	1
M5	No	Yes	Non-ICI	1st Line	Favourable/Intermediate	Clear Cell	PD	0	1.97	1	2.37	1
M50	Yes	No	Non-ICI	2nd Line and Beyond	Poor	Non Clear Cell	PD	0	1.84	1	7.72	1
M51	Yes	No	Non-ICI	1st Line	Favourable/Intermediate	Clear Cell	CR	1	10.12	1	105.63	0
M52	Yes	No	Non-ICI	2nd Line and Beyond	Favourable/Intermediate	Clear Cell	SD	0	13.11	1	31.15	1
M53	Yes	No	Non-ICI	2nd Line and Beyond	Favourable/Intermediate	Clear Cell	PD	0	5.32	1	7.13	1
M54	No	Yes	ICI	2nd Line and Beyond	Poor	Clear Cell	PD	0	1.38	1	2.43	1
M55	Yes	Yes	Non-ICI	2nd Line and Beyond	Poor	Clear Cell	PD	0	4.01	1	4.53	1
M56	No	Yes	ICI	2nd Line and Beyond	Favourable/Intermediate	Clear Cell	PD	0	1.84	1	11.01	1
M57	Yes	No	Non-ICI	1st Line	Poor	Clear Cell	PD	0	1.28	1	1.28	1
M58	Yes	No	Non-ICI	2nd Line and Beyond	Favourable/Intermediate	Non Clear Cell	PD	0	1.38	1	7.82	1
M59	Yes	No	Non-ICI	1st Line	Favourable/Intermediate	Clear Cell	PR	1	9.43	1	26.94	1
M6	Yes	Yes	ICI	2nd Line and Beyond	Poor	Clear Cell	PD	0	0.99	1	1.87	1
M60	Yes	Yes	Non-ICI	1st Line	Poor	Clear Cell	PD	0	2.27	1	2.63	1
M61	Yes	No	ICI	2nd Line and Beyond	Favourable/Intermediate	Clear Cell	SD	0	8.28	1	11.96	1
M62	Yes	No	Non-ICI	2nd Line and Beyond	Poor	Clear Cell	SD	0	5.42	1	9.72	1
M63	Yes	No	Non-ICI	1st Line	Poor	Non Clear Cell	SD	0	5.45	0	17.02	0
M64	Yes	No	Non-ICI	1st Line	Poor	Non Clear Cell	SD	0	3.48	1	4.47	1
M65	Yes	No	Non-ICI	2nd Line and Beyond	Poor	Non Clear Cell	NA	NA	0.23	1	0.43	1
M66	Yes	No	Non-ICI	1st Line	Poor	Clear Cell	PD	0	4.37	1	13.11	1
M67	Yes	No	Non-ICI	2nd Line and Beyond	Poor	Clear Cell	NA	NA	0.69	1	3.09	1
M7	Yes	No	ICI	2nd Line and Beyond	NA	Non Clear Cell	NA	NA	13.11	1	13.9	0
M8	Yes	No	ICI	2nd Line and Beyond	Poor	Clear Cell	PR	1	3.75	1	24.67	0
M9	Yes	Yes	ICI	2nd Line and Beyond	Favourable/Intermediate	Clear Cell	PD	0	2.76	1	5.45	0
O11	Yes	Yes	Non-ICI	1st Line	Poor	Clear Cell	PD	0	2.07	1	3.29	1
O12	Yes	No	ICI	2nd Line and Beyond	Poor	Clear Cell	PR	1	3.48	1	8.28	0
O13	No	Yes	ICI	1st Line	Poor	Clear Cell	NA	NA	9.95	1	9.95	0
O14	Yes	No	Non-ICI	1st Line	Favourable/Intermediate	Clear Cell	NA	NA	0.56	1	0.62	1
O17	Yes	Yes	Non-ICI	1st Line	Poor	Clear Cell	PD	0	2.63	1	3.02	0
O18	Yes	No	Non-ICI	1st Line	Poor	Non Clear Cell	NA	NA	0.49	1	0.66	1
O2	No	Yes	Non-ICI	1st Line	NA	Clear Cell	NA	NA	12.71	1	13.57	0
O20	No	Yes	Non-ICI	1st Line	Favourable/Intermediate	Clear Cell	PR	1	21.98	1	22.97	0
O21	Yes	Yes	Non-ICI	1st Line	Poor	Non Clear Cell	PD	0	1.05	1	1.38	1
O3	No	Yes	ICI	1st Line	Favourable/Intermediate	Clear Cell	SD	0	1.45	0	1.45	0
O6	Yes	No	Non-ICI	2nd Line and Beyond	Favourable/Intermediate	Clear Cell	PD	0	2.99	1	6.24	1
O9	Yes	Yes	Non-ICI	1st Line	Poor	Non Clear Cell	PD	0	0.69	1	2.1	1
